# Supplementary material for: Transcriptional regulation of FACT involves Coordination of chromatin accessibility and CTCF binding
Source: J Biol Chem. 2023 Dec 10;300(1):105538. doi: 10.1016/j.jbc.2023.105538 (PMC10808957; doi:10.1016/j.jbc.2023.105538)
Supplement: Supporting Table 1 [file mmc1.xlsx]

## Sheet:  Table S1A
Supplementary Table 1. Primer sequences and potential off-target sites for gRNA
Table S1A List of potential off-target sites for gRNA. The bases that are identical to gRNA are indicated in red and PAM sequences are labeled in blue.
gRNA	A	A	G	C	C	G	C	G	A	G	A	A	G	A	T	C	A	A	G	T	C	G	G
POT1	A	A	G	C	C	G	A	T	A	G	A	A	G	A	T	A	A	A	G	T	G	G	G
POT2	A	A	G	C	C	C	C	G	A	A	A	A	A	A	T	C	A	A	T	T	G	G	G
POT3	C	A	G	C	T	T	C	A	A	G	A	A	G	A	T	C	A	A	G	T	T	G	G
POT4	A	A	G	C	C	T	A	C	A	G	A	A	G	A	T	A	A	A	G	T	T	G	G
POT5	A	A	G	T	C	C	C	G	A	G	A	A	G	A	A	C	A	A	A	T	G	G	G
POT6	A	A	C	A	C	T	C	A	A	G	A	A	G	A	T	C	A	A	G	T	A	G	G
POT7	A	A	G	C	C	T	A	G	A	A	C	A	G	A	T	C	A	A	G	T	T	G	G
POT8	A	G	A	C	C	C	C	G	A	G	A	A	G	C	T	C	A	A	G	T	T	G	G
POT9	A	A	G	C	C	A	C	T	A	G	A	A	G	A	T	C	T	A	C	T	T	G	G
POT10	A	A	G	C	A	G	G	G	A	G	A	A	G	A	T	C	A	A	T	G	T	G	G
POT11	C	A	G	C	T	G	A	G	A	G	A	A	G	A	G	C	A	A	G	T	G	G	G
POT12	G	A	G	C	T	C	A	C	A	G	A	A	G	A	T	C	A	A	G	T	A	G	G
POT13	A	T	A	G	G	A	A	C	A	G	A	A	G	A	T	C	A	A	G	T	A	G	G
POT14	T	G	C	T	T	G	T	C	A	G	A	A	G	A	T	C	A	A	G	T	A	G	G

## Sheet: Table S1B
Table S1B Primers for PCR amplification of off-target sites
Primers	Sequences ( 5′-3′)				Amplicon (bp)
POT1	AGT GCA ACA TCA AGT GCT TT				389
	ACA GAC ACT TAT GCC AAT TG
POT2	CAA CAG ACG CAT AAC GTG CA				408
	CCT CAC CCA GAC CTC TCT GG
POT3	CCT TGA CAG CAG TGA CAC TA				651
	TTA GGA TGC CTG CCT GAG TC
POT4	CCA CCC TGG GAA AGC GTG AA				647
	CAC GAC GGC TCT GGA TCG AA
POT5	TGA CCA TCT CCT GTC TGC CC				574
	CAG CTG ACA CTG ATT GCG AT
POT6	GCA GTG TGT CTG TCC CTT GT				518
	GGA CAG AGC CGT AGT GGC CT
POT7	GGG ATT CGT GTG ACC ACA GTG				373
	CAA GTT GTC CTC CCA CTT CCC
POT8	CCC TGA CTT TCT ACC ACG TG				570
	TAC AAG GGG ACA GTG AGA GG
POT9	GAA TCC CAT CTG ACC AAC CA				699
	CCA CAT CGT TGC ATG ATA TT
POT10	GAG GCC TGG GAT ATA CCT CA				575
	AGA CTC GTG ACT GCT CTC AT
POT11	GGG TGT TTG AGG GTG TTT CA				374
	CAA TGG CAA GTC AGC CTG GC
POT12	CCT TGA GTC CAG CCA GCA CC				707
	ATG TCT GCT TGC CTG GCA CA
POT13	AAG GCC TCA AAG GGA CCA AA				519
	TGT TGT CTT GGC AGC AGT GG
POT14	GGT CTC AGT ATC TAC TCC TA				636
	GGC TTG TCT TCT GAT CCA GC

## Sheet: Table S1C
Table S1C Primers for Quantitative RT-PCR
Primers	Forward ( 5′-3′)				Reverse ( 5′-3′)
Gapdh	TCA CTG CCA CCC AGA AGA				GAC GGA CAC ATT GGG GGT AG
Atm	AAA CTT TGG TTT ACT TGA GGC CA				AAG GAC TAG AAG GTT TAC AGG C
Mre11a	TGG AGA AGG TTG ACA TTA GTC C				TCT GGA ATG GAG CCT AAG C
Parp1	GGC AGC CTG ATG TTG AGG T				GCG TAC TCC GCT AAA AAG TCA C
Pcna	TTG CAC GTA TAT GCC GAG ACC				GGT GAA CAG GCT CAT TCA TCT CT
Rad54	GAT ATT GGA AGA GGC ATT GGA				GGA TTT CTA TTT CTT TCC CAC C
Rfc2	CTG CCG TGG GTT GAA AAA TAC A				CAG AGG ATG CTG GTT GTC TTG
Ldha	TGT CTC CAG CAA AGA CTA CTG T				GAC TGT ACT TGA CAA TGT TGG GA
