# Supplementary material for: Transcriptional regulation of FACT involves Coordination of chromatin accessibility and CTCF binding
Source: J Biol Chem. 2023 Dec 10;300(1):105538. doi: 10.1016/j.jbc.2023.105538 (PMC10808957; doi:10.1016/j.jbc.2023.105538)
Supplement: Supporting Table 2 [file mmc2.xlsx]

## Sheet: Supplementary Table 2
	Supplementary Table 2. Total gene expression information based on mRNA-seq
geneid	symbol	biotype	Chr	Start	End	Strand	Length	WT1	WT2	WT3	WT4	KO1	KO2	KO3	KO4		log2FoldChange	p-value_adj	sig
ENSMUSG00000000001	Gnai3	protein_coding	chr3;chr3;chr3;chr3;chr3;chr3;chr3;chr3;chr3	108107280;108109403;108111935;108112473;108115763;108118301;108123542;108123795;108145888	108109316;108109612;108112088;108112602;108115891;108118458;108123683;108123837;108146146	-;-;-;-;-;-;-;-;-	3262	5.28981	6.24544	6.19835	6.16149	6.00765	6.0359	5.92339	6.28225		0.00716034	0.975125	no
ENSMUSG00000000028	Cdc45	protein_coding	chr16;chr16;chr16;chr16;chr16;chr16;chr16;chr16;chr16;chr16;chr16;chr16;chr16;chr16;chr16;chr16;chr16;chr16;chr16;chr16;chr16;chr16;chr16;chr16;chr16;chr16;chr16;chr16;chr16;chr16;chr16;chr16;chr16;chr16;chr16;chr16;chr16;chr16;chr16;chr16;chr16;chr16;chr16	18780447;18780453;18781896;18781896;18784806;18784806;18785073;18785073;18786769;18786769;18786930;18786930;18793178;18793178;18794762;18794762;18795095;18795095;18795825;18795825;18797349;18797349;18798676;18798676;18801801;18801801;18805382;18805382;18807280;18807280;18807356;18808732;18808732;18810389;18810389;18810389;18811305;18811305;18811305;18811515;18811515;18811515;18811804	18780573;18780573;18781962;18781962;18784882;18784882;18785191;18785191;18786852;18786852;18787068;18787068;18793339;18793339;18794860;18794860;18795226;18795226;18795944;18795944;18797399;18797399;18798737;18798737;18801849;18801849;18805437;18805437;18807423;18807423;18807423;18808869;18808869;18810481;18810481;18810481;18811364;18811364;18811364;18811987;18811626;18811709;18811972	-;-;-;-;-;-;-;-;-;-;-;-;-;-;-;-;-;-;-;-;-;-;-;-;-;-;-;-;-;-;-;-;-;-;-;-;-;-;-;-;-;-;-	2252	5.22745	5.04808	4.9182	5.0012	3.04034	2.93263	2.8394	2.55609		-2.43173	3.4619e-55	down
ENSMUSG00000000037	Scml2	protein_coding	chrX;chrX;chrX;chrX;chrX;chrX;chrX;chrX;chrX;chrX;chrX;chrX;chrX;chrX;chrX;chrX;chrX;chrX;chrX;chrX;chrX;chrX;chrX;chrX;chrX;chrX;chrX;chrX;chrX;chrX;chrX;chrX;chrX;chrX;chrX;chrX;chrX;chrX;chrX;chrX;chrX;chrX;chrX;chrX;chrX;chrX;chrX;chrX;chrX;chrX;chrX;chrX;chrX;chrX;chrX;chrX;chrX;chrX;chrX;chrX;chrX;chrX;chrX;chrX;chrX;chrX;chrX;chrX;chrX;chrX;chrX;chrX;chrX;chrX;chrX;chrX;chrX;chrX;chrX;chrX…	161117193;161121024;161124268;161144763;161144763;161153833;161153833;161162750;161162772;161162772;161163060;161171490;161171490;161171490;161171490;161171490;161171490;161177247;161177247;161177247;161177247;161177247;161177247;161178037;161178037;161178037;161178037;161178037;161178037;161187264;161187264;161187264;161187264;161187264;161187264;161192204;161192204;161192204;161192204;161192204…	161117324;161121101;161124429;161144840;161144840;161153910;161153910;161163248;161163248;161163248;161163248;161171535;161171535;161171535;161171535;161171535;161171535;161177317;161177317;161177317;161177317;161177317;161177317;161178271;161178271;161178271;161178271;161178271;161178271;161187352;161187352;161187352;161187352;161187352;161187352;161192447;161192447;161192447;161192447;161192447…	+;+;+;+;+;+;+;+;+;+;+;+;+;+;+;+;+;+;+;+;+;+;+;+;+;+;+;+;+;+;+;+;+;+;+;+;+;+;+;+;+;+;+;+;+;+;+;+;+;+;+;+;+;+;+;+;+;+;+;+;+;+;+;+;+;+;+;+;+;+;+;+;+;+;+;+;+;+;+;+;+;+;+;+;+;+;+;+;+;+;+;+;+;+;+;+;+;+;+;+;+;+;+;+;+;+;+;+;+;+;+;+;+;+;+;+;+;+;+;+;+;+;+;+;+;+;+;+;+;+;+;+;+;+;+;+;+;+;+;+;+;+;+;+;+;+;+;+;+;+;+	6079	0.634362	0.906363	1.06293	0.940034	1.34902	1.19083	1.44315	1.12961		0.693014	0.00144043	no
ENSMUSG00000000056	Narf	protein_coding	chr11;chr11;chr11;chr11;chr11;chr11;chr11;chr11;chr11;chr11;chr11;chr11;chr11;chr11;chr11;chr11	121237253;121238419;121242501;121244538;121244594;121244936;121244936;121245020;121245338;121245338;121245338;121246926;121249129;121250293;121250760;121252681	121237351;121238517;121242644;121244726;121244726;121245070;121245070;121245070;121245811;121245448;121245456;121247055;121249192;121250430;121250917;121255856	+;+;+;+;+;+;+;+;+;+;+;+;+;+;+;+	4806	2.8448	2.84166	2.72371	2.68171	3.87416	3.83075	4.04128	3.34752		1.08341	2.21628e-10	up
ENSMUSG00000000058	Cav2	protein_coding	chr6;chr6;chr6;chr6;chr6;chr6;chr6	17281185;17281327;17281359;17281895;17281895;17286897;17286897	17281510;17281510;17281510;17282082;17282684;17289115;17287438	+;+;+;+;+;+;+	3335	5.22561	5.66885	5.55894	5.50164	4.49751	4.55295	4.4286	4.4973		-1.08461	5.90792e-27	down
ENSMUSG00000000078	Klf6	protein_coding	chr13;chr13;chr13;chr13	5861489;5864768;5866639;5867232	5861842;5865344;5866762;5870393	+;+;+;+	4217	4.5227	5.12531	5.14512	5.14129	5.00488	4.8499	4.81256	4.88406		-0.166122	0.27239	no
ENSMUSG00000000085	Scmh1	protein_coding	chr4;chr4;chr4;chr4;chr4;chr4;chr4;chr4;chr4;chr4;chr4;chr4;chr4;chr4;chr4;chr4;chr4;chr4;chr4;chr4;chr4;chr4;chr4;chr4;chr4;chr4;chr4;chr4;chr4;chr4;chr4;chr4;chr4;chr4;chr4;chr4;chr4;chr4;chr4;chr4;chr4;chr4;chr4;chr4;chr4;chr4;chr4;chr4;chr4;chr4;chr4;chr4;chr4;chr4;chr4;chr4;chr4;chr4;chr4;chr4;chr4;chr4;chr4;chr4;chr4;chr4;chr4;chr4;chr4;chr4;chr4;chr4;chr4;chr4;chr4;chr4;chr4;chr4;chr4;chr4…	120405281;120405307;120405366;120405381;120405428;120447033;120447033;120447033;120447033;120447033;120447147;120453243;120453244;120453244;120453244;120453244;120453244;120453752;120453752;120453752;120453752;120453752;120453752;120456285;120462013;120462013;120462013;120462013;120462080;120463075;120463075;120463075;120463075;120463075;120463075;120468235;120468235;120468235;120468235;120478002…	120405456;120405456;120405456;120405456;120405456;120448732;120447161;120447161;120447161;120447161;120447161;120453306;120453306;120453306;120453306;120453306;120453306;120453775;120453775;120453775;120453775;120454515;120453775;120456509;120462155;120462155;120462155;120462155;120462155;120463145;120463145;120463084;120463145;120463119;120463145;120468469;120468469;120468469;120468469;120478090…	+;+;+;+;+;+;+;+;+;+;+;+;+;+;+;+;+;+;+;+;+;+;+;+;+;+;+;+;+;+;+;+;+;+;+;+;+;+;+;+;+;+;+;+;+;+;+;+;+;+;+;+;+;+;+;+;+;+;+;+;+;+;+;+;+;+;+;+;+;+;+;+;+;+;+;+;+;+;+;+;+;+;+;+;+;+;+;+;+;+;+;+;+;+;+;+;+;+;+;+;+;+;+;+;+;+;+;+	7731	2.56698	2.69787	2.62224	2.67233	3.08439	3.10112	3.03708	3.10885		0.460956	3.34673e-08	no
ENSMUSG00000000088	Cox5a	protein_coding	chr9;chr9;chr9;chr9;chr9	57521232;57528956;57530241;57531669;57532282	57521415;57529072;57530362;57531792;57532424	+;+;+;+;+	690	8.01234	7.72481	7.77434	7.86645	6.89454	7.13804	6.96189	6.88958		-0.93803	1.27129e-12	no
ENSMUSG00000000094	Tbx4	protein_coding	chr11;chr11;chr11;chr11;chr11;chr11;chr11;chr11;chr11;chr11;chr11;chr11;chr11;chr11;chr11;chr11;chr11;chr11;chr11;chr11;chr11;chr11;chr11;chr11	85886422;85890060;85890063;85890857;85890857;85896765;85898493;85898493;85898493;85899750;85899750;85899750;85911107;85911107;85911107;85911936;85911936;85911936;85912106;85912106;85912106;85914129;85914129;85914129	85886562;85890263;85890263;85890951;85890951;85897010;85898612;85898612;85898612;85899897;85899897;85899897;85911259;85911259;85911259;85912024;85912024;85912024;85912341;85912341;85912341;85916095;85916097;85916095	+;+;+;+;+;+;+;+;+;+;+;+;+;+;+;+;+;+;+;+;+;+;+;+	3401	2.40248	2.54065	2.41866	2.40669	2.56487	2.61143	2.48338	2.48893		0.0625247	0.614798	no
ENSMUSG00000000126	Wnt9a	protein_coding	chr11;chr11;chr11;chr11;chr11;chr11;chr11;chr11	59306928;59306930;59327564;59327564;59328502;59328502;59330893;59330902	59307067;59307067;59327820;59327820;59328773;59328764;59333552;59333552	+;+;+;+;+;+;+;+	3329	1.51537	1.17034	1.41313	1.30003	2.64538	2.65173	2.74223	2.48096		1.68113	1.90178e-22	up
ENSMUSG00000000127	Fer	protein_coding	chr17;chr17;chr17;chr17;chr17;chr17;chr17;chr17;chr17;chr17;chr17;chr17;chr17;chr17;chr17;chr17;chr17;chr17;chr17;chr17;chr17;chr17;chr17;chr17;chr17;chr17;chr17;chr17;chr17;chr17;chr17;chr17	63896018;63907281;63911465;63921613;63923362;63924059;63934290;63937972;63941291;63941291;63941583;63957125;63973065;63973065;63981480;63981483;63991594;63991594;64029290;64029290;64035447;64035447;64037570;64037570;64078852;64078852;64133441;64133441;64137710;64137710;64138875;64138875	63896283;63907454;63911564;63921796;63923499;63924178;63934412;63938068;63941480;63941480;63941757;63957317;63973157;63973157;63981686;63981686;63991716;63991716;64029346;64029346;64035562;64035562;64037664;64037664;64078975;64078975;64133595;64133595;64137832;64137832;64139494;64139494	+;+;+;+;+;+;+;+;+;+;+;+;+;+;+;+;+;+;+;+;+;+;+;+;+;+;+;+;+;+;+;+	3473	3.12493	4.12316	4.03268	3.895	4.1399	4.06556	4.05094	4.37391		0.302638	0.160366	no
ENSMUSG00000000131	Xpo6	protein_coding	chr7;chr7;chr7;chr7;chr7;chr7;chr7;chr7;chr7;chr7;chr7;chr7;chr7;chr7;chr7;chr7;chr7;chr7;chr7;chr7;chr7;chr7;chr7;chr7;chr7;chr7;chr7;chr7;chr7;chr7;chr7;chr7;chr7;chr7;chr7;chr7;chr7;chr7;chr7;chr7;chr7;chr7;chr7;chr7;chr7;chr7;chr7;chr7;chr7;chr7;chr7;chr7;chr7;chr7;chr7;chr7;chr7;chr7;chr7;chr7;chr7;chr7;chr7;chr7;chr7;chr7;chr7;chr7;chr7;chr7;chr7;chr7;chr7;chr7;chr7;chr7;chr7;chr7;chr7;chr7…	126101715;126101716;126101721;126101721;126101721;126101734;126102069;126102346;126103079;126103079;126103623;126104704;126104704;126104704;126104704;126104704;126104704;126104704;126104704;126104757;126105101;126105101;126105101;126105101;126105101;126105101;126105101;126107071;126107071;126107071;126107071;126107071;126107071;126107071;126108452;126108452;126108452;126108452;126108521;126108786…	126102390;126102390;126102390;126102390;126102390;126102390;126102390;126102390;126103190;126103190;126103715;126104934;126104934;126104789;126105021;126104934;126104808;126104934;126104934;126104934;126105199;126105199;126105199;126105199;126105199;126105199;126105199;126107232;126107129;126107232;126107166;126108623;126107232;126107232;126108623;126108623;126108623;126108623;126108623;126108855…	-;-;-;-;-;-;-;-;-;-;-;-;-;-;-;-;-;-;-;-;-;-;-;-;-;-;-;-;-;-;-;-;-;-;-;-;-;-;-;-;-;-;-;-;-;-;-;-;-;-;-;-;-;-;-;-;-;-;-;-;-;-;-;-;-;-;-;-;-;-;-;-;-;-;-;-;-;-;-;-;-;-;-;-;-;-;-;-;-;-;-;-;-;-;-;-;-;-;-;-;-;-;-;-;-;-;-;-;-;-;-;-;-;-;-;-;-;-;-;-;-;-;-;-;-;-;-;-;-;-;-;-;-;-;-;-;-;-;-;-;-;-;-;-;-;-;-;-;-;-;-;-;-;-;-	9692	3.90178	3.97854	4.00184	4.06922	3.70293	3.6574	3.57875	3.90074		-0.346858	0.00206357	no
ENSMUSG00000000134	Tfe3	protein_coding	chrX;chrX;chrX;chrX;chrX;chrX;chrX;chrX;chrX;chrX;chrX;chrX;chrX;chrX;chrX;chrX;chrX;chrX;chrX;chrX;chrX;chrX;chrX;chrX;chrX;chrX;chrX;chrX;chrX;chrX;chrX;chrX;chrX;chrX;chrX;chrX;chrX;chrX;chrX;chrX;chrX;chrX;chrX;chrX;chrX;chrX;chrX;chrX;chrX;chrX;chrX;chrX;chrX;chrX;chrX;chrX;chrX;chrX;chrX;chrX;chrX;chrX;chrX;chrX;chrX;chrX;chrX;chrX;chrX;chrX;chrX;chrX;chrX;chrX;chrX;chrX;chrX;chrX;chrX;chrX…	7762560;7762586;7762658;7762664;7762676;7762695;7762697;7762767;7763943;7763959;7764041;7764087;7764652;7765507;7765507;7765507;7765507;7765507;7765507;7765507;7765507;7765507;7765507;7765507;7766555;7766555;7766555;7766555;7766555;7766555;7766555;7766555;7766555;7766555;7766574;7766620;7767439;7767439;7767439;7767439;7767439;7767439;7767439;7767439;7767439;7767893;7767893;7767893;7767893;7767893…	7762630;7762630;7763060;7763060;7763060;7763213;7763060;7763060;7763998;7764028;7764160;7764092;7765620;7765620;7765620;7765620;7765620;7765620;7765620;7765620;7765620;7765620;7765620;7766071;7766855;7766855;7766855;7766792;7766855;7767684;7766855;7766855;7766767;7766855;7766855;7766855;7767684;7767684;7767684;7767684;7767684;7767684;7767684;7767684;7767684;7767997;7767997;7767997;7767997;7767997…	+;+;+;+;+;+;+;+;+;+;+;+;+;+;+;+;+;+;+;+;+;+;+;+;+;+;+;+;+;+;+;+;+;+;+;+;+;+;+;+;+;+;+;+;+;+;+;+;+;+;+;+;+;+;+;+;+;+;+;+;+;+;+;+;+;+;+;+;+;+;+;+;+;+;+;+;+;+;+;+;+;+;+;+;+;+;+;+;+;+;+;+;+;+;+;+;+;+;+;+;+;+	9261	2.84619	2.7103	2.74306	2.74189	2.88008	2.86334	2.84361	3.08916		0.131272	0.33028	no
ENSMUSG00000000148	Brat1	protein_coding	chr5;chr5;chr5;chr5;chr5;chr5;chr5;chr5;chr5;chr5;chr5;chr5;chr5;chr5;chr5;chr5;chr5;chr5;chr5;chr5;chr5;chr5;chr5;chr5;chr5;chr5;chr5;chr5;chr5;chr5;chr5;chr5;chr5;chr5;chr5;chr5;chr5;chr5;chr5;chr5;chr5;chr5;chr5;chr5;chr5;chr5;chr5;chr5;chr5;chr5;chr5;chr5;chr5;chr5;chr5;chr5;chr5;chr5;chr5;chr5;chr5;chr5;chr5;chr5;chr5;chr5;chr5;chr5;chr5;chr5;chr5	140705011;140705023;140705023;140705050;140705052;140705066;140705953;140705953;140705953;140705953;140705953;140705953;140710138;140710138;140710138;140710138;140710138;140710138;140711506;140711506;140711506;140711506;140711506;140712505;140712505;140712505;140712505;140712505;140712505;140713053;140713053;140713053;140713053;140713053;140714293;140714293;140714293;140714293;140714567;140714567…	140705075;140705075;140705075;140705075;140705075;140705228;140706096;140706096;140706096;140706096;140706096;140706096;140711653;140710292;140710292;140710292;140710292;140710292;140711653;140711653;140711653;140711653;140711653;140712877;140713172;140712901;140712877;140712877;140712877;140713172;140713172;140713172;140713172;140713172;140714384;140714384;140714384;140714384;140714685;140714685…	+;+;+;+;+;+;+;+;+;+;+;+;+;+;+;+;+;+;+;+;+;+;+;+;+;+;+;+;+;+;+;+;+;+;+;+;+;+;+;+;+;+;+;+;+;+;+;+;+;+;+;+;+;+;+;+;+;+;+;+;+;+;+;+;+;+;+;+;+;+;+	6179	2.09801	2.17082	2.02718	2.12124	2.5418	2.64178	2.50515	2.4462		0.484901	1.50632e-05	no
ENSMUSG00000000149	Gna12	protein_coding	chr5;chr5;chr5;chr5	140758408;140762590;140785397;140829994	140761118;140762640;140785612;140830431	-;-;-;-	3416	5.26387	5.17611	5.17982	5.18823	5.06392	5.16895	5.05087	5.28207		-0.114978	0.342706	no
ENSMUSG00000000154	Slc22a18	protein_coding	chr7;chr7;chr7;chr7;chr7;chr7;chr7;chr7;chr7;chr7;chr7;chr7;chr7;chr7;chr7;chr7;chr7;chr7;chr7;chr7;chr7;chr7;chr7;chr7;chr7;chr7;chr7;chr7;chr7;chr7;chr7;chr7;chr7;chr7;chr7;chr7;chr7;chr7;chr7;chr7;chr7;chr7;chr7;chr7;chr7;chr7;chr7;chr7	143473721;143473736;143473768;143473780;143473805;143475101;143476070;143476070;143476070;143476070;143476070;143476070;143479285;143479285;143479720;143479720;143479720;143480390;143480390;143480390;143480390;143480390;143490812;143490812;143490812;143490812;143490812;143491746;143491746;143491746;143491746;143491746;143492806;143492842;143492842;143492842;143492842;143496951;143496951;143496951…	143473837;143473837;143473837;143473837;143473837;143475238;143476305;143476305;143476305;143476305;143476309;143476305;143479382;143479382;143479880;143479880;143479880;143480522;143480522;143480522;143480522;143480522;143490924;143490924;143490924;143490924;143490924;143491853;143491853;143491853;143491853;143491853;143492942;143492942;143492942;143492942;143492942;143497052;143497052;143497052…	+;+;+;+;+;+;+;+;+;+;+;+;+;+;+;+;+;+;+;+;+;+;+;+;+;+;+;+;+;+;+;+;+;+;+;+;+;+;+;+;+;+;+;+;+;+;+;+	1718	0.252873	0.48058	0.282089	0.722518	1.68145	1.65459	1.6276	1.62918		2.50154	6.74009e-14	up
ENSMUSG00000000167	Pih1d2	protein_coding	chr9;chr9;chr9;chr9;chr9;chr9;chr9;chr9;chr9;chr9;chr9;chr9;chr9;chr9;chr9;chr9;chr9;chr9;chr9;chr9;chr9;chr9;chr9;chr9;chr9;chr9;chr9;chr9;chr9;chr9;chr9	50617321;50617333;50617337;50617383;50617521;50617550;50617817;50618007;50618164;50618446;50618446;50618446;50618446;50618446;50618446;50619755;50619755;50619755;50619755;50619755;50620945;50620945;50620945;50620945;50620945;50621621;50621621;50621621;50621621;50624860;50624860	50617598;50617598;50617570;50617598;50617598;50617598;50618029;50618649;50618256;50618649;50618817;50618649;50618649;50618649;50618649;50619878;50619878;50619838;50619878;50619878;50621065;50621190;50621190;50621190;50621190;50621886;50621778;50622643;50621886;50625000;50624997	+;+;+;+;+;+;+;+;+;+;+;+;+;+;+;+;+;+;+;+;+;+;+;+;+;+;+;+;+;+;+	2813	0.706481	0.903991	1.08134	0.723787	1.31394	1.36547	1.12633	0.947064		0.610493	0.0251936	no
ENSMUSG00000000168	Dlat	protein_coding	chr9;chr9;chr9;chr9;chr9;chr9;chr9;chr9;chr9;chr9;chr9;chr9;chr9;chr9;chr9;chr9;chr9;chr9;chr9;chr9;chr9;chr9;chr9;chr9;chr9;chr9;chr9;chr9;chr9;chr9;chr9;chr9;chr9;chr9;chr9;chr9;chr9;chr9	50634633;50636528;50637456;50637456;50637456;50637921;50637921;50637921;50639918;50640224;50640224;50640224;50640235;50644026;50644026;50644026;50644026;50644026;50644033;50644441;50644441;50644441;50644441;50645039;50645039;50645039;50645039;50645970;50646105;50647571;50649632;50649632;50650751;50653622;50657845;50658165;50658688;50659191	50636554;50636554;50637592;50637592;50637592;50638083;50638083;50638083;50640339;50640339;50640339;50640339;50640339;50644133;50644062;50644133;50644361;50644133;50644133;50644533;50644533;50644533;50644533;50645106;50645106;50645106;50645106;50646021;50646189;50647628;50649895;50649773;50650938;50653748;50657998;50658289;50658789;50659780	-;-;-;-;-;-;-;-;-;-;-;-;-;-;-;-;-;-;-;-;-;-;-;-;-;-;-;-;-;-;-;-;-;-;-;-;-;-	4886	4.51893	4.65035	4.61771	4.65162	4.21785	4.18082	3.99804	4.10976		-0.559253	2.37835e-10	no
ENSMUSG00000000171	Sdhd	protein_coding	chr9;chr9;chr9;chr9	50596338;50598761;50600548;50603738	50597250;50598905;50600664;50603849	-;-;-;-	1287	7.161	6.79486	6.77744	6.87845	5.79692	6.03856	6.03858	5.5866		-1.10827	2.54591e-11	down
ENSMUSG00000000184	Ccnd2	protein_coding	chr6;chr6;chr6;chr6;chr6	127125779;127139103;127146023;127148664;127150582	127130487;127139251;127146182;127148879;127151048	-;-;-;-;-	5701	5.25473	5.70205	5.7667	5.74269	6.56494	6.59966	6.56863	6.90805		1.00612	3.9612e-13	up
ENSMUSG00000000194	Gpr107	protein_coding	chr2;chr2;chr2;chr2;chr2;chr2;chr2;chr2;chr2;chr2;chr2;chr2;chr2;chr2;chr2;chr2;chr2;chr2;chr2;chr2;chr2;chr2;chr2;chr2;chr2;chr2;chr2;chr2;chr2;chr2;chr2;chr2;chr2;chr2;chr2;chr2;chr2;chr2;chr2;chr2;chr2;chr2;chr2;chr2;chr2;chr2;chr2;chr2;chr2;chr2;chr2;chr2;chr2;chr2;chr2;chr2;chr2;chr2;chr2;chr2;chr2;chr2	31152316;31152333;31152351;31167021;31167021;31167021;31168162;31168164;31168164;31168797;31168797;31168797;31171942;31171942;31172267;31174202;31174202;31174202;31176898;31176898;31176898;31177785;31177785;31177785;31178254;31178254;31178254;31183580;31183580;31183580;31184798;31184798;31184798;31185277;31185489;31185489;31185607;31188683;31188683;31188683;31188683;31188769;31191847;31191847;311…	31152481;31152481;31152481;31167141;31167143;31167143;31168214;31168214;31168214;31168879;31169156;31168879;31172081;31172081;31172413;31174239;31174239;31174239;31176954;31176954;31176954;31177895;31177895;31177895;31178387;31178387;31178387;31183655;31183655;31183655;31184851;31184871;31184871;31185606;31185606;31185606;31185768;31188750;31188813;31188813;31188813;31188813;31191890;31191890;311…	+;+;+;+;+;+;+;+;+;+;+;+;+;+;+;+;+;+;+;+;+;+;+;+;+;+;+;+;+;+;+;+;+;+;+;+;+;+;+;+;+;+;+;+;+;+;+;+;+;+;+;+;+;+;+;+;+;+;+;+;+;+	10235	3.15033	3.09834	3.14329	3.20434	3.38466	3.47702	3.3861	3.38942		0.235603	0.0135014	no
ENSMUSG00000000202	Btbd17	protein_coding	chr11;chr11;chr11;chr11;chr11;chr11;chr11;chr11;chr11;chr11;chr11;chr11;chr11;chr11;chr11;chr11;chr11;chr11	114791217;114791217;114791217;114792106;114792285;114792432;114792469;114793850;114793850;114793850;114793850;114795764;114795764;114795764;114795764;114795764;114795764;114795764	114794058;114794126;114792522;114792522;114792548;114792522;114792522;114794058;114794221;114794126;114794126;114795873;114795892;114795899;114795910;114795945;114795897;114795873	-;-;-;-;-;-;-;-;-;-;-;-;-;-;-;-;-;-	3187	0	0	0.0256096	0	1.08067	1.09091	0.79308	1.11428		7.73784	4.29465e-13	up
ENSMUSG00000000244	Tspan32	protein_coding	chr7;chr7;chr7;chr7;chr7;chr7;chr7;chr7;chr7;chr7;chr7;chr7;chr7;chr7;chr7;chr7;chr7;chr7;chr7;chr7;chr7;chr7;chr7;chr7;chr7;chr7;chr7;chr7;chr7;chr7;chr7;chr7;chr7;chr7;chr7;chr7;chr7;chr7;chr7;chr7;chr7;chr7;chr7;chr7;chr7;chr7;chr7;chr7;chr7;chr7;chr7;chr7;chr7;chr7;chr7;chr7;chr7;chr7;chr7;chr7	143005046;143005060;143005638;143005663;143005671;143005685;143005699;143005699;143005904;143005904;143005928;143006908;143006908;143006908;143006908;143006908;143006908;143006908;143006908;143006908;143011034;143011034;143011034;143011034;143011034;143011034;143011034;143012158;143014959;143014959;143014959;143014959;143014959;143014959;143015581;143015581;143015581;143015581;143015581;143015581…	143005175;143005175;143006018;143006018;143006018;143006018;143006018;143006018;143006018;143006018;143006018;143007005;143007005;143007005;143007005;143007005;143007005;143007488;143007005;143007005;143011108;143011108;143011108;143011108;143011108;143011108;143011108;143012346;143015060;143015060;143015060;143015060;143015060;143015060;143015667;143015667;143015667;143015667;143015667;143015667…	+;+;+;+;+;+;+;+;+;+;+;+;+;+;+;+;+;+;+;+;+;+;+;+;+;+;+;+;+;+;+;+;+;+;+;+;+;+;+;+;+;+;+;+;+;+;+;+;+;+;+;+;+;+;+;+;+;+;+;+	2848	0.34005	0.271851	0.124576	0.215214	1.19515	1.19251	1.31396	1.22285		2.85303	5.03781e-21	up
ENSMUSG00000000253	Gmpr	protein_coding	chr13;chr13;chr13;chr13;chr13;chr13;chr13;chr13;chr13;chr13;chr13;chr13;chr13;chr13;chr13;chr13;chr13;chr13;chr13;chr13	45507444;45513840;45514395;45514395;45516999;45516999;45520852;45520852;45529708;45529708;45532294;45532294;45538809;45539025;45539025;45542479;45542479;45542479;45545873;45545873	45507743;45513914;45514514;45514514;45517082;45517082;45521025;45521025;45529789;45529789;45532400;45532400;45539067;45539067;45539067;45542638;45542550;45542638;45545898;45546382	+;+;+;+;+;+;+;+;+;+;+;+;+;+;+;+;+;+;+;+	1871	2.39426	1.79158	1.86348	1.74717	2.70891	2.86156	2.85617	1.81199		0.741832	0.0234841	no
ENSMUSG00000000266	Mid2	protein_coding	chrX;chrX;chrX;chrX;chrX;chrX;chrX;chrX;chrX;chrX;chrX;chrX;chrX;chrX;chrX;chrX;chrX;chrX;chrX;chrX;chrX;chrX;chrX;chrX;chrX;chrX;chrX;chrX;chrX;chrX;chrX;chrX;chrX	140664599;140664956;140665072;140677996;140677996;140677996;140678028;140693067;140693067;140693067;140736433;140736433;140736435;140738320;140738320;140738320;140748927;140749572;140749572;140749572;140750822;140750822;140750822;140750822;140761185;140761185;140761189;140762915;140762915;140762915;140763479;140763479;140763479	140664642;140665278;140665278;140678711;140678708;140678711;140678711;140693162;140693160;140693160;140736542;140736542;140736542;140738468;140738468;140738468;140749699;140749699;140749699;140749699;140750965;140752117;140751059;140750965;140761346;140761346;140761346;140763122;140763122;140763122;140767715;140763995;140767715	+;+;+;+;+;+;+;+;+;+;+;+;+;+;+;+;+;+;+;+;+;+;+;+;+;+;+;+;+;+;+;+;+	8114	1.28448	2.45122	2.4901	2.28333	3.13968	3.04288	3.14512	3.43408		1.15138	4.85862e-05	up
ENSMUSG00000000275	Trim25	protein_coding	chr11;chr11;chr11;chr11;chr11;chr11;chr11;chr11;chr11;chr11;chr11;chr11;chr11;chr11;chr11;chr11;chr11;chr11;chr11;chr11;chr11;chr11	88999376;88999376;88999376;89004729;89004729;89004729;89009119;89009119;89009119;89010805;89010805;89010805;89013476;89013476;89013476;89015167;89015533;89015533;89015719;89015719;89016195;89016195	89000082;89000082;89000082;89004824;89004824;89004824;89009352;89009352;89009352;89010973;89010973;89010973;89013538;89013538;89013702;89015190;89015631;89015631;89015817;89015817;89020293;89020293	+;+;+;+;+;+;+;+;+;+;+;+;+;+;+;+;+;+;+;+;+;+	5754	3.29408	3.37511	3.48575	3.47025	3.86249	3.80784	3.78127	3.77687		0.382384	5.38545e-06	no
ENSMUSG00000000276	Dgke	protein_coding	chr11;chr11;chr11;chr11;chr11;chr11;chr11;chr11;chr11;chr11;chr11;chr11;chr11;chr11;chr11;chr11;chr11;chr11;chr11;chr11;chr11;chr11;chr11;chr11;chr11;chr11;chr11;chr11;chr11;chr11;chr11;chr11;chr11;chr11	89035179;89037582;89039220;89041448;89041448;89041496;89042162;89042162;89042162;89044240;89044240;89044240;89048849;89048889;89048889;89049849;89049849;89049849;89050319;89050319;89050319;89050669;89050669;89050669;89052427;89052427;89052427;89055358;89055358;89055358;89059931;89059931;89059931;89066398	89040911;89040911;89040911;89041559;89041559;89041559;89042289;89042289;89042289;89044311;89044311;89044311;89049002;89049002;89049002;89049900;89049900;89049900;89050476;89050476;89050476;89050812;89050812;89050812;89052546;89052546;89052546;89055517;89055517;89055517;89060748;89060748;89061031;89066850	-;-;-;-;-;-;-;-;-;-;-;-;-;-;-;-;-;-;-;-;-;-;-;-;-;-;-;-;-;-;-;-;-;-	8387	0.989138	1.44445	1.41357	1.50779	1.66697	1.70988	1.62358	1.64945		0.435189	0.0165214	no
ENSMUSG00000000278	Scpep1	protein_coding	chr11;chr11;chr11;chr11;chr11;chr11;chr11;chr11;chr11;chr11;chr11;chr11;chr11	88924020;88929165;88930208;88933448;88934578;88935823;88937014;88941284;88943797;88944375;88947145;88952406;88955294	88924724;88929328;88930345;88933561;88934671;88935951;88937051;88941356;88943871;88944530;88947234;88952554;88955465	-;-;-;-;-;-;-;-;-;-;-;-;-	2097	6.78737	6.82859	6.81817	6.82597	7.42087	7.41248	7.34152	7.46928		0.547114	6.18612e-12	no
ENSMUSG00000000282	Mnt	protein_coding	chr11;chr11;chr11;chr11;chr11;chr11;chr11;chr11;chr11;chr11;chr11;chr11;chr11	74830920;74836326;74836363;74837431;74837431;74837468;74837612;74837612;74837612;74842161;74842161;74842551;74843442	74831401;74836948;74836948;74837472;74837472;74837472;74837723;74837723;74837723;74842331;74842353;74845725;74843775	+;+;+;+;+;+;+;+;+;+;+;+;+	4627	3.70124	3.73098	3.54937	3.52233	3.75432	3.7948	3.6828	3.68759		0.0545706	0.66726	no
ENSMUSG00000000290	Itgb2	protein_coding	chr10;chr10;chr10;chr10;chr10;chr10;chr10;chr10;chr10;chr10;chr10;chr10;chr10;chr10;chr10;chr10;chr10;chr10;chr10;chr10;chr10;chr10;chr10;chr10;chr10;chr10;chr10;chr10;chr10;chr10;chr10;chr10;chr10;chr10;chr10;chr10;chr10;chr10;chr10;chr10;chr10;chr10;chr10;chr10;chr10;chr10;chr10;chr10;chr10;chr10;chr10;chr10;chr10	77530252;77530347;77530370;77530374;77530380;77541966;77541966;77541966;77541966;77542398;77542398;77542398;77546013;77546013;77546013;77546013;77546013;77547126;77547126;77547126;77547126;77547126;77548546;77548546;77548546;77548546;77549946;77549946;77549946;77550973;77550973;77550973;77556088;77556088;77556088;77557390;77557390;77557390;77557952;77557952;77559479;77560150;77560150;77560150;775…	77530459;77530459;77530459;77530459;77530459;77542026;77542026;77542026;77542026;77542486;77542546;77542486;77546193;77546193;77546193;77546193;77546193;77547296;77547296;77547296;77547195;77547296;77548787;77548787;77548672;77548787;77550101;77550101;77550101;77551068;77551068;77551068;77556177;77556177;77556177;77557530;77557530;77557530;77558139;77558139;77559723;77560372;77560372;77560372;775…	+;+;+;+;+;+;+;+;+;+;+;+;+;+;+;+;+;+;+;+;+;+;+;+;+;+;+;+;+;+;+;+;+;+;+;+;+;+;+;+;+;+;+;+;+;+;+;+;+;+;+;+;+	3052	0.914026	1.16245	1.07273	0.982436	0.752671	1.05157	0.932556	0.815779		-0.343451	0.145693	no
ENSMUSG00000000295	Hddc2	protein_coding	chr10;chr10;chr10;chr10;chr10;chr10;chr10;chr10;chr10;chr10;chr10;chr10;chr10;chr10;chr10;chr10;chr10;chr10;chr10;chr10;chr10	31313382;31313405;31313407;31313472;31314515;31314515;31314515;31316293;31316293;31316293;31316293;31320167;31320268;31320268;31325206;31326022;31326022;31326022;31327881;31327881;31327881	31313483;31313483;31314636;31313483;31314636;31314636;31314636;31317032;31317843;31316395;31316395;31320336;31320336;31320336;31325275;31326160;31326160;31326160;31328184;31328202;31328204	+;+;+;+;+;+;+;+;+;+;+;+;+;+;+;+;+;+;+;+;+	3509	3.25755	2.83649	2.80782	2.93102	2.82125	2.79799	2.7775	2.93771		-0.217545	0.233143	no
ENSMUSG00000000301	Pemt	protein_coding	chr11;chr11;chr11;chr11;chr11;chr11;chr11;chr11;chr11;chr11;chr11;chr11;chr11;chr11;chr11;chr11;chr11;chr11;chr11;chr11;chr11;chr11;chr11;chr11;chr11;chr11;chr11;chr11;chr11;chr11;chr11;chr11;chr11;chr11;chr11;chr11;chr11;chr11;chr11;chr11;chr11;chr11;chr11;chr11;chr11;chr11	59970614;59970614;59970614;59970614;59970827;59970844;59971184;59971184;59971184;59971184;59971184;59971184;59971424;59974068;59974068;59974068;59974068;59974154;59976839;59976839;59976839;59976839;59976859;59976879;59983443;59983443;59983443;59983443;59983443;59983443;59983443;60021111;60030195;60031713;60031713;60031713;60031713;60031713;60036822;60036822;60040105;60044545;60046340;60046340;600…	59970875;59970875;59970875;59970875;59970875;59970875;59971258;59971258;59971258;59971258;59971258;59971258;59971510;59974179;59974179;59974179;59974179;59974179;59976984;59976984;59976984;59976984;59976984;59976984;59983740;59983558;59983558;59983558;59983558;59983558;59983558;60021226;60030513;60031820;60031820;60031820;60031820;60031820;60036906;60037005;60040169;60044726;60046485;60046489;600…	-;-;-;-;-;-;-;-;-;-;-;-;-;-;-;-;-;-;-;-;-;-;-;-;-;-;-;-;-;-;-;-;-;-;-;-;-;-;-;-;-;-;-;-;-;-	2104	1.43568	1.25663	1.18589	1.56554	0.953628	1.21142	1.13304	1.13704		-0.501073	0.0421711	no
ENSMUSG00000000303	Cdh1	protein_coding	chr8;chr8;chr8;chr8;chr8;chr8;chr8;chr8;chr8;chr8;chr8;chr8;chr8;chr8;chr8;chr8;chr8;chr8;chr8;chr8;chr8;chr8;chr8;chr8;chr8;chr8;chr8;chr8;chr8;chr8;chr8;chr8;chr8;chr8;chr8;chr8;chr8	106603351;106603379;106604143;106604287;106604287;106649001;106649001;106649001;106653507;106653507;106653507;106653764;106653764;106653764;106656824;106656824;106657740;106657740;106658191;106658191;106659590;106659590;106660796;106660796;106661885;106661885;106663747;106663747;106664196;106664196;106665394;106665394;106666187;106666187;106668406;106668406;106669200	106603542;106603542;106604407;106604407;106604407;106649224;106649224;106649224;106653650;106653650;106653650;106653919;106653919;106653919;106656968;106656968;106657915;106657915;106658319;106658319;106659772;106659772;106661040;106661040;106662030;106662030;106663971;106663971;106664423;106664423;106665524;106665524;106666330;106666330;106668884;106670246;106669362	+;+;+;+;+;+;+;+;+;+;+;+;+;+;+;+;+;+;+;+;+;+;+;+;+;+;+;+;+;+;+;+;+;+;+;+;+	4574	0.886816	1.12095	1.0475	0.818681	0.82406	1.00623	1.00603	0.892218		-0.130525	0.565929	no
ENSMUSG00000000325	Arvcf	protein_coding	chr16;chr16;chr16;chr16;chr16;chr16;chr16;chr16;chr16;chr16;chr16;chr16;chr16;chr16;chr16;chr16;chr16;chr16;chr16;chr16;chr16;chr16;chr16;chr16;chr16;chr16;chr16;chr16;chr16;chr16;chr16;chr16;chr16;chr16;chr16;chr16;chr16;chr16;chr16;chr16;chr16;chr16;chr16;chr16;chr16;chr16;chr16;chr16;chr16;chr16;chr16;chr16;chr16;chr16;chr16;chr16;chr16;chr16;chr16;chr16;chr16;chr16;chr16;chr16;chr16;chr16;chr…	18348182;18348274;18348274;18352786;18352786;18352786;18380783;18380783;18389160;18389160;18389160;18389160;18392588;18392589;18396959;18396959;18396959;18396959;18396959;18396959;18397297;18397297;18397297;18397297;18397297;18397724;18398095;18398962;18398962;18398962;18398962;18398962;18398962;18399088;18399656;18399656;18399656;18399656;18399656;18399656;18400085;18400085;18400085;18400085;184…	18348456;18348456;18348456;18352837;18352837;18352837;18380958;18380958;18389390;18389390;18389390;18389390;18392712;18392712;18397117;18397004;18397117;18397117;18397117;18397117;18398326;18398326;18398326;18398326;18398326;18398016;18398326;18399004;18399145;18399145;18399145;18399145;18399145;18399145;18399773;18399773;18399773;18399773;18399773;18399773;18400640;18400253;18400253;18400253;184…	+;+;+;+;+;+;+;+;+;+;+;+;+;+;+;+;+;+;+;+;+;+;+;+;+;+;+;+;+;+;+;+;+;+;+;+;+;+;+;+;+;+;+;+;+;+;+;+;+;+;+;+;+;+;+;+;+;+;+;+;+;+;+;+;+;+;+;+;+;+;+;+;+;+;+;+;+;+;+;+;+;+;+;+;+;+;+;+;+;+;+;+;+;+;+;+;+;+;+;+;+;+;+;+;+;+;+;+;+;+;+;+;+;+;+	6425	1.64899	1.58012	1.61402	1.55083	2.48696	2.52435	2.54567	2.41389		1.13591	5.62566e-24	up
ENSMUSG00000000326	Comt	protein_coding	chr16;chr16;chr16;chr16;chr16;chr16;chr16;chr16;chr16;chr16;chr16;chr16;chr16;chr16;chr16;chr16;chr16;chr16;chr16;chr16	18406886;18407346;18407544;18410683;18410683;18410683;18410763;18411127;18411127;18411127;18411127;18411690;18411690;18411690;18411690;18413266;18413266;18424304;18426356;18426356	18408040;18408040;18408040;18410814;18410814;18410814;18410814;18411320;18411320;18411320;18411320;18411957;18411957;18411957;18411957;18413494;18413494;18424360;18426385;18426852	-;-;-;-;-;-;-;-;-;-;-;-;-;-;-;-;-;-;-;-	2532	5.13377	4.96042	4.96849	5.03971	5.26297	5.30933	5.17233	5.50239		0.241254	0.0727369	no
ENSMUSG00000000339	Rtca	protein_coding	chr3;chr3;chr3;chr3;chr3;chr3;chr3;chr3;chr3;chr3;chr3;chr3;chr3;chr3;chr3;chr3;chr3;chr3;chr3;chr3;chr3;chr3;chr3;chr3;chr3;chr3;chr3;chr3;chr3;chr3;chr3;chr3;chr3;chr3;chr3;chr3;chr3	116488963;116489240;116492983;116492983;116494083;116494083;116494151;116495636;116495636;116495636;116495691;116497590;116497590;116497590;116499546;116499546;116499546;116499546;116501112;116501112;116501112;116501112;116504345;116504345;116504345;116504345;116506835;116506835;116506835;116506835;116507751;116507751;116507751;116507945;116507945;116507945;116507945	116489338;116489338;116493087;116493087;116494177;116494177;116494177;116495694;116495965;116495694;116495694;116497714;116497714;116497714;116499687;116499687;116499687;116499687;116501170;116501170;116501170;116501170;116504446;116504446;116504468;116504468;116506978;116506993;116506993;116506978;116507851;116507851;116507851;116508133;116508065;116508024;116508208	-;-;-;-;-;-;-;-;-;-;-;-;-;-;-;-;-;-;-;-;-;-;-;-;-;-;-;-;-;-;-;-;-;-;-;-;-	1880	4.71301	4.59962	4.59668	4.72948	4.14779	4.12907	3.91638	4.09514		-0.672291	6.90674e-09	no
ENSMUSG00000000346	Dazap2	protein_coding	chr15;chr15;chr15;chr15	100615628;100616913;100617925;100619368	100615724;100617031;100618170;100620731	+;+;+;+	1826	6.63172	6.60383	6.55642	6.61233	6.47759	6.53385	6.64094	6.187		-0.189405	0.154383	no
ENSMUSG00000000355	Mcts1	protein_coding	chrX;chrX;chrX;chrX;chrX;chrX;chrX;chrX;chrX;chrX;chrX;chrX;chrX;chrX;chrX;chrX;chrX;chrX;chrX;chrX	38600578;38600655;38601299;38601929;38601929;38602576;38602576;38602576;38605939;38605939;38605939;38608723;38609803;38611755;38611755;38611766;38611766;38613221;38613221;38613221	38600778;38600778;38601397;38602081;38602081;38602673;38602673;38602673;38606072;38606352;38606072;38608868;38609977;38611833;38611833;38611833;38611833;38613426;38613400;38613426	+;+;+;+;+;+;+;+;+;+;+;+;+;+;+;+;+;+;+;+	1571	2.88145	3.34388	3.19195	3.46275	3.83469	3.59499	3.75348	3.52416		0.44158	0.0050425	no
ENSMUSG00000000374	Trappc10	protein_coding	chr10;chr10;chr10;chr10;chr10;chr10;chr10;chr10;chr10;chr10;chr10;chr10;chr10;chr10;chr10;chr10;chr10;chr10;chr10;chr10;chr10;chr10;chr10	78186725;78188756;78193359;78196288;78197738;78199044;78200618;78201432;78202880;78203881;78207434;78207892;78209384;78210378;78210764;78211476;78214568;78217150;78220189;78222664;78228779;78231454;78244436	78188094;78188950;78193536;78196458;78197864;78199144;78200847;78201590;78203021;78204392;78207546;78208032;78209475;78210454;78210878;78211622;78214815;78217261;78220384;78222860;78228914;78231535;78244642	-;-;-;-;-;-;-;-;-;-;-;-;-;-;-;-;-;-;-;-;-;-;-	5048	4.27843	4.38338	4.38781	4.31973	4.72159	4.72385	4.71031	4.83715		0.37174	1.09864e-05	no
ENSMUSG00000000378	Ccm2	protein_coding	chr11;chr11;chr11;chr11;chr11;chr11;chr11;chr11;chr11;chr11;chr11;chr11;chr11;chr11;chr11;chr11;chr11;chr11;chr11;chr11;chr11;chr11;chr11;chr11;chr11;chr11;chr11;chr11;chr11;chr11;chr11;chr11;chr11;chr11;chr11;chr11;chr11;chr11;chr11;chr11;chr11;chr11;chr11;chr11;chr11;chr11;chr11;chr11;chr11	6546887;6546910;6560183;6561112;6561121;6561134;6561134;6561230;6561892;6569964;6569964;6569964;6584520;6584520;6584520;6584520;6584520;6585034;6585034;6585034;6585034;6585034;6585034;6589432;6589432;6589432;6589432;6589432;6590753;6590753;6590753;6590753;6590753;6593048;6593067;6593067;6593067;6593067;6593067;6593602;6593602;6593602;6594148;6594148;6594148;6594148;6596081;6596081;6596081	6547029;6547029;6560303;6561241;6561241;6561241;6561241;6561241;6562952;6570137;6570137;6570137;6584603;6584603;6584603;6584603;6584603;6585217;6585217;6585217;6585217;6585217;6585217;6589568;6589568;6589568;6589474;6589568;6590888;6590888;6590888;6590888;6590888;6593740;6593124;6593070;6593133;6593124;6593124;6593740;6593740;6593740;6594269;6594286;6594286;6594286;6596742;6596734;6596744	+;+;+;+;+;+;+;+;+;+;+;+;+;+;+;+;+;+;+;+;+;+;+;+;+;+;+;+;+;+;+;+;+;+;+;+;+;+;+;+;+;+;+;+;+;+;+;+;+	3666	4.58451	4.18939	4.20644	4.33907	3.55087	3.63879	3.48753	3.58934		-0.886156	3.02035e-09	no
ENSMUSG00000000384	Tbrg4	protein_coding	chr11;chr11;chr11;chr11;chr11;chr11;chr11;chr11;chr11;chr11;chr11;chr11;chr11;chr11;chr11;chr11;chr11;chr11;chr11;chr11;chr11;chr11;chr11;chr11;chr11;chr11;chr11;chr11;chr11;chr11;chr11;chr11;chr11;chr11;chr11;chr11;chr11;chr11;chr11;chr11;chr11;chr11;chr11;chr11;chr11;chr11;chr11;chr11;chr11;chr11;chr11;chr11;chr11;chr11;chr11;chr11;chr11;chr11;chr11	6615598;6616423;6616425;6616558;6617254;6617308;6617308;6617308;6617518;6617518;6617518;6617518;6617963;6617963;6617963;6618460;6618460;6618460;6618997;6618997;6618997;6619556;6619556;6619556;6619556;6619586;6619972;6619972;6619972;6619972;6619972;6620002;6620180;6620742;6620742;6620742;6620742;6620742;6620742;6620997;6623200;6623816;6623816;6623816;6623816;6623816;6623885;6625149;6625149;6625149…	6615766;6616714;6616714;6616714;6617422;6617422;6617422;6617422;6618030;6617629;6617629;6617629;6618208;6618208;6618208;6618604;6618604;6618604;6619063;6619110;6619110;6619713;6619713;6619713;6619713;6619713;6620445;6620221;6620143;6620143;6620143;6620143;6620235;6621065;6621251;6620915;6621065;6621065;6621065;6621065;6623461;6624283;6624283;6624283;6624283;6624283;6624283;6625213;6625213;6625213…	-;-;-;-;-;-;-;-;-;-;-;-;-;-;-;-;-;-;-;-;-;-;-;-;-;-;-;-;-;-;-;-;-;-;-;-;-;-;-;-;-;-;-;-;-;-;-;-;-;-;-;-;-;-;-;-;-;-;-	3696	5.16336	4.83402	4.99732	5.01697	3.97462	3.8784	3.7019	4.17409		-1.17537	1.82837e-14	down
ENSMUSG00000000399	Ndufa9	protein_coding	chr6;chr6;chr6;chr6;chr6;chr6;chr6;chr6;chr6;chr6;chr6	126821863;126824936;126827540;126832472;126834429;126836219;126840498;126842121;126844308;126844791;126849064	126822189;126825002;126827635;126832548;126834496;126836321;126840639;126842212;126844405;126844961;126849144	-;-;-;-;-;-;-;-;-;-;-	1322	6.88979	6.45167	6.598	6.56604	5.53474	5.41838	5.52293	5.43771		-1.23628	6.72343e-18	down
ENSMUSG00000000420	Galnt1	protein_coding	chr18;chr18;chr18;chr18;chr18;chr18;chr18;chr18;chr18;chr18;chr18;chr18;chr18;chr18;chr18;chr18;chr18;chr18;chr18;chr18;chr18;chr18;chr18;chr18;chr18;chr18;chr18;chr18;chr18;chr18;chr18;chr18;chr18;chr18;chr18;chr18;chr18;chr18;chr18;chr18;chr18;chr18;chr18;chr18;chr18;chr18;chr18;chr18;chr18;chr18;chr18;chr18;chr18;chr18;chr18;chr18;chr18	24205344;24205767;24205959;24232597;24232599;24232599;24232599;24238242;24238242;24238242;24238242;24238323;24246050;24246050;24246050;24246050;24246086;24254518;24254518;24254518;24254518;24254518;24264325;24264325;24264325;24264325;24264325;24267528;24267528;24267528;24267528;24267528;24269448;24269448;24269448;24269448;24271586;24271586;24271586;24271586;24272662;24272662;24272662;24279944;242…	24205518;24206080;24206351;24232653;24232653;24232653;24232653;24238485;24238485;24238485;24238485;24238485;24246224;24246224;24246224;24246224;24246224;24254684;24254630;24254684;24254684;24254684;24264532;24264532;24264532;24264532;24264532;24267698;24267698;24267667;24267698;24267698;24269565;24269565;24269565;24269565;24271669;24271766;24271766;24271766;24272801;24272801;24272801;24280042;242…	+;+;+;+;+;+;+;+;+;+;+;+;+;+;+;+;+;+;+;+;+;+;+;+;+;+;+;+;+;+;+;+;+;+;+;+;+;+;+;+;+;+;+;+;+;+;+;+;+;+;+;+;+;+;+;+;+	5519	3.71675	4.36591	4.20047	4.14204	4.00767	3.96889	3.97987	4.08138		-0.167793	0.243683	no
ENSMUSG00000000439	Mkrn2	protein_coding	chr6;chr6;chr6;chr6;chr6;chr6;chr6;chr6	115601938;115609581;115610519;115611635;115613327;115614575;115617298;115617594	115602013;115609709;115610700;115611939;115613541;115614685;115617442;115618670	+;+;+;+;+;+;+;+	2240	4.19446	4.03183	3.98228	4.14742	3.88341	3.8273	3.9078	4.02031		-0.248626	0.0554146	no
ENSMUSG00000000441	Raf1	protein_coding	chr6;chr6;chr6;chr6;chr6;chr6;chr6;chr6;chr6;chr6;chr6;chr6;chr6;chr6;chr6;chr6;chr6;chr6;chr6;chr6;chr6;chr6;chr6;chr6;chr6;chr6;chr6;chr6;chr6;chr6;chr6;chr6;chr6;chr6;chr6;chr6;chr6;chr6;chr6;chr6;chr6;chr6;chr6;chr6;chr6;chr6;chr6;chr6;chr6;chr6;chr6;chr6;chr6;chr6;chr6;chr6;chr6;chr6;chr6;chr6;chr6;chr6;chr6;chr6	115618067;115618569;115618569;115619559;115619559;115619559;115619785;115619785;115619785;115620209;115620209;115620209;115621816;115621816;115622874;115622877;115622877;115622877;115623464;115623464;115623464;115623464;115626284;115626291;115626291;115626291;115626291;115626712;115626712;115626712;115626712;115626712;115626939;115626939;115626939;115626939;115626939;115630198;115630641;115630641…	115619409;115619409;115619409;115619693;115619693;115619693;115619916;115619916;115619916;115620327;115620327;115621862;115621862;115621862;115623053;115623053;115623053;115623053;115623548;115623548;115623548;115623548;115626408;115626408;115626408;115626408;115626408;115626839;115626839;115626839;115626839;115626839;115626966;115626966;115626966;115626966;115626966;115631368;115630700;115630726…	-;-;-;-;-;-;-;-;-;-;-;-;-;-;-;-;-;-;-;-;-;-;-;-;-;-;-;-;-;-;-;-;-;-;-;-;-;-;-;-;-;-;-;-;-;-;-;-;-;-;-;-;-;-;-;-;-;-;-;-;-;-;-;-	6363	4.44824	4.73721	4.71581	4.70541	5.14836	5.08039	5.09366	5.20162		0.442137	3.5248e-07	no
ENSMUSG00000000531	Grasp	protein_coding	chr15;chr15;chr15;chr15;chr15;chr15;chr15;chr15	101224207;101226914;101228832;101228991;101230534;101230725;101230985;101231517	101224544;101226963;101228886;101229093;101230627;101230791;101231051;101232755	+;+;+;+;+;+;+;+	2013	2.66225	2.77048	2.58608	2.74205	3.17874	2.96106	2.83768	3.29115		0.393488	0.0141363	no
ENSMUSG00000000532	Acvr1b	protein_coding	chr15;chr15;chr15;chr15;chr15;chr15;chr15;chr15;chr15	101174104;101193932;101194809;101198784;101201978;101202938;101204453;101209080;101210737	101174235;101194171;101195057;101199014;101202145;101203094;101204577;101209210;101213678	+;+;+;+;+;+;+;+;+	4375	3.03818	3.15433	2.95933	3.13462	3.26615	3.36557	3.23683	3.28845		0.189971	0.0828073	no
ENSMUSG00000000538	Tom1l2	protein_coding	chr11;chr11;chr11;chr11;chr11;chr11;chr11;chr11;chr11;chr11;chr11;chr11;chr11;chr11;chr11;chr11;chr11;chr11;chr11;chr11;chr11;chr11;chr11;chr11;chr11;chr11;chr11;chr11;chr11;chr11;chr11;chr11;chr11;chr11;chr11;chr11;chr11;chr11;chr11;chr11;chr11;chr11;chr11;chr11;chr11;chr11;chr11;chr11;chr11;chr11;chr11;chr11;chr11;chr11;chr11;chr11;chr11;chr11;chr11;chr11;chr11;chr11;chr11;chr11;chr11;chr11;chr…	60226714;60226715;60226715;60226715;60226715;60229603;60229902;60229902;60231101;60231101;60231101;60231101;60231101;60231101;60231101;60231101;60232898;60232898;60232898;60232898;60232898;60239010;60239010;60240570;60240937;60241818;60241818;60241818;60241818;60241818;60241818;60241818;60242708;60242708;60242708;60242708;60242708;60242708;60242708;60242708;60245062;60245062;60245062;60245062;602…	60230241;60230241;60230241;60230241;60230241;60230241;60230241;60230241;60231137;60231137;60231347;60231137;60231137;60231137;60231137;60231137;60232957;60232957;60232957;60232957;60232957;60239072;60239176;60241345;60241893;60241893;60241893;60241893;60241893;60241893;60241893;60241893;60242825;60242825;60242825;60242825;60242825;60242825;60242825;60242825;60245185;60245185;60245185;60245157;602…	-;-;-;-;-;-;-;-;-;-;-;-;-;-;-;-;-;-;-;-;-;-;-;-;-;-;-;-;-;-;-;-;-;-;-;-;-;-;-;-;-;-;-;-;-;-;-;-;-;-;-;-;-;-;-;-;-;-;-;-;-;-;-;-;-;-;-;-;-;-;-;-;-;-;-;-;-;-;-;-;-;-;-;-;-;-;-;-;-;-;-;-;-;-;-;-;-;-;-;-;-;-;-;-;-;-;-;-;-;-	8764	3.30202	3.22271	3.14162	3.11908	3.51431	3.55491	3.6153	3.46216		0.319175	0.00589489	no
ENSMUSG00000000552	Zfp385a	protein_coding	chr15;chr15;chr15;chr15;chr15;chr15;chr15;chr15	103313895;103315361;103315627;103315882;103317949;103320290;103333065;103340047	103315225;103315456;103315796;103316124;103318111;103320400;103333201;103340086	-;-;-;-;-;-;-;-	2291	5.02959	4.6754	4.77066	4.80341	5.15882	5.25929	5.25044	5.16654		0.33636	0.0157525	no
ENSMUSG00000000555	Itga5	protein_coding	chr15;chr15;chr15;chr15;chr15;chr15;chr15;chr15;chr15;chr15;chr15;chr15;chr15;chr15;chr15;chr15;chr15;chr15;chr15;chr15;chr15;chr15;chr15;chr15;chr15;chr15;chr15;chr15;chr15;chr15	103344289;103345952;103346581;103347671;103347892;103349612;103350165;103350374;103350574;103350764;103350946;103351378;103351541;103352015;103352258;103352484;103352916;103353143;103353574;103354047;103354268;103355926;103356077;103356316;103356779;103356920;103357192;103357448;103359050;103366300	103345352;103346074;103346682;103347784;103347975;103349764;103350270;103350454;103350653;103350856;103351096;103351445;103351678;103352169;103352313;103352585;103352961;103353334;103353782;103354099;103354324;103355969;103356121;103356441;103356824;103356981;103357312;103357560;103359180;103366763	-;-;-;-;-;-;-;-;-;-;-;-;-;-;-;-;-;-;-;-;-;-;-;-;-;-;-;-;-;-	4379	5.83524	5.88519	5.80717	5.90197	5.78821	5.85056	5.6164	6.08369		-0.0669319	0.641406	no
ENSMUSG00000000561	Wdr77	protein_coding	chr3;chr3;chr3;chr3;chr3;chr3;chr3;chr3;chr3;chr3;chr3;chr3;chr3;chr3;chr3;chr3;chr3;chr3;chr3;chr3;chr3;chr3;chr3;chr3;chr3;chr3;chr3;chr3;chr3;chr3;chr3;chr3;chr3;chr3;chr3;chr3;chr3;chr3;chr3;chr3;chr3;chr3;chr3;chr3;chr3;chr3;chr3;chr3;chr3;chr3;chr3;chr3;chr3;chr3;chr3;chr3;chr3;chr3;chr3;chr3	105959369;105959503;105959508;105959514;105959953;105959953;105959953;105959953;105961617;105961617;105961617;105961617;105961622;105962015;105962015;105962015;105962015;105962015;105964442;105964442;105964442;105964442;105964442;105964449;105964623;105964623;105964623;105964623;105964623;105964623;105965081;105965081;105965081;105965081;105965081;105965081;105965765;105965765;105965765;105965765…	105959698;105959698;105959698;105959687;105960138;105960138;105960138;105960138;105961758;105961758;105961758;105961758;105961758;105962064;105962064;105962064;105962064;105962064;105964512;105964512;105964512;105964512;105964512;105964512;105964677;105964677;105964677;105964677;105964677;105964677;105965551;105965152;105965152;105965152;105965152;105965152;105965856;105966425;105966092;105965873…	+;+;+;+;+;+;+;+;+;+;+;+;+;+;+;+;+;+;+;+;+;+;+;+;+;+;+;+;+;+;+;+;+;+;+;+;+;+;+;+;+;+;+;+;+;+;+;+;+;+;+;+;+;+;+;+;+;+;+;+	6644	4.62029	4.51005	4.58226	4.6835	3.89611	3.67203	3.65427	4.28672		-0.793577	3.86371e-06	no
ENSMUSG00000000563	Atp5f1	protein_coding	chr3;chr3;chr3;chr3;chr3;chr3;chr3;chr3;chr3;chr3;chr3;chr3;chr3;chr3;chr3;chr3;chr3;chr3;chr3;chr3;chr3;chr3;chr3	105942698;105942702;105943687;105943687;105951591;105951591;105953669;105953827;105954018;105954018;105955896;105955896;105955896;105957870;105958591;105958862;105958862;105958862;105959148;105959148;105959148;105959148;105959926	105943063;105943063;105943866;105943866;105951716;105951716;105956041;105954181;105954181;105954181;105956006;105956041;105956041;105958036;105958898;105958898;105958898;105958898;105959246;105959264;105959276;105959558;105960099	-;-;-;-;-;-;-;-;-;-;-;-;-;-;-;-;-;-;-;-;-;-;-	4105	5.17176	5.02102	5.07394	5.04127	4.35059	4.38769	4.23317	4.189		-0.875404	1.74117e-15	no
ENSMUSG00000000567	Sox9	protein_coding	chr11;chr11;chr11	112782224;112783809;112784672	112783015;112784062;112787760	+;+;+	4135	5.32688	5.32899	5.30801	5.22627	5.74561	5.82382	5.73525	6.29589		0.581184	0.000266081	no
ENSMUSG00000000568	Hnrnpd	protein_coding	chr5;chr5;chr5;chr5;chr5;chr5;chr5;chr5;chr5;chr5;chr5;chr5;chr5;chr5;chr5;chr5;chr5;chr5;chr5;chr5;chr5;chr5;chr5;chr5;chr5;chr5;chr5;chr5;chr5;chr5;chr5;chr5;chr5;chr5;chr5;chr5;chr5;chr5;chr5;chr5;chr5;chr5;chr5;chr5;chr5;chr5;chr5;chr5;chr5;chr5;chr5;chr5;chr5;chr5;chr5;chr5;chr5;chr5;chr5;chr5;chr5;chr5;chr5;chr5;chr5;chr5;chr5;chr5;chr5;chr5;chr5;chr5	99958426;99960598;99960998;99961002;99961003;99961151;99961168;99962098;99962098;99962134;99962283;99962301;99962515;99962515;99962515;99962515;99962515;99962515;99962515;99963731;99963731;99963731;99963731;99963731;99963984;99963984;99963984;99963984;99963984;99963984;99963984;99963984;99963984;99964670;99964670;99964670;99964670;99964670;99964670;99964670;99964670;99964743;99966022;99966022;999…	99961333;99961333;99961333;99961333;99961333;99961333;99961333;99962204;99962204;99962204;99962612;99962612;99962612;99962612;99962612;99962612;99962612;99962612;99962612;99963877;99963877;99963877;99963877;99963877;99964007;99964083;99964083;99964083;99964083;99964083;99964083;99964083;99964083;99964801;99964750;99964801;99964801;99964801;99964801;99964801;99964801;99964801;99966183;99966387;999…	-;-;-;-;-;-;-;-;-;-;-;-;-;-;-;-;-;-;-;-;-;-;-;-;-;-;-;-;-;-;-;-;-;-;-;-;-;-;-;-;-;-;-;-;-;-;-;-;-;-;-;-;-;-;-;-;-;-;-;-;-;-;-;-;-;-;-;-;-;-;-;-	4863	5.75635	5.76156	5.84822	5.82422	4.7377	4.72619	4.62042	4.76016		-1.16982	3.23553e-45	down
ENSMUSG00000000579	Dynlt1c	protein_coding	chr17;chr17;chr17;chr17;chr17;chr17;chr17;chr17;chr17;chr17;chr17;chr17;chr17;chr17	6601671;6601792;6601792;6601804;6603487;6603487;6603487;6603487;6606612;6606612;6606612;6607074;6607074;6607501	6601836;6601836;6601836;6601836;6603528;6603528;6603528;6603934;6609774;6606735;6606735;6607549;6607151;6609679	+;+;+;+;+;+;+;+;+;+;+;+;+;+	3777	1.38039	1.29059	1.26629	0.927683	1.34131	1.29743	1.47385	1.24765		0.140129	0.569612	no
ENSMUSG00000000581	C1d	protein_coding	chr11;chr11;chr11;chr11;chr11;chr11;chr11;chr11;chr11;chr11;chr11;chr11;chr11;chr11;chr11;chr11;chr11;chr11	17257579;17257592;17257594;17257688;17262648;17262648;17262648;17262648;17263609;17263609;17263609;17263621;17263951;17263951;17263951;17266531;17266531;17266531	17257658;17257658;17257658;17258007;17262794;17262794;17262794;17262910;17263675;17263675;17263675;17264006;17264006;17264294;17264006;17266560;17266624;17269176	+;+;+;+;+;+;+;+;+;+;+;+;+;+;+;+;+;+	3995	3.36822	3.17184	3.30758	3.37114	2.91323	3.11547	3.05688	3.0257		-0.367617	0.00382867	no
ENSMUSG00000000600	Krit1	protein_coding	chr5;chr5;chr5;chr5;chr5;chr5;chr5;chr5;chr5;chr5;chr5;chr5;chr5;chr5;chr5;chr5;chr5;chr5;chr5;chr5;chr5;chr5;chr5;chr5;chr5;chr5;chr5;chr5;chr5;chr5;chr5;chr5;chr5	3803165;3803165;3806419;3806465;3807299;3807299;3809636;3809636;3811256;3811256;3812332;3812332;3812742;3812742;3813051;3813051;3818527;3818527;3819310;3819310;3822087;3822087;3823634;3823634;3830606;3830606;3831496;3831496;3832020;3832020;3836778;3840874;3840874	3803483;3803483;3806568;3806568;3807458;3807458;3809728;3809728;3811385;3811385;3812575;3812575;3812857;3812857;3813194;3813194;3818683;3818683;3819417;3819417;3822243;3822243;3823785;3823785;3830772;3830772;3831583;3831583;3832226;3832226;3836894;3844515;3844515	+;+;+;+;+;+;+;+;+;+;+;+;+;+;+;+;+;+;+;+;+;+;+;+;+;+;+;+;+;+;+;+;+	6151	3.4539	4.68602	4.612	4.44106	5.22989	5.05916	5.18659	5.09234		0.763011	0.000770866	no
ENSMUSG00000000605	Clcn4-2	protein_coding	chr7;chr7;chr7;chr7;chr7;chr7;chr7;chr7;chr7;chr7;chr7;chr7;chr7	7282316;7287646;7288875;7290399;7291411;7293038;7293915;7294733;7294996;7295970;7296724;7298692;7299241	7284274;7287862;7289273;7290585;7291956;7293118;7294121;7294855;7295183;7296069;7296878;7298836;7299511	-;-;-;-;-;-;-;-;-;-;-;-;-	4578	3.18169	3.72422	3.67818	3.59653	3.91984	3.92227	3.96132	3.64882		0.286447	0.0493993	no
ENSMUSG00000000628	Hk2	protein_coding	chr6;chr6;chr6;chr6;chr6;chr6;chr6;chr6;chr6;chr6;chr6;chr6;chr6;chr6;chr6;chr6;chr6;chr6;chr6;chr6;chr6;chr6;chr6;chr6;chr6;chr6;chr6;chr6;chr6;chr6;chr6;chr6;chr6;chr6;chr6;chr6;chr6;chr6;chr6;chr6	82725025;82725062;82726188;82727310;82728712;82728712;82729545;82729545;82730768;82730768;82731048;82731048;82732101;82732101;82734848;82734848;82735247;82735247;82736530;82736530;82738287;82738287;82739519;82739519;82742803;82742803;82743268;82743268;82743945;82743945;82744862;82744862;82749189;82749189;82760104;82760104;82760117;82772634;82773263;82773918	82727454;82725533;82726309;82727454;82728945;82728945;82729700;82729700;82730951;82730951;82731147;82731147;82732196;82732196;82734967;82734967;82735395;82735395;82736834;82736834;82738520;82738520;82739674;82739674;82742986;82742986;82743367;82743367;82744040;82744040;82744981;82744981;82749337;82749337;82760266;82760266;82760266;82772988;82773363;82774454	-;-;-;-;-;-;-;-;-;-;-;-;-;-;-;-;-;-;-;-;-;-;-;-;-;-;-;-;-;-;-;-;-;-;-;-;-;-;-;-	5969	3.01828	3.0764	3.14892	3.27408	3.06595	2.99029	2.80448	3.50211		-0.0717381	0.72294	no
ENSMUSG00000000631	Myo18a	protein_coding	chr11;chr11;chr11;chr11;chr11;chr11;chr11;chr11;chr11;chr11;chr11;chr11;chr11;chr11;chr11;chr11;chr11;chr11;chr11;chr11;chr11;chr11;chr11;chr11;chr11;chr11;chr11;chr11;chr11;chr11;chr11;chr11;chr11;chr11;chr11;chr11;chr11;chr11;chr11;chr11;chr11;chr11;chr11;chr11;chr11;chr11;chr11;chr11;chr11;chr11;chr11;chr11;chr11;chr11;chr11;chr11;chr11;chr11;chr11;chr11;chr11;chr11;chr11;chr11;chr11;chr11;chr…	77763246;77763301;77765603;77766736;77772151;77777235;77777235;77777235;77777235;77777235;77777265;77777265;77777293;77777293;77777316;77801298;77801337;77801350;77801350;77801375;77801375;77807791;77809806;77811515;77812009;77812009;77815856;77815856;77815856;77815856;77815856;77817619;77817619;77817619;77817619;77817619;77817619;77817619;77817619;77817619;77817619;77817619;77817619;77817619;778…	77763379;77763379;77765716;77766886;77772225;77778314;77778314;77780195;77777406;77778314;77778314;77778314;77778314;77778314;77778314;77801380;77801380;77801380;77801380;77801380;77801380;77807944;77809858;77811581;77812191;77812569;77815891;77815891;77815891;77815891;77815999;77817706;77817706;77817706;77817706;77817706;77817706;77817706;77817706;77817706;77817706;77817706;77817706;77817706;778…	+;+;+;+;+;+;+;+;+;+;+;+;+;+;+;+;+;+;+;+;+;+;+;+;+;+;+;+;+;+;+;+;+;+;+;+;+;+;+;+;+;+;+;+;+;+;+;+;+;+;+;+;+;+;+;+;+;+;+;+;+;+;+;+;+;+;+;+;+;+;+;+;+;+;+;+;+;+;+;+;+;+;+;+;+;+;+;+;+;+;+;+;+;+;+;+;+;+;+;+;+;+;+;+;+;+;+;+;+;+;+;+;+;+;+;+;+;+;+;+;+;+;+;+;+;+;+;+;+;+;+;+;+;+;+;+;+;+;+;+;+;+;+;+;+;+;+;+;+;+;+;+;+;+;+;+;+;+;+;+;+;+;+;+;+;+;+;+;+;+;+;+;+;+;+;+;+;+;+;+;+;+;+;+;+;+;+;+;+;+;+;+;+;+;+;+;+;+;+;+…	14864	3.06737	2.90534	2.88516	2.8064	3.2168	3.18238	3.26893	3.25143		0.2947	0.0188992	no
ENSMUSG00000000686	Abhd15	protein_coding	chr11;chr11;chr11;chr11;chr11;chr11	77515121;77515984;77518316;77518618;77538235;77538235	77516052;77516052;77520045;77518837;77538605;77538607	+;+;+;+;+;+	3035	0.497833	0.412279	0.190362	0.237894	1.19468	0.957169	1.00714	1.01616		1.9471	1.77863e-08	up
ENSMUSG00000000690	Hoxb6	protein_coding	chr11;chr11;chr11;chr11;chr11	96292476;96298955;96299067;96300669;96300669	96293013;96299591;96299591;96301567;96301568	+;+;+;+;+	2075	3.19673	3.60196	3.61963	3.4941	3.24216	3.22253	3.5986	3.21113		-0.224436	0.159987	no
ENSMUSG00000000693	Loxl3	protein_coding	chr6;chr6;chr6;chr6;chr6;chr6;chr6;chr6;chr6;chr6;chr6;chr6;chr6;chr6;chr6;chr6;chr6;chr6;chr6;chr6;chr6;chr6;chr6;chr6;chr6;chr6;chr6;chr6;chr6	83034173;83034173;83034173;83035455;83035455;83035580;83037429;83037429;83037429;83038395;83038395;83047988;83047988;83048578;83048578;83048869;83049184;83049484;83049774;83049868;83050116;83050308;83050308;83050308;83050558;83050558;83050558;83050800;83050800	83034289;83034289;83034289;83035797;83035797;83035797;83037555;83037592;83037592;83038609;83038609;83048207;83048207;83048758;83048758;83049023;83049351;83049646;83050017;83050231;83050231;83050444;83050444;83050444;83050669;83050667;83050669;83052562;83052562	+;+;+;+;+;+;+;+;+;+;+;+;+;+;+;+;+;+;+;+;+;+;+;+;+;+;+;+;+	4196	5.51445	5.44447	5.4267	5.50833	4.54295	4.4837	4.56007	4.28926		-1.09124	1.13036e-24	down
ENSMUSG00000000706	Btn1a1	protein_coding	chr13;chr13;chr13;chr13;chr13;chr13;chr13;chr13;chr13;chr13;chr13	23456992;23459753;23459873;23460465;23461486;23463748;23464232;23465102;23465102;23465782;23465782	23459367;23459779;23459893;23460614;23461767;23464582;23464582;23465223;23465223;23465901;23465875	-;-;-;-;-;-;-;-;-;-;-	3933	0.0120229	0.0635662	0.0310691	0.0208569	1.09174	0.937894	0.546146	0.903175		5.17127	2.44361e-21	up
ENSMUSG00000000708	Kat2b	protein_coding	chr17;chr17;chr17;chr17;chr17;chr17;chr17;chr17;chr17;chr17;chr17;chr17;chr17;chr17;chr17;chr17;chr17;chr17;chr17;chr17;chr17;chr17;chr17;chr17;chr17;chr17;chr17;chr17;chr17;chr17;chr17;chr17;chr17;chr17;chr17;chr17;chr17;chr17;chr17;chr17;chr17;chr17	53566861;53566971;53584126;53610864;53610864;53610864;53624352;53624352;53624352;53629324;53629324;53632537;53632537;53638352;53638352;53641193;53644614;53644697;53648747;53648747;53653022;53654439;53659238;53659311;53659318;53659395;53660029;53660029;53660029;53660029;53663535;53663535;53663535;53663535;53665406;53665653;53665653;53665823;53665823;53670675;53670675;53671810	53566915;53567578;53584179;53610990;53610990;53610990;53624497;53624491;53624497;53629416;53629416;53632718;53632718;53638422;53638543;53641299;53644736;53644736;53648883;53648883;53653230;53654565;53659428;53659428;53659428;53659428;53660172;53660172;53660172;53660172;53663674;53663649;53663649;53663649;53665442;53665716;53665716;53665907;53665907;53670687;53672720;53672071	+;+;+;+;+;+;+;+;+;+;+;+;+;+;+;+;+;+;+;+;+;+;+;+;+;+;+;+;+;+;+;+;+;+;+;+;+;+;+;+;+;+	4867	2.51607	3.13086	2.98857	2.87398	3.38188	3.42523	3.5683	3.23669		0.532891	0.000563055	no
ENSMUSG00000000711	Rab5b	protein_coding	chr10;chr10;chr10;chr10;chr10;chr10	128677193;128681386;128682824;128683195;128686748;128696186	128679645;128681479;128682946;128683346;128687008;128696268	-;-;-;-;-;-	3166	4.67846	4.73392	4.64154	4.56532	5.48764	5.6536	5.52515	5.25698		0.8025	2.63947e-11	no
ENSMUSG00000000732	Icosl	protein_coding	chr10;chr10;chr10;chr10;chr10;chr10;chr10	78069360;78071161;78071738;78073707;78075205;78077144;78077893	78069535;78071279;78072091;78074000;78075354;78077173;78079525	+;+;+;+;+;+;+	2756	0	0.0898824	0.0585536	0.115197	0.759973	0.633016	0.582871	0.83087		3.66598	1.8098e-13	up
ENSMUSG00000000738	Spg7	protein_coding	chr8;chr8;chr8;chr8;chr8;chr8;chr8;chr8;chr8;chr8;chr8;chr8;chr8;chr8;chr8;chr8;chr8;chr8;chr8;chr8;chr8;chr8;chr8;chr8;chr8;chr8;chr8;chr8;chr8;chr8;chr8;chr8;chr8;chr8;chr8;chr8;chr8;chr8;chr8;chr8;chr8;chr8;chr8;chr8;chr8;chr8;chr8;chr8;chr8;chr8;chr8;chr8;chr8;chr8;chr8;chr8;chr8;chr8;chr8;chr8;chr8;chr8;chr8;chr8;chr8;chr8;chr8;chr8;chr8;chr8;chr8;chr8;chr8;chr8;chr8;chr8;chr8;chr8;chr8;chr8…	123062942;123062988;123065179;123065281;123065476;123065508;123066473;123066473;123066473;123066473;123070376;123070380;123070380;123070380;123070380;123070380;123073749;123073749;123073749;123073749;123073749;123073749;123073794;123076851;123076851;123076851;123076851;123076851;123076851;123076851;123077818;123077818;123077818;123077818;123077818;123077818;123077818;123079414;123079414;123079414…	123063034;123063034;123065709;123065709;123065709;123065709;123066579;123066575;123066579;123066575;123070465;123070465;123070465;123070465;123070465;123070465;123073990;123073990;123073990;123073990;123073990;123073990;123073990;123076990;123076990;123076990;123076990;123076990;123076990;123076990;123077920;123077920;123077920;123077920;123077920;123077920;123077920;123079539;123080810;123079539…	+;+;+;+;+;+;+;+;+;+;+;+;+;+;+;+;+;+;+;+;+;+;+;+;+;+;+;+;+;+;+;+;+;+;+;+;+;+;+;+;+;+;+;+;+;+;+;+;+;+;+;+;+;+;+;+;+;+;+;+;+;+;+;+;+;+;+;+;+;+;+;+;+;+;+;+;+;+;+;+;+;+;+;+;+;+;+;+;+;+;+;+;+;+;+;+;+;+;+;+;+;+;+;+;+;+;+;+;+;+;+;+;+;+;+;+;+;+;+	4188	4.15654	4.10214	4.16353	4.06995	4.16525	4.11599	4.18166	3.93097		-0.0789709	0.506992	no
ENSMUSG00000000739	Sult5a1	protein_coding	chr8;chr8;chr8;chr8;chr8;chr8;chr8;chr8;chr8;chr8;chr8;chr8;chr8;chr8;chr8;chr8;chr8;chr8;chr8;chr8;chr8;chr8;chr8;chr8;chr8;chr8;chr8;chr8;chr8	123142847;123142849;123145342;123145342;123145446;123148051;123148051;123148120;123148310;123148310;123148310;123148310;123149219;123149219;123149219;123149219;123153152;123157001;123157271;123157439;123157439;123157439;123157439;123158188;123158188;123158188;123158188;123158188;123158188	123143146;123143146;123145522;123145522;123145522;123148145;123148145;123148145;123148436;123148436;123148436;123148436;123149433;123149433;123149433;123149433;123153267;123157587;123157602;123157587;123157587;123157602;123157587;123158315;123158274;123158228;123158257;123158270;123158270	-;-;-;-;-;-;-;-;-;-;-;-;-;-;-;-;-;-;-;-;-;-;-;-;-;-;-;-;-	1764	0.334814	0.416601	0.332116	0.196735	0.701645	0.972174	0.994881	0.640643		1.60051	7.06262e-05	up
ENSMUSG00000000740	Rpl13	protein_coding	chr8;chr8;chr8;chr8;chr8;chr8;chr8;chr8;chr8;chr8;chr8;chr8;chr8;chr8;chr8;chr8	123102350;123102651;123102653;123102653;123102653;123102845;123102845;123102845;123102845;123103183;123103183;123103183;123103898;123103898;123103898;123105044	123102445;123102762;123102762;123102762;123102762;123103356;123102986;123102986;123102986;123103641;123103356;123103356;123105244;123104464;123103954;123105244	+;+;+;+;+;+;+;+;+;+;+;+;+;+;+;+	2352	5.37933	4.90085	5.18229	4.71699	4.39298	4.25718	4.0725	4.26034		-0.914711	6.96789e-07	no
ENSMUSG00000000743	Chmp1a	protein_coding	chr8;chr8;chr8;chr8;chr8;chr8;chr8;chr8;chr8;chr8;chr8;chr8;chr8;chr8	123204264;123205605;123206144;123206144;123207473;123207473;123207964;123207964;123209021;123209021;123209587;123210216;123212666;123212666	123205746;123205746;123206331;123206331;123207601;123207601;123208110;123208110;123209769;123209098;123210235;123210235;123212763;123212760	-;-;-;-;-;-;-;-;-;-;-;-;-;-	3260	5.87079	5.56134	5.46663	5.53511	5.54138	5.72237	5.67905	5.35253		-0.0984182	0.576411	no
ENSMUSG00000000751	Rpa1	protein_coding	chr11;chr11;chr11;chr11;chr11;chr11;chr11;chr11;chr11;chr11;chr11;chr11;chr11;chr11;chr11;chr11;chr11;chr11;chr11;chr11;chr11;chr11;chr11;chr11;chr11;chr11;chr11;chr11;chr11;chr11;chr11;chr11;chr11;chr11;chr11;chr11;chr11;chr11;chr11;chr11;chr11;chr11;chr11;chr11;chr11;chr11;chr11;chr11;chr11;chr11;chr11;chr11;chr11;chr11;chr11;chr11;chr11;chr11;chr11;chr11;chr11	75298166;75300350;75301305;75302668;75302668;75302668;75306108;75306108;75306108;75307115;75307115;75307115;75310133;75310133;75310133;75311948;75312300;75312300;75312300;75312693;75312693;75312693;75312978;75312978;75312978;75313301;75313301;75313301;75314813;75314813;75314813;75316040;75316105;75316105;75316105;75318412;75318412;75318412;75318412;75328673;75328673;75328673;75328673;75339713;753…	75301403;75301403;75301403;75302754;75302754;75302754;75306215;75306215;75306215;75307291;75307291;75307291;75310265;75310265;75310265;75312154;75312448;75312448;75312448;75312832;75312832;75312832;75313170;75313170;75313170;75313369;75313369;75313369;75314915;75314915;75314915;75316237;75316237;75316237;75316237;75318531;75318531;75318531;75318531;75328761;75328761;75328761;75328761;75339775;753…	-;-;-;-;-;-;-;-;-;-;-;-;-;-;-;-;-;-;-;-;-;-;-;-;-;-;-;-;-;-;-;-;-;-;-;-;-;-;-;-;-;-;-;-;-;-;-;-;-;-;-;-;-;-;-;-;-;-;-;-;-	5578	6.11917	5.96556	5.96623	6.05029	5.30525	5.25725	5.16049	5.00679		-0.915855	2.1754e-15	no
ENSMUSG00000000753	Serpinf1	protein_coding	chr11;chr11;chr11;chr11;chr11;chr11;chr11;chr11;chr11;chr11;chr11;chr11;chr11;chr11;chr11;chr11;chr11;chr11;chr11;chr11;chr11;chr11;chr11;chr11;chr11;chr11;chr11;chr11;chr11;chr11;chr11;chr11;chr11;chr11;chr11;chr11;chr11	75409769;75410064;75410221;75410834;75410834;75410834;75413907;75413907;75413907;75413914;75413973;75414921;75414921;75414921;75414921;75414921;75414921;75415470;75415575;75415575;75415575;75416230;75416230;75416230;75416230;75416316;75417909;75417909;75417909;75417909;75417909;75417909;75418397;75422496;75422496;75422496;75422496	75410393;75410393;75410393;75411044;75411044;75411044;75414044;75414049;75414049;75414049;75414049;75415124;75415195;75415124;75415124;75415124;75415124;75415730;75415730;75415730;75415730;75416428;75416428;75416428;75416428;75416428;75418297;75417996;75417996;75417996;75417996;75417996;75418446;75422552;75422555;75422586;75422701	-;-;-;-;-;-;-;-;-;-;-;-;-;-;-;-;-;-;-;-;-;-;-;-;-;-;-;-;-;-;-;-;-;-;-;-;-	2359	8.27858	8.15106	8.12649	8.15822	9.37447	9.51595	9.52417	9.64537		1.28517	2.8163e-29	up
ENSMUSG00000000759	Tubgcp3	protein_coding	chr8;chr8;chr8;chr8;chr8;chr8;chr8;chr8;chr8;chr8;chr8;chr8;chr8;chr8;chr8;chr8;chr8;chr8;chr8;chr8;chr8;chr8;chr8;chr8;chr8;chr8;chr8;chr8;chr8;chr8;chr8;chr8;chr8;chr8;chr8;chr8;chr8;chr8;chr8;chr8;chr8;chr8;chr8;chr8;chr8;chr8;chr8;chr8;chr8;chr8;chr8;chr8;chr8;chr8;chr8;chr8;chr8;chr8;chr8;chr8;chr8;chr8;chr8;chr8;chr8;chr8;chr8;chr8;chr8;chr8;chr8;chr8;chr8;chr8;chr8;chr8;chr8;chr8;chr8;chr8…	12614277;12614277;12614279;12615167;12616022;12616022;12616022;12616022;12621799;12621799;12621799;12621799;12621799;12624818;12624818;12624818;12624818;12624818;12625025;12625025;12625025;12625025;12630410;12632238;12632238;12632238;12632238;12632238;12636946;12636946;12636946;12636946;12636946;12636946;12637667;12637667;12637667;12637667;12637667;12637667;12639526;12639526;12639526;12640701;126…	12615296;12615296;12615296;12615296;12616138;12616138;12616138;12616138;12621939;12621939;12621939;12621939;12621939;12624949;12625113;12624949;12624949;12624949;12625113;12625113;12625113;12625113;12632373;12632373;12632373;12632373;12632373;12632373;12637014;12637014;12637014;12637014;12637014;12637014;12639715;12637802;12637955;12637982;12637802;12637802;12639715;12639715;12639715;12640809;126…	-;-;-;-;-;-;-;-;-;-;-;-;-;-;-;-;-;-;-;-;-;-;-;-;-;-;-;-;-;-;-;-;-;-;-;-;-;-;-;-;-;-;-;-;-;-;-;-;-;-;-;-;-;-;-;-;-;-;-;-;-;-;-;-;-;-;-;-;-;-;-;-;-;-;-;-;-;-;-;-;-;-;-;-;-;-;-;-;-;-;-;-;-;-;-;-;-;-;-;-;-	8568	4.38903	4.42198	4.41539	4.47311	3.70468	3.57052	3.70192	3.57699		-0.891484	2.50026e-26	no
ENSMUSG00000000776	Polr3d	protein_coding	chr14;chr14;chr14;chr14;chr14;chr14;chr14;chr14;chr14;chr14;chr14;chr14;chr14;chr14;chr14;chr14;chr14	70438748;70438748;70439718;70439718;70440014;70440014;70440599;70440599;70441037;70441037;70441304;70441304;70442352;70442352;70442951;70442951;70443333	70439578;70439578;70439870;70439870;70440279;70440279;70440767;70440767;70441161;70441161;70441455;70441455;70442395;70442395;70443227;70443120;70443471	-;-;-;-;-;-;-;-;-;-;-;-;-;-;-;-;-	2156	3.96293	3.69557	3.79628	3.81993	3.63378	3.59855	3.40041	3.77601		-0.288819	0.0584118	no
ENSMUSG00000000787	Ddx3x	protein_coding	chrX;chrX;chrX;chrX;chrX;chrX;chrX;chrX;chrX;chrX;chrX;chrX;chrX;chrX;chrX;chrX;chrX;chrX;chrX;chrX;chrX;chrX;chrX;chrX;chrX;chrX;chrX;chrX;chrX;chrX;chrX;chrX;chrX;chrX;chrX;chrX;chrX;chrX	13280970;13281022;13281032;13284178;13284178;13284178;13284915;13284915;13284915;13286034;13286034;13286034;13287225;13287225;13287284;13287464;13287464;13287785;13287785;13287785;13287785;13288279;13288279;13288279;13288573;13288573;13288780;13288780;13288780;13289395;13289395;13289837;13290179;13290446;13290901;13291163;13291413;13291714	13281157;13281157;13281157;13284235;13284235;13284235;13284962;13284962;13284962;13286069;13286166;13286166;13287563;13287383;13287383;13287563;13287563;13287920;13287872;13287920;13287920;13288364;13288671;13288364;13288671;13288671;13288940;13288852;13288940;13289915;13289539;13289981;13290360;13290563;13291054;13291302;13294052;13292022	+;+;+;+;+;+;+;+;+;+;+;+;+;+;+;+;+;+;+;+;+;+;+;+;+;+;+;+;+;+;+;+;+;+;+;+;+;+	5277	4.93051	6.074	6.12153	6.06593	5.72127	5.61556	5.75077	5.95834		-0.145542	0.56077	no
ENSMUSG00000000791	Il12rb1	protein_coding	chr8;chr8;chr8;chr8;chr8;chr8;chr8;chr8;chr8;chr8;chr8;chr8;chr8;chr8;chr8;chr8	70808449;70809831;70810555;70811039;70812478;70813305;70813653;70814066;70814437;70815702;70816433;70816884;70817212;70819325;70819682;70820515	70808618;70809890;70810669;70811232;70812614;70813371;70813778;70814148;70814674;70815869;70816567;70817039;70817346;70819421;70819763;70821424	+;+;+;+;+;+;+;+;+;+;+;+;+;+;+;+	2873	1.62527	1.40854	1.49459	1.7148	0.642727	0.367468	0.204655	0.392813		-2.63632	1.82825e-16	down
ENSMUSG00000000792	Slc5a5	protein_coding	chr8;chr8;chr8;chr8;chr8;chr8;chr8;chr8;chr8;chr8;chr8;chr8;chr8;chr8;chr8	70882889;70884921;70886030;70887694;70887954;70888381;70888523;70888826;70889340;70889567;70890217;70891114;70891278;70891652;70892305	70883968;70885036;70886154;70887875;70888040;70888451;70888635;70888914;70889469;70889707;70890371;70891181;70891329;70891717;70892757	-;-;-;-;-;-;-;-;-;-;-;-;-;-;-	2928	0.279264	0.488907	0.655418	0.455903	0.868767	0.492239	0.685412	0.768328		0.653348	0.0722748	no
ENSMUSG00000000804	Usp32	protein_coding	chr11;chr11;chr11;chr11;chr11;chr11;chr11;chr11;chr11;chr11;chr11;chr11;chr11;chr11;chr11;chr11;chr11;chr11;chr11;chr11;chr11;chr11;chr11;chr11;chr11;chr11;chr11;chr11;chr11;chr11;chr11;chr11;chr11;chr11;chr11;chr11;chr11;chr11;chr11;chr11;chr11;chr11;chr11;chr11;chr11;chr11;chr11;chr11;chr11;chr11;chr11;chr11;chr11;chr11;chr11;chr11;chr11;chr11;chr11;chr11;chr11;chr11;chr11;chr11;chr11;chr11;chr…	84984442;84985647;84986270;84987269;84987269;84988334;84988334;84988334;84992453;84992453;84994386;84994386;85005808;85005808;85006993;85006993;85009959;85009959;85017630;85017630;85019765;85022156;85022156;85022731;85022731;85025519;85025519;85026776;85026776;85027101;85027101;85027161;85029061;85029061;85029061;85030483;85030483;85032069;85032069;85034271;85036480;85036488;85036522;85039201;850…	84986583;84986583;84986583;84987361;84987361;84988758;84988683;84988758;84992741;84992741;84994577;84994577;85005928;85005928;85007079;85007079;85010143;85010143;85017841;85017841;85019876;85022307;85022307;85022905;85022905;85025692;85025692;85026881;85026881;85027239;85027239;85027239;85029135;85029135;85029135;85030564;85030564;85032223;85032223;85034306;85036639;85036639;85036639;85039341;850…	-;-;-;-;-;-;-;-;-;-;-;-;-;-;-;-;-;-;-;-;-;-;-;-;-;-;-;-;-;-;-;-;-;-;-;-;-;-;-;-;-;-;-;-;-;-;-;-;-;-;-;-;-;-;-;-;-;-;-;-;-;-;-;-;-;-;-;-;-;-;-;-;-;-	7680	2.0092	3.1933	3.14661	3.06549	3.84322	3.73728	3.89984	3.8926		0.982191	6.28168e-05	no
ENSMUSG00000000811	Txnrd3	protein_coding	chr6;chr6;chr6;chr6;chr6;chr6;chr6;chr6;chr6;chr6;chr6;chr6;chr6;chr6;chr6;chr6;chr6;chr6;chr6;chr6;chr6;chr6;chr6;chr6;chr6;chr6;chr6;chr6;chr6;chr6	89643988;89643988;89650526;89650526;89651499;89651499;89654054;89654054;89654349;89654349;89656028;89656028;89661459;89661459;89663077;89664378;89665700;89665700;89669305;89669305;89669818;89669818;89672171;89672171;89672968;89672968;89674061;89674061;89674729;89674729	89644402;89644402;89650586;89650586;89651608;89651608;89654158;89654158;89654421;89654421;89656147;89656147;89661601;89661601;89663192;89664603;89665792;89665792;89669381;89669381;89669974;89669974;89672278;89672278;89673063;89673063;89674195;89674195;89675529;89675529	+;+;+;+;+;+;+;+;+;+;+;+;+;+;+;+;+;+;+;+;+;+;+;+;+;+;+;+;+;+	2836	3.67969	3.28478	3.48854	3.60976	3.75587	3.79253	3.75996	3.97327		0.267224	0.0922007	no
ENSMUSG00000000823	Znf512b	protein_coding	chr2;chr2;chr2;chr2;chr2;chr2;chr2;chr2;chr2;chr2;chr2;chr2;chr2;chr2;chr2;chr2;chr2;chr2;chr2;chr2;chr2;chr2;chr2;chr2;chr2;chr2;chr2;chr2;chr2;chr2;chr2;chr2;chr2;chr2;chr2;chr2;chr2;chr2;chr2;chr2;chr2;chr2;chr2;chr2;chr2;chr2;chr2;chr2;chr2;chr2;chr2;chr2;chr2;chr2;chr2;chr2;chr2;chr2;chr2;chr2	181582103;181582105;181584590;181585178;181585184;181585673;181585673;181585673;181585673;181586299;181586299;181586299;181586299;181586299;181586719;181586719;181586721;181587047;181587047;181587047;181587117;181587729;181587729;181587729;181587981;181587981;181587981;181588067;181588214;181588214;181588214;181588214;181588396;181588396;181588396;181588396;181588625;181588655;181588655;181588655…	181585073;181585073;181585073;181585516;181585771;181585771;181585771;181585771;181585771;181586361;181586309;181586361;181586403;181586361;181586820;181586820;181586820;181587646;181587241;181587241;181587241;181587899;181587899;181587899;181588103;181588079;181588079;181588103;181588306;181588306;181588306;181588306;181588520;181588520;181588520;181588520;181588801;181588740;181588801;181588801…	-;-;-;-;-;-;-;-;-;-;-;-;-;-;-;-;-;-;-;-;-;-;-;-;-;-;-;-;-;-;-;-;-;-;-;-;-;-;-;-;-;-;-;-;-;-;-;-;-;-;-;-;-;-;-;-;-;-;-;-	6810	2.10952	2.45048	2.10933	2.36819	3.23292	2.99246	3.17522	3.12034		0.97578	6.41804e-14	no
ENSMUSG00000000826	Dnajc5	protein_coding	chr2;chr2;chr2;chr2;chr2;chr2;chr2;chr2;chr2;chr2;chr2;chr2;chr2;chr2;chr2;chr2;chr2;chr2;chr2;chr2;chr2;chr2;chr2;chr2;chr2;chr2;chr2;chr2	181520485;181520526;181520551;181520812;181520947;181521235;181546371;181546371;181546371;181546371;181546371;181547340;181547340;181547340;181547340;181547340;181548670;181548670;181548670;181548670;181548670;181548926;181549273;181549273;181549273;181549273;181549326;181550167	181520697;181520697;181520697;181520985;181521058;181521287;181546488;181546488;181546488;181546488;181546488;181547553;181547553;181547553;181547553;181547553;181548772;181548841;181548841;181548841;181548841;181549000;181549590;181552232;181552249;181555133;181550020;181550258	+;+;+;+;+;+;+;+;+;+;+;+;+;+;+;+;+;+;+;+;+;+;+;+;+;+;+;+	6953	4.52547	4.60803	4.59957	4.67597	4.54219	4.55224	4.5543	4.74998		-0.0532643	0.626823	no
ENSMUSG00000000827	Tpd52l2	protein_coding	chr2;chr2;chr2;chr2;chr2;chr2;chr2;chr2;chr2;chr2;chr2;chr2;chr2;chr2;chr2;chr2;chr2;chr2;chr2;chr2;chr2;chr2;chr2;chr2;chr2;chr2;chr2;chr2;chr2;chr2;chr2;chr2;chr2;chr2;chr2;chr2;chr2;chr2;chr2;chr2;chr2;chr2;chr2;chr2;chr2;chr2;chr2;chr2;chr2;chr2;chr2	181497165;181497181;181497187;181497199;181497229;181497231;181499845;181499845;181499845;181499845;181499845;181499845;181499845;181499866;181501905;181501905;181501905;181501905;181501905;181501905;181501905;181501905;181502876;181502876;181502876;181502876;181508166;181508166;181508166;181508166;181508166;181508166;181510504;181510504;181511574;181511574;181511574;181511574;181512578;181513039…	181497332;181497332;181497332;181497332;181497332;181497332;181499990;181499990;181499990;181499990;181499990;181499990;181499990;181499990;181502053;181502053;181502053;181502554;181502053;181502053;181502053;181502053;181503150;181502935;181502935;181502935;181508267;181508267;181508267;181508267;181508267;181508267;181510530;181510530;181511615;181511615;181511615;181511615;181513087;181513056…	+;+;+;+;+;+;+;+;+;+;+;+;+;+;+;+;+;+;+;+;+;+;+;+;+;+;+;+;+;+;+;+;+;+;+;+;+;+;+;+;+;+;+;+;+;+;+;+;+;+;+	4807	4.84826	4.51795	4.59527	4.5677	4.3014	4.37521	4.28118	4.20595		-0.422736	0.00217509	no
ENSMUSG00000000838	Fmr1	protein_coding	chrX;chrX;chrX;chrX;chrX;chrX;chrX;chrX;chrX;chrX;chrX;chrX;chrX;chrX;chrX;chrX;chrX;chrX;chrX;chrX;chrX;chrX;chrX;chrX;chrX;chrX;chrX;chrX;chrX;chrX;chrX;chrX;chrX;chrX;chrX;chrX;chrX;chrX;chrX;chrX;chrX;chrX;chrX;chrX;chrX;chrX;chrX;chrX;chrX;chrX;chrX;chrX;chrX;chrX;chrX;chrX;chrX;chrX;chrX;chrX;chrX;chrX;chrX;chrX;chrX;chrX;chrX;chrX;chrX;chrX;chrX;chrX;chrX;chrX;chrX;chrX;chrX;chrX;chrX;chrX…	68678541;68678582;68678582;68678582;68678582;68678624;68678802;68678802;68678811;68678817;68679652;68688282;68688282;68688282;68688282;68688282;68688282;68688282;68688282;68688282;68691501;68691501;68691501;68691501;68691501;68691501;68691501;68691501;68691501;68694798;68695014;68695014;68695014;68695014;68695014;68695014;68695014;68695014;68695489;68695489;68695489;68695489;68695489;68695489;686…	68678867;68678867;68678867;68678867;68678867;68678867;68678867;68678867;68678867;68678867;68680085;68688334;68688334;68688334;68688334;68688334;68688334;68688334;68688334;68688334;68691594;68691594;68691594;68691594;68691594;68691594;68691594;68692494;68691594;68695085;68695085;68695085;68695085;68695085;68695085;68695085;68695085;68695085;68695637;68695637;68695637;68695637;68695637;68695637;686…	+;+;+;+;+;+;+;+;+;+;+;+;+;+;+;+;+;+;+;+;+;+;+;+;+;+;+;+;+;+;+;+;+;+;+;+;+;+;+;+;+;+;+;+;+;+;+;+;+;+;+;+;+;+;+;+;+;+;+;+;+;+;+;+;+;+;+;+;+;+;+;+;+;+;+;+;+;+;+;+;+;+;+;+;+;+;+;+;+;+;+;+;+;+;+;+;+;+;+;+;+;+;+;+;+;+;+;+;+;+;+;+;+;+;+;+;+;+;+;+;+;+;+;+;+;+;+;+;+;+;+;+;+;+;+;+;+;+;+	8966	2.21915	3.34463	3.40427	3.29311	3.15653	3.12682	3.12856	3.16677		-0.0284884	0.917014	no
ENSMUSG00000000869	Il4	protein_coding	chr11;chr11;chr11;chr11;chr11;chr11;chr11;chr11;chr11;chr11;chr11;chr11;chr11;chr11	53602982;53609580;53612460;53612460;53612460;53613904;53613904;53613904;53613904;53617081;53617081;53618170;53618170;53618475	53603160;53609644;53612653;53612653;53612653;53614056;53614056;53614056;53614056;53617338;53617224;53618217;53618352;53618669	-;-;-;-;-;-;-;-;-;-;-;-;-;-	1227	0.111662	0.56686	0.618205	0.482073	1.17986	1.08126	1.51385	1.27397		1.87285	1.23463e-05	up
ENSMUSG00000000876	Pxmp4	protein_coding	chr2;chr2;chr2;chr2;chr2;chr2;chr2	154585758;154592165;154595246;154596202;154596202;154603517;154603517	154588092;154592363;154595570;154596264;154596264;154603688;154603708	-;-;-;-;-;-;-	3114	2.56947	2.34676	2.18775	2.226	3.10671	3.04357	3.19171	2.62509		0.731392	0.000191792	no
ENSMUSG00000000881	Dlg3	protein_coding	chrX;chrX;chrX;chrX;chrX;chrX;chrX;chrX;chrX;chrX;chrX;chrX;chrX;chrX;chrX;chrX;chrX;chrX;chrX;chrX;chrX;chrX;chrX;chrX;chrX;chrX;chrX;chrX;chrX;chrX;chrX;chrX;chrX;chrX;chrX;chrX;chrX;chrX;chrX;chrX;chrX;chrX;chrX;chrX;chrX;chrX;chrX;chrX;chrX;chrX;chrX;chrX;chrX;chrX;chrX;chrX;chrX;chrX;chrX;chrX;chrX;chrX;chrX;chrX;chrX;chrX;chrX;chrX;chrX;chrX;chrX;chrX;chrX;chrX;chrX;chrX;chrX;chrX;chrX;chrX…	100767722;100767723;100767749;100767995;100771307;100771307;100771615;100771615;100771615;100771615;100772057;100772057;100772057;100772057;100772367;100772367;100772367;100772367;100772823;100772823;100772823;100772823;100773265;100773265;100773265;100774072;100774072;100774072;100774072;100774741;100775807;100775807;100775807;100775807;100775807;100776379;100776379;100776379;100776379;100776379…	100768428;100768428;100768428;100768428;100771360;100771360;100771665;100771665;100771665;100771665;100772181;100772181;100772181;100772181;100772536;100772536;100772536;100772536;100773409;100772959;100772959;100772959;100773409;100773409;100773409;100774231;100774231;100774231;100774231;100774944;100775963;100775963;100775963;100775963;100775963;100776481;100776481;100776481;100776481;100776481…	+;+;+;+;+;+;+;+;+;+;+;+;+;+;+;+;+;+;+;+;+;+;+;+;+;+;+;+;+;+;+;+;+;+;+;+;+;+;+;+;+;+;+;+;+;+;+;+;+;+;+;+;+;+;+;+;+;+;+;+;+;+;+;+;+;+;+;+;+;+;+;+;+;+;+;+;+;+;+;+;+;+;+;+;+;+;+;+;+;+;+;+;+;+;+;+;+;+;+;+;+;+;+;+;+;+;+;+;+;+;+;+;+	5844	2.08925	2.38096	2.33723	2.36878	3.03469	2.95013	3.03791	3.03584		0.803435	1.74919e-15	no
ENSMUSG00000000884	Gnb1l	protein_coding	chr16;chr16;chr16;chr16;chr16;chr16;chr16;chr16;chr16;chr16;chr16;chr16;chr16;chr16;chr16;chr16;chr16;chr16;chr16;chr16;chr16;chr16;chr16;chr16;chr16;chr16;chr16;chr16;chr16;chr16;chr16;chr16;chr16;chr16;chr16;chr16;chr16;chr16;chr16;chr16;chr16;chr16;chr16;chr16;chr16;chr16;chr16;chr16;chr16;chr16;chr16;chr16;chr16;chr16;chr16;chr16;chr16;chr16;chr16;chr16;chr16;chr16;chr16;chr16;chr16;chr16;chr…	18498768;18498823;18498878;18498886;18498886;18498888;18498888;18498891;18498897;18498902;18499046;18499046;18499046;18499046;18499046;18499046;18499046;18499046;18499046;18499046;18538392;18540435;18540435;18540435;18540435;18540435;18540435;18540972;18540972;18540972;18540972;18540972;18540972;18544111;18544111;18544111;18544111;18544111;18544111;18544111;18544115;18545117;18548093;18548093;185…	18498851;18498851;18498951;18498951;18498951;18498951;18498951;18498951;18498951;18498951;18499140;18499140;18499140;18499140;18499140;18499140;18499140;18499140;18499140;18499140;18538496;18540575;18540575;18540575;18540575;18540575;18540575;18541097;18541097;18541097;18541097;18541097;18541097;18544225;18544273;18544273;18544273;18544273;18544273;18544273;18544273;18545213;18548191;18548191;185…	+;+;+;+;+;+;+;+;+;+;+;+;+;+;+;+;+;+;+;+;+;+;+;+;+;+;+;+;+;+;+;+;+;+;+;+;+;+;+;+;+;+;+;+;+;+;+;+;+;+;+;+;+;+;+;+;+;+;+;+;+;+;+;+;+;+;+	4164	2.81695	2.33195	2.41271	2.47851	1.41736	1.59253	1.54294	1.4982		-1.41627	3.30423e-14	down
ENSMUSG00000000901	Mmp11	protein_coding	chr10;chr10;chr10;chr10;chr10;chr10;chr10;chr10;chr10;chr10;chr10;chr10;chr10;chr10;chr10;chr10;chr10;chr10;chr10;chr10;chr10;chr10;chr10;chr10;chr10	75923222;75923222;75923222;75923223;75923928;75923959;75924063;75925420;75925420;75925420;75926411;75926411;75926411;75926748;75926748;75926760;75927129;75927129;75927129;75927347;75927347;75928280;75928280;75932334;75932334	75923490;75923490;75924115;75923490;75923993;75924115;75924115;75925677;75925677;75925677;75926627;75926412;75926627;75926989;75926989;75926989;75927690;75927262;75927262;75927490;75927490;75928509;75928509;75932475;75932502	-;-;-;-;-;-;-;-;-;-;-;-;-;-;-;-;-;-;-;-;-;-;-;-;-	2572	3.14267	3.24025	3.05718	3.25392	4.64043	4.54587	4.43825	5.068		1.57801	9.14197e-22	up
ENSMUSG00000000902	Smarcb1	protein_coding	chr10;chr10;chr10;chr10;chr10;chr10;chr10;chr10;chr10;chr10;chr10;chr10;chr10;chr10;chr10;chr10;chr10;chr10;chr10;chr10;chr10;chr10;chr10;chr10;chr10;chr10;chr10;chr10;chr10;chr10;chr10;chr10;chr10;chr10;chr10;chr10;chr10;chr10	75896769;75896773;75896775;75896777;75897445;75897445;75897445;75897445;75897528;75904384;75904384;75904384;75904384;75904384;75906030;75906030;75906030;75906030;75910154;75910154;75910154;75910154;75910154;75910264;75911519;75911519;75911519;75911519;75911519;75911519;75915064;75915064;75915064;75916773;75916800;75921303;75921303;75921303	75897088;75897088;75897088;75897088;75897576;75897576;75897605;75897576;75897576;75904574;75904574;75906196;75904574;75904574;75906196;75906196;75906196;75906196;75910281;75910281;75910281;75910281;75910281;75910281;75911826;75911656;75911656;75916572;75914162;75911656;75915164;75915193;75915193;75916911;75916911;75921589;75921614;75921617	-;-;-;-;-;-;-;-;-;-;-;-;-;-;-;-;-;-;-;-;-;-;-;-;-;-;-;-;-;-;-;-;-;-;-;-;-;-	7930	3.94661	3.64837	3.63952	3.74848	3.61361	3.68535	3.70418	3.79014		-0.115025	0.448543	no
ENSMUSG00000000915	Hip1r	protein_coding	chr5;chr5;chr5;chr5;chr5;chr5;chr5;chr5;chr5;chr5;chr5;chr5;chr5;chr5;chr5;chr5;chr5;chr5;chr5;chr5;chr5;chr5;chr5;chr5;chr5;chr5;chr5;chr5;chr5;chr5;chr5;chr5;chr5;chr5;chr5;chr5;chr5;chr5;chr5;chr5;chr5;chr5;chr5;chr5;chr5;chr5;chr5;chr5;chr5;chr5;chr5;chr5;chr5;chr5;chr5;chr5;chr5;chr5;chr5;chr5	123973628;123980254;123989305;123989305;123989591;123989591;123989937;123989937;123990942;123991438;123991744;123994718;123994805;123995896;123995896;123996039;123996039;123996231;123996231;123996476;123996520;123996771;123996771;123996931;123996931;123997204;123997204;123997364;123997364;123997551;123997858;123998786;123999042;123999410;123999483;123999771;123999771;124000140;124000140;124000346…	123973855;123980355;123989368;123989368;123989733;123989733;123989984;123989993;123991022;123991514;123991805;123994858;123994858;123995953;123995953;123996114;123996114;123996371;123996371;123996581;123996581;123996843;123996843;123997114;123997114;123997292;123997292;123997399;123997480;123997652;123998052;123998933;123999128;123999590;123999590;123999907;123999907;124000250;124000250;124000404…	+;+;+;+;+;+;+;+;+;+;+;+;+;+;+;+;+;+;+;+;+;+;+;+;+;+;+;+;+;+;+;+;+;+;+;+;+;+;+;+;+;+;+;+;+;+;+;+;+;+;+;+;+;+;+;+;+;+;+;+	5022	3.69461	3.47417	3.48917	3.50308	2.68458	2.36259	2.51454	2.3375		-1.27701	5.29395e-19	down
ENSMUSG00000000916	Nsun5	protein_coding	chr5;chr5;chr5;chr5;chr5;chr5;chr5;chr5;chr5;chr5;chr5;chr5;chr5;chr5;chr5;chr5;chr5;chr5;chr5;chr5;chr5;chr5;chr5;chr5;chr5;chr5;chr5;chr5;chr5;chr5;chr5;chr5	135369953;135369970;135369975;135370191;135370191;135370191;135370927;135371059;135371219;135371241;135371498;135371498;135371498;135373652;135373954;135373954;135373954;135374179;135374184;135374184;135374184;135374927;135374927;135374927;135375275;135375275;135375275;135375555;135375555;135375876;135375876;135375876	135370076;135370076;135370076;135370313;135370313;135370313;135371415;135371415;135371403;135371415;135371606;135371808;135371606;135374092;135374092;135374084;135374092;135374299;135374204;135374299;135374299;135375065;135375065;135375105;135375485;135375698;135375485;135375698;135375698;135376805;135376034;135376798	+;+;+;+;+;+;+;+;+;+;+;+;+;+;+;+;+;+;+;+;+;+;+;+;+;+;+;+;+;+;+;+	3142	3.52702	3.27132	3.39619	3.37675	3.04635	2.88644	2.46588	2.82439		-0.710381	3.57205e-05	no
ENSMUSG00000000934	Top1mt	protein_coding	chr15;chr15;chr15;chr15;chr15;chr15;chr15;chr15;chr15;chr15;chr15;chr15;chr15;chr15	75657035;75657684;75663356;75664015;75665587;75666253;75667420;75667822;75668626;75669287;75670062;75674292;75676019;75678653	75657214;75657830;75663450;75664142;75665701;75666321;75667605;75667965;75668770;75669474;75670184;75674413;75676131;75678800	-;-;-;-;-;-;-;-;-;-;-;-;-;-	1903	3.37491	3.12551	3.18084	3.23906	3.1704	3.25163	3.27992	3.40831		-0.00391964	0.981623	no
ENSMUSG00000000938	Hoxa10	protein_coding	chr6;chr6;chr6;chr6;chr6;chr6;chr6;chr6	52231197;52231199;52231922;52232082;52233197;52233959;52240278;52240450	52232780;52232780;52232780;52232780;52233324;52234939;52240854;52240795	-;-;-;-;-;-;-;-	3270	0.734916	0.948655	1.15742	0.809922	0	0	0.025531	0		-7.68159	2.1089e-12	down
ENSMUSG00000000942	Hoxa4	protein_coding	chr6;chr6	52189671;52191178	52190688;52191753	-;-	1594	3.72955	3.3062	3.35088	3.39278	3.60916	3.46547	3.54783	3.31764		-0.0244816	0.900065	no
ENSMUSG00000000948	Snrpn	protein_coding	chr7;chr7;chr7;chr7;chr7;chr7;chr7;chr7;chr7;chr7;chr7;chr7;chr7;chr7;chr7;chr7;chr7;chr7;chr7;chr7;chr7	59982495;59982502;59983369;59983369;59985025;59985025;59985831;59985831;59986772;59986772;59987412;59987412;59988602;59988602;59995406;59995406;59999318;59999318;60005036;60132250;60140141	59983277;59983277;59983494;59983494;59985163;59985163;59985983;59985983;59986883;59986883;59987563;59987563;59988747;59988747;59995554;59995554;59999413;59999413;60005111;60132397;60140219	-;-;-;-;-;-;-;-;-;-;-;-;-;-;-;-;-;-;-;-;-	2159	2.54412	2.48068	2.3004	2.43743	2.53249	2.75172	2.59211	2.60677		0.162308	0.307122	no
ENSMUSG00000000957	Mmp14	protein_coding	chr14;chr14;chr14;chr14;chr14;chr14;chr14;chr14;chr14;chr14	54431604;54435745;54436138;54436615;54437601;54438665;54439011;54439281;54439905;54440341	54431973;54435893;54436260;54436922;54437762;54438825;54439149;54439431;54440020;54441258	+;+;+;+;+;+;+;+;+;+	2597	5.80351	5.80285	5.71775	5.74881	6.77132	6.93841	7.09696	6.83894		1.1079	1.24397e-22	up
ENSMUSG00000000958	Slc7a7	protein_coding	chr14;chr14;chr14;chr14;chr14;chr14;chr14;chr14;chr14;chr14	54369444;54370093;54372940;54373842;54374214;54374548;54377766;54378996;54408503;54409250	54369886;54370276;54373089;54373938;54374317;54374671;54377910;54379121;54409048;54409472	-;-;-;-;-;-;-;-;-;-	2142	1.07473	1.04366	0.91024	1.04928	1.25107	1.66978	1.6506	1.36215		0.768231	0.00152236	no
ENSMUSG00000000959	Oxa1l	protein_coding	chr14;chr14;chr14;chr14;chr14;chr14;chr14;chr14;chr14;chr14	54360841;54361322;54363282;54366709;54367025;54367266;54367588;54367793;54368153;54368318	54360917;54361468;54363495;54366852;54367110;54367430;54367692;54367955;54368233;54369669	+;+;+;+;+;+;+;+;+;+	2534	4.46555	4.17001	4.26305	4.20364	4.36193	4.25823	4.22634	4.07977		-0.10778	0.478561	no
ENSMUSG00000000976	Heatr6	protein_coding	chr11;chr11;chr11;chr11;chr11;chr11;chr11;chr11;chr11;chr11;chr11;chr11;chr11;chr11;chr11;chr11;chr11;chr11;chr11;chr11;chr11;chr11;chr11;chr11;chr11;chr11;chr11;chr11;chr11;chr11;chr11;chr11;chr11;chr11;chr11;chr11;chr11;chr11;chr11;chr11;chr11;chr11;chr11;chr11;chr11;chr11;chr11;chr11;chr11	83753696;83753714;83754029;83755710;83755710;83755710;83757310;83757310;83758289;83758289;83759304;83759304;83760688;83760899;83760899;83764886;83764886;83764886;83765853;83765853;83767078;83767078;83769056;83769056;83769668;83769668;83772245;83772245;83773870;83773870;83774422;83774422;83774424;83775701;83775701;83775701;83776614;83776614;83776614;83777238;83777238;83777257;83778845;83778845;837…	83753941;83754145;83754277;83755817;83755817;83755817;83757450;83757450;83758404;83758404;83759418;83759418;83761000;83761000;83761000;83765281;83765023;83765023;83766160;83766160;83767255;83767255;83769262;83769262;83769767;83769767;83772600;83772600;83773992;83773992;83774508;83774508;83774508;83775835;83775835;83775835;83776736;83776736;83776736;83777362;83777362;83777362;83778917;83778941;837…	+;+;+;+;+;+;+;+;+;+;+;+;+;+;+;+;+;+;+;+;+;+;+;+;+;+;+;+;+;+;+;+;+;+;+;+;+;+;+;+;+;+;+;+;+;+;+;+;+	6419	3.41346	3.45405	3.52654	3.48461	4.27029	4.23526	4.30446	4.52413		0.87854	3.68042e-16	no
ENSMUSG00000001016	Ilf2	protein_coding	chr3;chr3;chr3;chr3;chr3;chr3;chr3;chr3;chr3;chr3;chr3;chr3;chr3;chr3	90476201;90477005;90477320;90480604;90480993;90481364;90482777;90484454;90485690;90486185;90486851;90486983;90487227;90487459	90476245;90477064;90477362;90480708;90481070;90481466;90482842;90484570;90485768;90486272;90486912;90487097;90487317;90488379	+;+;+;+;+;+;+;+;+;+;+;+;+;+	1973	5.843	5.76588	5.76219	5.79214	4.36247	4.43146	4.31748	4.02575		-1.60493	6.58701e-39	down
ENSMUSG00000001017	Chtop	protein_coding	chr3;chr3;chr3;chr3;chr3;chr3;chr3;chr3;chr3;chr3;chr3;chr3;chr3;chr3;chr3;chr3;chr3;chr3;chr3;chr3;chr3;chr3;chr3;chr3;chr3;chr3;chr3;chr3;chr3;chr3;chr3;chr3;chr3;chr3;chr3;chr3;chr3;chr3;chr3;chr3;chr3;chr3;chr3;chr3;chr3	90498956;90498956;90498956;90498958;90498965;90499494;90499695;90502116;90502116;90502116;90502158;90503096;90503096;90503096;90503096;90503096;90503096;90503096;90503096;90503131;90505395;90506108;90506108;90506108;90506108;90506108;90506108;90506108;90506108;90506108;90507545;90507545;90507545;90507545;90507545;90507545;90508774;90509191;90509191;90509191;90509191;90509191;90509191;90509191;905…	90500107;90500107;90500107;90500107;90500107;90500107;90500107;90502253;90502253;90502253;90502253;90503279;90503282;90503282;90503282;90503279;90503282;90503282;90503282;90503282;90505478;90506261;90506261;90506261;90507626;90506261;90506261;90507258;90507626;90507626;90507626;90507626;90507626;90507626;90507626;90507626;90509022;90509476;90509485;90509498;90509474;90509462;90509452;90509451;905…	-;-;-;-;-;-;-;-;-;-;-;-;-;-;-;-;-;-;-;-;-;-;-;-;-;-;-;-;-;-;-;-;-;-;-;-;-;-;-;-;-;-;-;-;-	3637	5.8795	5.93794	5.94029	5.94048	5.72092	5.80049	5.64063	5.77915		-0.244918	0.00462321	no
ENSMUSG00000001018	Snapin	protein_coding	chr3;chr3;chr3;chr3;chr3;chr3;chr3;chr3;chr3	90488026;90488034;90489000;90490154;90490154;90490154;90490548;90490548;90490832	90489593;90489593;90489593;90490272;90490272;90490428;90490792;90490594;90491033	-;-;-;-;-;-;-;-;-	2290	3.8547	4.17051	4.1107	4.02178	4.74241	4.53769	4.77005	4.39395		0.553794	8.31166e-06	no
ENSMUSG00000001020	S100a4	protein_coding	chr3;chr3;chr3;chr3;chr3;chr3;chr3;chr3	90603770;90603771;90604911;90604997;90604998;90605740;90605740;90605741	90603806;90603807;90605152;90605152;90605153;90605833;90606044;90606045	+;+;+;+;+;+;+;+	587	12.3568	11.7606	11.8661	11.7491	10.4749	10.6257	10.6467	9.82067		-1.59549	7.26029e-13	down
ENSMUSG00000001021	S100a3	protein_coding	chr3;chr3;chr3	90600215;90601780;90602191	90600268;90601925;90602702	+;+;+	712	3.33061	2.64774	3.3532	3.07044	1.77929	1.22512	2.02679	1.22913		-1.98047	6.80871e-10	down
ENSMUSG00000001025	S100a6	protein_coding	chr3;chr3;chr3	90612894;90613743;90614191	90613226;90613904;90614414	+;+;+	719	11.5998	11.1373	11.1535	11.1815	9.81494	9.98549	9.94557	9.43933		-1.53473	1.10324e-17	down
ENSMUSG00000001034	Mapk7	protein_coding	chr11;chr11;chr11;chr11;chr11;chr11;chr11;chr11;chr11;chr11;chr11;chr11;chr11;chr11;chr11;chr11;chr11;chr11;chr11;chr11;chr11;chr11;chr11;chr11;chr11;chr11;chr11;chr11;chr11;chr11;chr11;chr11;chr11;chr11;chr11;chr11;chr11;chr11;chr11;chr11;chr11;chr11;chr11;chr11;chr11;chr11;chr11;chr11;chr11;chr11;chr11;chr11;chr11;chr11;chr11;chr11;chr11;chr11;chr11;chr11;chr11;chr11;chr11	61488812;61488812;61488812;61488812;61488812;61488812;61489364;61489364;61489364;61489364;61489364;61489459;61489849;61489849;61489849;61489849;61489849;61489849;61490346;61490608;61490608;61490608;61490608;61490608;61490707;61491302;61491556;61491578;61491596;61491606;61491606;61491642;61492850;61492850;61492904;61492904;61492904;61492904;61492904;61492904;61492904;61492904;61492904;61492904;614…	61489270;61489270;61489270;61489270;61491686;61489270;61489497;61489497;61489497;61489497;61489497;61489497;61489928;61490504;61490504;61490504;61490504;61490504;61490504;61490938;61491686;61491686;61491686;61491686;61491686;61491686;61491686;61491686;61491686;61491686;61491686;61491686;61493069;61493069;61493069;61493069;61493069;61493069;61493061;61493069;61493069;61493061;61494266;61493069;614…	-;-;-;-;-;-;-;-;-;-;-;-;-;-;-;-;-;-;-;-;-;-;-;-;-;-;-;-;-;-;-;-;-;-;-;-;-;-;-;-;-;-;-;-;-;-;-;-;-;-;-;-;-;-;-;-;-;-;-;-;-;-;-	4394	3.59257	3.40638	3.39619	3.43753	4.85595	4.95145	4.94157	4.72928		1.44132	6.6245e-33	up
ENSMUSG00000001036	Epn2	protein_coding	chr11;chr11;chr11;chr11;chr11;chr11;chr11;chr11;chr11;chr11;chr11;chr11;chr11;chr11;chr11;chr11;chr11;chr11;chr11;chr11;chr11;chr11;chr11;chr11;chr11;chr11;chr11;chr11;chr11;chr11;chr11;chr11;chr11;chr11;chr11;chr11;chr11;chr11;chr11;chr11;chr11;chr11;chr11;chr11;chr11;chr11;chr11;chr11;chr11;chr11;chr11;chr11;chr11;chr11;chr11;chr11;chr11;chr11;chr11;chr11;chr11;chr11;chr11;chr11;chr11;chr11;chr…	61517249;61517249;61517249;61517249;61517250;61517250;61521659;61521659;61521659;61521659;61521659;61521659;61522406;61522406;61522406;61522406;61522406;61522406;61523029;61523029;61523029;61523029;61523029;61523029;61523167;61532518;61532518;61532518;61532518;61532518;61532518;61532518;61532664;61533571;61533571;61533571;61533571;61533571;61533571;61533589;61533589;61534394;61534578;61534578;615…	61519707;61519707;61519707;61519707;61519707;61519707;61521874;61521874;61521874;61521874;61521874;61521874;61522492;61522492;61522492;61522492;61522492;61522492;61523193;61523193;61523193;61523193;61523193;61523193;61523193;61532692;61532692;61532692;61532692;61532692;61532692;61532692;61532692;61533681;61533681;61533681;61533681;61533681;61533681;61533681;61533681;61534613;61534613;61534613;615…	-;-;-;-;-;-;-;-;-;-;-;-;-;-;-;-;-;-;-;-;-;-;-;-;-;-;-;-;-;-;-;-;-;-;-;-;-;-;-;-;-;-;-;-;-;-;-;-;-;-;-;-;-;-;-;-;-;-;-;-;-;-;-;-;-;-;-;-;-;-;-;-;-;-;-;-;-;-;-;-;-;-;-;-;-;-;-;-;-;-;-	5228	4.55731	4.62307	4.61924	4.56739	4.95973	4.83917	4.78606	4.87031		0.229747	0.0067799	no
ENSMUSG00000001039	B9d1	protein_coding	chr11;chr11;chr11;chr11;chr11;chr11;chr11;chr11;chr11;chr11;chr11;chr11;chr11;chr11;chr11;chr11;chr11;chr11;chr11;chr11;chr11;chr11;chr11;chr11;chr11;chr11;chr11;chr11	61505144;61505203;61505252;61505255;61506344;61506344;61506344;61506344;61507628;61507628;61507628;61509072;61509072;61509116;61509440;61509470;61509470;61509470;61512315;61512372;61512372;61512372;61512372;61512652;61512652;61512652;61512652;61512652	61505271;61505271;61505271;61505271;61506412;61506412;61506412;61506412;61508428;61507739;61507739;61509168;61509168;61509168;61509532;61509532;61509532;61509532;61512439;61512439;61512439;61512439;61512439;61512931;61512931;61512931;61512931;61512931	+;+;+;+;+;+;+;+;+;+;+;+;+;+;+;+;+;+;+;+;+;+;+;+;+;+;+;+	1593	3.46753	3.07285	3.19118	3.04969	3.70637	3.88285	3.68234	3.35229		0.449203	0.0200349	no
ENSMUSG00000001052	Sec24b	protein_coding	chr3;chr3;chr3;chr3;chr3;chr3;chr3;chr3;chr3;chr3;chr3;chr3;chr3;chr3;chr3;chr3;chr3;chr3;chr3;chr3;chr3;chr3;chr3;chr3;chr3;chr3;chr3;chr3;chr3;chr3;chr3;chr3;chr3;chr3;chr3;chr3;chr3;chr3;chr3;chr3;chr3;chr3;chr3;chr3;chr3;chr3;chr3;chr3;chr3;chr3;chr3;chr3;chr3;chr3;chr3;chr3;chr3;chr3;chr3;chr3;chr3;chr3;chr3;chr3	129982759;129983443;129983612;129984167;129984167;129984194;129987687;129988757;129988896;129989649;129989649;129990295;129990295;129990412;129991331;129991331;129992975;129992975;129993730;129993730;129994269;129994269;129995914;129995914;129996341;129996341;129996681;129996681;129999512;129999512;130002305;130002305;130002940;130002940;130004994;130004994;130007385;130007411;130007411;130007411…	129984006;129984006;129984004;129984270;129984520;129984282;129987779;129989000;129989000;129989786;129989786;129990497;129990470;129990470;129991441;129991441;129993148;129993148;129993888;129993888;129994392;129994392;129996120;129996120;129996396;129996396;129996799;129996799;129999624;129999624;130002414;130002414;130003066;130003066;130005096;130005096;130007595;130007595;130007595;130007595…	-;-;-;-;-;-;-;-;-;-;-;-;-;-;-;-;-;-;-;-;-;-;-;-;-;-;-;-;-;-;-;-;-;-;-;-;-;-;-;-;-;-;-;-;-;-;-;-;-;-;-;-;-;-;-;-;-;-;-;-;-;-;-;-	6020	3.82762	4.23791	4.11456	4.19381	3.82022	3.66769	3.91845	3.89859		-0.339501	0.00435994	no
ENSMUSG00000001054	Rmnd5b	protein_coding	chr11;chr11;chr11;chr11;chr11;chr11;chr11;chr11;chr11;chr11;chr11;chr11;chr11;chr11;chr11;chr11;chr11;chr11;chr11;chr11;chr11;chr11;chr11;chr11;chr11	51623671;51623673;51624039;51624229;51624229;51624229;51624475;51624475;51624475;51625669;51625669;51626736;51626736;51626999;51626999;51627622;51627622;51627880;51627880;51629332;51629476;51629476;51635590;51635590;51635590	51624146;51624146;51624146;51624383;51624383;51624383;51624646;51624577;51624577;51625834;51625834;51626902;51626902;51627099;51627099;51627762;51627762;51628025;51628025;51629661;51629661;51629626;51635753;51635896;51635647	-;-;-;-;-;-;-;-;-;-;-;-;-;-;-;-;-;-;-;-;-;-;-;-;-	2161	4.0777	3.94117	3.91943	3.92651	3.96788	3.94425	4.06965	3.80513		-0.0762336	0.581167	no
ENSMUSG00000001056	Nhp2	protein_coding	chr11;chr11;chr11;chr11;chr11;chr11;chr11	51619735;51619771;51620082;51622485;51622485;51623092;51623092	51619977;51620151;51620151;51622590;51622590;51623429;51623714	+;+;+;+;+;+;+	1146	7.69414	7.00897	7.17883	7.17697	4.84032	4.94808	4.78626	5.09398		-2.47128	1.89963e-39	down
ENSMUSG00000001062	Vps9d1	protein_coding	chr8;chr8;chr8;chr8;chr8;chr8;chr8;chr8;chr8;chr8;chr8;chr8;chr8;chr8;chr8;chr8;chr8;chr8;chr8;chr8;chr8;chr8;chr8;chr8;chr8;chr8;chr8;chr8;chr8;chr8;chr8;chr8;chr8;chr8;chr8;chr8;chr8;chr8;chr8;chr8;chr8;chr8;chr8;chr8;chr8;chr8;chr8;chr8;chr8;chr8;chr8;chr8;chr8;chr8;chr8;chr8;chr8;chr8;chr8;chr8;chr8;chr8;chr8;chr8;chr8;chr8;chr8;chr8;chr8;chr8;chr8;chr8;chr8;chr8;chr8;chr8;chr8;chr8;chr8;chr8…	123242356;123242356;123242356;123242358;123242358;123242359;123243688;123243688;123243688;123243688;123243688;123243688;123244947;123245114;123245114;123245114;123245114;123245114;123245114;123245143;123245507;123245507;123245507;123245507;123245507;123245507;123245944;123245944;123245944;123245944;123245944;123245944;123245944;123245944;123246516;123246725;123246725;123246725;123246725;123246725…	123243189;123243189;123243189;123243189;123243189;123243189;123243795;123243792;123243792;123243792;123243792;123243795;123245210;123245210;123245712;123245210;123245210;123245210;123245210;123245210;123245712;123245712;123245712;123245712;123245712;123245712;123246073;123246073;123246073;123246073;123246073;123246073;123246073;123246073;123246619;123247209;123247209;123246930;123247209;123247209…	-;-;-;-;-;-;-;-;-;-;-;-;-;-;-;-;-;-;-;-;-;-;-;-;-;-;-;-;-;-;-;-;-;-;-;-;-;-;-;-;-;-;-;-;-;-;-;-;-;-;-;-;-;-;-;-;-;-;-;-;-;-;-;-;-;-;-;-;-;-;-;-;-;-;-;-;-;-;-;-;-;-;-;-;-;-;-;-;-;-;-;-;-;-;-;-;-;-;-;-;-;-;-;-;-;-;-;-;-;-;-;-;-;-;-;-;-;-;-;-	5153	3.26356	3.07293	3.12532	3.2709	3.49872	3.40758	3.38219	3.44259		0.218496	0.0713089	no
ENSMUSG00000001065	Zfp276	protein_coding	chr8;chr8;chr8;chr8;chr8;chr8;chr8;chr8;chr8;chr8;chr8;chr8;chr8;chr8;chr8;chr8;chr8;chr8;chr8;chr8;chr8;chr8;chr8;chr8;chr8;chr8;chr8;chr8;chr8;chr8;chr8;chr8;chr8;chr8;chr8;chr8;chr8;chr8;chr8;chr8;chr8	123254195;123254271;123254284;123254686;123255707;123255707;123255707;123255707;123256284;123256284;123256284;123256419;123256419;123256419;123258311;123258311;123258328;123259431;123259431;123259431;123259460;123264816;123264816;123264816;123264816;123264816;123264821;123264995;123264995;123264995;123265314;123265314;123265314;123265314;123267505;123267600;123267600;123267600;123267770;123267770…	123254923;123254923;123254923;123254923;123256010;123256010;123256010;123256010;123256330;123256330;123256330;123256865;123257636;123256865;123258357;123258389;123258357;123259514;123259514;123259514;123259514;123265070;123265070;123264926;123265070;123264926;123264926;123265643;123265070;123265070;123265431;123265431;123265431;123265431;123267699;123267699;123268122;123267699;123267917;123269743…	+;+;+;+;+;+;+;+;+;+;+;+;+;+;+;+;+;+;+;+;+;+;+;+;+;+;+;+;+;+;+;+;+;+;+;+;+;+;+;+;+	5530	3.35825	3.28641	3.28656	3.22537	3.07468	3.28089	3.31434	3.10867		-0.157781	0.226292	no
ENSMUSG00000001076	C1ql4	protein_coding	chr15;chr15	99084686;99087192	99084933;99087817	-;-	874	0.15442	0.306251	0.258122	0.135263	1.34342	1.10963	0.679156	0.734391		2.56437	1.09879e-05	up
ENSMUSG00000001082	Mfsd10	protein_coding	chr5;chr5;chr5;chr5;chr5;chr5;chr5;chr5;chr5;chr5;chr5;chr5;chr5;chr5;chr5;chr5;chr5;chr5;chr5;chr5;chr5;chr5;chr5;chr5;chr5;chr5;chr5;chr5;chr5;chr5;chr5;chr5;chr5;chr5;chr5;chr5;chr5;chr5;chr5;chr5;chr5;chr5;chr5;chr5;chr5;chr5;chr5;chr5;chr5;chr5;chr5;chr5;chr5;chr5;chr5;chr5;chr5;chr5;chr5;chr5;chr5;chr5;chr5;chr5;chr5;chr5;chr5;chr5;chr5;chr5;chr5;chr5;chr5;chr5;chr5;chr5;chr5;chr5;chr5;chr5…	34633642;34633646;34633647;34633648;34633649;34633725;34633915;34633995;34634131;34634131;34634131;34634131;34634131;34634131;34634131;34634131;34634293;34634293;34634293;34634293;34634293;34634293;34634293;34634423;34634423;34634423;34634423;34634423;34634423;34634423;34634591;34634591;34634591;34634591;34634591;34634591;34634655;34634851;34634851;34634851;34634851;34634932;34635051;34635051;346…	34634014;34634014;34634014;34634014;34634014;34634014;34634014;34634014;34634220;34634220;34634220;34634220;34634220;34634220;34634629;34634220;34634340;34634340;34634340;34634340;34634340;34634340;34634340;34634513;34634513;34634513;34634513;34634727;34634513;34634513;34634962;34634891;34634699;34634699;34634699;34634699;34634962;34634962;34634962;34634962;34634962;34634962;34635159;34635159;346…	-;-;-;-;-;-;-;-;-;-;-;-;-;-;-;-;-;-;-;-;-;-;-;-;-;-;-;-;-;-;-;-;-;-;-;-;-;-;-;-;-;-;-;-;-;-;-;-;-;-;-;-;-;-;-;-;-;-;-;-;-;-;-;-;-;-;-;-;-;-;-;-;-;-;-;-;-;-;-;-;-;-;-;-;-;-;-;-;-;-;-;-;-;-;-;-;-;-;-;-;-;-;-;-;-;-;-;-;-;-;-;-	2752	4.17524	4.11701	4.19849	4.33019	3.76187	3.49782	3.54618	3.51654		-0.723461	2.18166e-10	no
ENSMUSG00000001089	Luzp1	protein_coding	chr4;chr4;chr4;chr4;chr4;chr4;chr4;chr4;chr4;chr4;chr4;chr4;chr4;chr4;chr4;chr4;chr4;chr4;chr4;chr4;chr4	136469761;136469761;136469803;136469850;136521341;136521341;136521341;136521395;136539125;136540354;136540356;136540356;136540356;136540356;136545238;136545238;136545238;136545238;136545265;136545997;136554504	136469850;136469850;136469850;136469886;136521710;136521443;136521443;136521443;136539216;136543518;136543518;136540667;136543518;136543518;136545402;136549319;136549318;136549315;136545402;136546394;136554780	+;+;+;+;+;+;+;+;+;+;+;+;+;+;+;+;+;+;+;+;+	8112	2.66436	3.39985	3.48395	3.32776	3.30975	3.31407	3.26313	3.56653		0.0876177	0.672288	no
ENSMUSG00000001098	Kctd10	protein_coding	chr5;chr5;chr5;chr5;chr5;chr5;chr5;chr5;chr5;chr5;chr5;chr5;chr5;chr5;chr5;chr5;chr5;chr5;chr5;chr5;chr5;chr5;chr5;chr5;chr5;chr5;chr5;chr5;chr5;chr5;chr5;chr5;chr5;chr5;chr5	114363567;114364462;114365622;114365706;114366883;114366903;114366984;114367209;114367209;114367209;114367209;114368342;114368342;114368342;114368342;114368342;114368342;114368342;114368941;114368941;114368941;114368941;114368941;114368941;114370059;114370059;114370059;114370059;114372033;114374896;114374896;114374896;114380426;114380426;114380426	114365866;114365866;114365866;114365866;114367404;114367404;114367404;114367404;114367404;114367404;114367404;114368394;114368669;114368394;114368394;114368394;114368394;114368394;114369027;114369027;114369252;114369030;114369027;114369027;114370207;114370228;114370228;114370228;114372142;114375109;114375109;114375109;114380483;114380489;114380515	-;-;-;-;-;-;-;-;-;-;-;-;-;-;-;-;-;-;-;-;-;-;-;-;-;-;-;-;-;-;-;-;-;-;-	4046	5.75591	5.48268	5.5103	5.54338	5.08428	5.23292	5.19116	4.99724		-0.518476	9.48428e-05	no
ENSMUSG00000001100	Poldip2	protein_coding	chr11;chr11;chr11;chr11;chr11;chr11;chr11;chr11;chr11;chr11;chr11;chr11;chr11;chr11;chr11;chr11;chr11;chr11;chr11;chr11;chr11;chr11;chr11;chr11;chr11;chr11;chr11;chr11;chr11;chr11;chr11;chr11;chr11	78512193;78512388;78512416;78513920;78513920;78513920;78515088;78515088;78516229;78516819;78516819;78516819;78517553;78517553;78517553;78517553;78517825;78517825;78517825;78517825;78518073;78518073;78518073;78518331;78518953;78518953;78519180;78519180;78519180;78521152;78521152;78521794;78521794	78512472;78512805;78512472;78514001;78513980;78514001;78515185;78515185;78516915;78516915;78516915;78516915;78517628;78517628;78517628;78517628;78517932;78517932;78517932;78517932;78518585;78518209;78518209;78518979;78518979;78518979;78519261;78519368;78519305;78521231;78521231;78522171;78522736	+;+;+;+;+;+;+;+;+;+;+;+;+;+;+;+;+;+;+;+;+;+;+;+;+;+;+;+;+;+;+;+;+	3783	4.45273	4.29967	4.24162	4.26738	4.6091	4.65142	4.69581	4.41445		0.233993	0.0764946	no
ENSMUSG00000001105	Ift20	protein_coding	chr11;chr11;chr11;chr11;chr11;chr11;chr11;chr11;chr11;chr11;chr11;chr11;chr11;chr11;chr11;chr11;chr11;chr11;chr11;chr11;chr11;chr11;chr11;chr11;chr11;chr11	78536361;78536428;78536443;78536445;78536473;78538510;78538510;78538510;78538812;78538834;78538834;78538834;78538834;78539960;78539960;78539960;78539960;78539960;78540895;78540895;78540895;78540895;78540895;78541361;78541361;78541361	78536576;78536576;78536576;78536576;78536576;78538738;78538738;78538738;78538962;78538962;78538962;78538962;78538962;78540045;78540045;78540045;78540045;78540045;78541485;78541484;78540998;78540998;78540998;78541489;78541376;78541737	+;+;+;+;+;+;+;+;+;+;+;+;+;+;+;+;+;+;+;+;+;+;+;+;+;+	1525	4.8651	4.74782	4.60616	4.61749	5.14588	5.00941	5.10205	4.87094		0.275639	0.0436809	no
ENSMUSG00000001119	Col6a1	protein_coding	chr10;chr10;chr10;chr10;chr10;chr10;chr10;chr10;chr10;chr10;chr10;chr10;chr10;chr10;chr10;chr10;chr10;chr10;chr10;chr10;chr10;chr10;chr10;chr10;chr10;chr10;chr10;chr10;chr10;chr10;chr10;chr10;chr10;chr10;chr10;chr10;chr10;chr10;chr10;chr10;chr10;chr10;chr10;chr10;chr10;chr10;chr10	76708792;76710346;76710962;76711283;76711575;76712268;76712865;76713185;76713626;76713873;76714114;76714414;76714658;76714995;76715016;76715271;76716261;76716261;76716719;76716719;76717129;76717129;76717262;76717262;76717400;76717400;76717795;76717795;76718059;76718059;76718373;76718373;76718517;76718517;76718979;76718979;76719125;76719125;76719623;76720961;76721088;76721263;76721403;76721816;767…	76710181;76710375;76711139;76711466;76711684;76712401;76712873;76713221;76713661;76713938;76714176;76714449;76714708;76715057;76715333;76715333;76716323;76716323;76716781;76716781;76717164;76717164;76717315;76717315;76717462;76717462;76717857;76717857;76718112;76718112;76718417;76718417;76718543;76718543;76719005;76719005;76719236;76719169;76719676;76721005;76721108;76721283;76721531;76721975;767…	-;-;-;-;-;-;-;-;-;-;-;-;-;-;-;-;-;-;-;-;-;-;-;-;-;-;-;-;-;-;-;-;-;-;-;-;-;-;-;-;-;-;-;-;-;-;-	4380	7.25818	7.48453	7.38333	7.21096	9.20173	9.23146	9.22264	9.15809		1.81963	6.69923e-97	up
ENSMUSG00000001120	Pcbp3	protein_coding	chr10;chr10;chr10;chr10;chr10;chr10;chr10;chr10;chr10;chr10;chr10;chr10;chr10;chr10;chr10;chr10;chr10;chr10;chr10;chr10;chr10;chr10;chr10;chr10;chr10;chr10;chr10;chr10;chr10;chr10;chr10;chr10;chr10;chr10;chr10;chr10;chr10;chr10;chr10;chr10;chr10;chr10;chr10;chr10;chr10;chr10;chr10;chr10;chr10;chr10;chr10;chr10;chr10;chr10;chr10;chr10;chr10;chr10;chr10;chr10;chr10;chr10;chr10;chr10;chr10;chr10;chr…	76761857;76761858;76761858;76761860;76762232;76762370;76763222;76763222;76763222;76763222;76763222;76763222;76763305;76767864;76767864;76767864;76767864;76767864;76767864;76767864;76770260;76770260;76770260;76770260;76770961;76770961;76770961;76770961;76781832;76781832;76781832;76781832;76781832;76781832;76781832;76785071;76785071;76785140;76785140;76785140;76785140;76785140;76788391;76788391;767…	76762526;76762526;76762526;76762526;76762526;76762526;76763391;76763391;76763391;76763391;76763391;76763391;76763391;76767916;76767916;76767916;76767916;76767916;76767916;76767916;76770319;76770319;76770319;76770319;76771036;76771036;76771039;76771039;76781873;76781873;76781873;76781873;76781873;76781873;76781873;76785214;76785214;76785214;76785214;76785214;76785214;76785214;76788519;76788422;767…	-;-;-;-;-;-;-;-;-;-;-;-;-;-;-;-;-;-;-;-;-;-;-;-;-;-;-;-;-;-;-;-;-;-;-;-;-;-;-;-;-;-;-;-;-;-;-;-;-;-;-;-;-;-;-;-;-;-;-;-;-;-;-;-;-;-;-;-;-;-;-;-;-;-;-;-;-;-;-;-;-;-;-;-;-;-;-;-;-;-;-;-;-;-;-;-;-;-;-;-;-	2933	3.81488	3.68813	3.81034	3.82385	3.83455	4.09123	4.01952	4.00099		0.164569	0.191328	no
ENSMUSG00000001123	Lgals9	protein_coding	chr11;chr11;chr11;chr11;chr11;chr11;chr11;chr11;chr11;chr11;chr11;chr11;chr11;chr11;chr11;chr11;chr11;chr11;chr11;chr11;chr11;chr11;chr11;chr11;chr11;chr11;chr11;chr11;chr11;chr11;chr11;chr11;chr11;chr11;chr11;chr11	78962974;78962979;78963395;78965692;78965692;78965692;78965998;78965998;78965998;78966877;78966877;78966877;78966881;78967444;78967444;78967444;78967444;78967998;78967998;78967998;78967998;78969714;78969714;78969714;78971317;78971317;78971317;78972988;78972988;78972988;78976613;78976613;78976613;78984778;78984778;78984778	78963541;78963541;78963541;78965854;78965854;78965854;78966086;78966086;78966086;78966918;78966918;78966918;78966918;78967494;78967494;78967494;78967494;78968033;78968033;78968033;78968033;78970330;78969803;78969806;78971427;78971427;78971427;78973189;78973189;78973189;78976701;78976701;78976701;78984831;78984924;78984946	-;-;-;-;-;-;-;-;-;-;-;-;-;-;-;-;-;-;-;-;-;-;-;-;-;-;-;-;-;-;-;-;-;-;-;-	2137	5.56696	5.4227	5.31502	5.43554	5.51154	5.44372	5.70631	5.13032		-0.0335	0.849208	no
ENSMUSG00000001127	Araf	protein_coding	chrX;chrX;chrX;chrX;chrX;chrX;chrX;chrX;chrX;chrX;chrX;chrX;chrX;chrX;chrX;chrX;chrX;chrX;chrX;chrX;chrX;chrX;chrX;chrX;chrX;chrX;chrX;chrX;chrX;chrX;chrX;chrX;chrX;chrX;chrX;chrX;chrX;chrX;chrX;chrX;chrX;chrX;chrX;chrX;chrX;chrX;chrX;chrX;chrX;chrX;chrX;chrX;chrX;chrX;chrX;chrX;chrX;chrX;chrX;chrX;chrX;chrX;chrX;chrX;chrX;chrX;chrX;chrX;chrX;chrX;chrX;chrX;chrX;chrX;chrX;chrX;chrX;chrX;chrX;chrX…	20797814;20848543;20848564;20848566;20848575;20848578;20848582;20848589;20849112;20849927;20849927;20849927;20849927;20849927;20849927;20849927;20850245;20850245;20850245;20850245;20850245;20850245;20850245;20850245;20851130;20851466;20851466;20851466;20851466;20851466;20851466;20851466;20851466;20851658;20851658;20851658;20851658;20851658;20851658;20851658;20851658;20851930;20851930;20851930;208…	20797881;20848619;20848619;20850082;20848619;20848619;20848619;20848619;20849156;20850082;20850082;20850082;20850082;20850082;20850082;20850082;20850348;20850348;20850348;20850348;20850348;20850348;20850348;20850348;20851568;20851717;20851568;20851568;20851568;20851568;20851568;20851568;20851568;20851812;20851812;20851812;20851812;20851812;20851812;20851812;20851812;20852028;20852214;20852889;208…	+;+;+;+;+;+;+;+;+;+;+;+;+;+;+;+;+;+;+;+;+;+;+;+;+;+;+;+;+;+;+;+;+;+;+;+;+;+;+;+;+;+;+;+;+;+;+;+;+;+;+;+;+;+;+;+;+;+;+;+;+;+;+;+;+;+;+;+;+;+;+;+;+;+;+;+;+;+;+;+;+;+;+;+	6541	2.95937	3.06163	3.08601	3.01106	3.9362	3.60328	3.78	3.6297		0.735475	1.51318e-11	no
ENSMUSG00000001128	Cfp	protein_coding	chrX;chrX;chrX;chrX;chrX;chrX;chrX;chrX;chrX;chrX;chrX;chrX	20925454;20925651;20927181;20927281;20927535;20927535;20927953;20928328;20928643;20929596;20931152;20931391	20925759;20925759;20927392;20927392;20927614;20927723;20928126;20928519;20928813;20929771;20931302;20931555	-;-;-;-;-;-;-;-;-;-;-;-	1736	1.04384	1.27008	1.19048	0.93149	1.42533	0.810988	1.49369	1.16113		0.183724	0.597205	no
ENSMUSG00000001131	Timp1	protein_coding	chrX;chrX;chrX;chrX;chrX;chrX;chrX;chrX;chrX;chrX;chrX;chrX	20870166;20870221;20871031;20871034;20872777;20872777;20873050;20873050;20873368;20873368;20874471;20874471	20870324;20870324;20871162;20871162;20872856;20872856;20873176;20873176;20873492;20873492;20874735;20874733	+;+;+;+;+;+;+;+;+;+;+;+	888	6.83815	6.57494	6.61226	6.80148	4.24214	4.16677	4.02849	4.59827		-2.55646	1.25772e-55	down
ENSMUSG00000001134	Uxt	protein_coding	chrX;chrX;chrX;chrX;chrX;chrX;chrX;chrX;chrX;chrX;chrX;chrX;chrX;chrX;chrX;chrX;chrX;chrX;chrX;chrX;chrX;chrX;chrX;chrX;chrX;chrX;chrX;chrX;chrX;chrX;chrX;chrX	20941722;20951662;20951923;20951929;20952208;20952208;20952208;20959062;20959358;20959358;20959358;20959735;20959735;20959735;20959735;20959735;20959938;20959938;20959938;20959938;20959938;20961417;20961635;20961680;20961680;20961680;20961680;20961934;20961934;20961934;20961934;20961934	20941797;20952023;20952023;20952023;20952271;20952271;20952271;20959465;20959465;20959465;20959465;20959802;20959802;20959802;20959802;20959802;20960019;20960019;20960019;20960019;20960019;20961786;20961786;20961786;20961915;20961786;20961786;20961974;20961986;20962000;20962017;20961991	-;-;-;-;-;-;-;-;-;-;-;-;-;-;-;-;-;-;-;-;-;-;-;-;-;-;-;-;-;-;-;-	1639	1.65475	1.10635	1.21621	1.5031	1.41034	1.07573	1.16784	0.914405		-0.46549	0.150652	no
ENSMUSG00000001138	Cnnm3	protein_coding	chr1;chr1;chr1;chr1;chr1;chr1;chr1;chr1;chr1;chr1;chr1;chr1;chr1;chr1;chr1;chr1;chr1;chr1;chr1;chr1;chr1;chr1;chr1;chr1	36511867;36511867;36513097;36518952;36518952;36518952;36520078;36520078;36520078;36520519;36520519;36520761;36520819;36520819;36521205;36521205;36521205;36521701;36521701;36521701;36524034;36525166;36525166;36525166	36513153;36513153;36513153;36519095;36519095;36519095;36520435;36520227;36520227;36520688;36520688;36520915;36520915;36520915;36521338;36521338;36521338;36521839;36521839;36521839;36524132;36525600;36528237;36528237	+;+;+;+;+;+;+;+;+;+;+;+;+;+;+;+;+;+;+;+;+;+;+;+	5558	2.62104	2.63868	2.62063	2.65454	2.3289	2.46044	2.56207	2.14339		-0.35985	0.0116015	no
ENSMUSG00000001143	Lman2l	protein_coding	chr1;chr1;chr1;chr1;chr1;chr1;chr1;chr1;chr1;chr1;chr1;chr1;chr1;chr1;chr1;chr1;chr1;chr1;chr1;chr1;chr1;chr1;chr1;chr1;chr1;chr1;chr1;chr1;chr1;chr1;chr1;chr1;chr1;chr1;chr1;chr1;chr1;chr1;chr1	36422065;36423186;36423186;36423186;36424506;36424838;36424838;36424838;36424838;36428102;36428102;36428102;36428102;36428102;36428300;36428300;36428300;36428300;36428300;36428392;36429423;36438750;36438750;36438750;36438750;36439609;36439609;36439609;36439609;36439609;36443491;36443491;36443491;36443520;36444037;36445050;36445050;36445050;36445050	36424503;36424503;36424503;36424503;36424957;36424957;36424957;36424957;36424957;36428216;36428216;36428216;36428216;36428216;36428461;36428366;36428461;36428461;36428461;36428461;36429455;36438832;36438832;36438832;36438832;36439726;36439726;36439726;36441872;36439726;36443609;36443609;36443609;36443609;36444142;36445271;36445271;36445271;36445271	-;-;-;-;-;-;-;-;-;-;-;-;-;-;-;-;-;-;-;-;-;-;-;-;-;-;-;-;-;-;-;-;-;-;-;-;-;-;-	5995	2.51639	2.6394	2.61407	2.52784	3.67867	3.61712	3.46411	3.56287		1.09349	7.25337e-31	up
ENSMUSG00000001150	Mcm3ap	protein_coding	chr10;chr10;chr10;chr10;chr10;chr10;chr10;chr10;chr10;chr10;chr10;chr10;chr10;chr10;chr10;chr10;chr10;chr10;chr10;chr10;chr10;chr10;chr10;chr10;chr10;chr10;chr10;chr10;chr10	76468971;76469949;76471423;76476514;76476783;76477720;76481001;76482624;76483115;76484654;76488342;76489335;76489868;76490728;76492861;76493430;76496408;76499456;76501062;76501210;76502652;76504163;76504630;76506298;76507290;76508298;76511020;76512418;76515582	76469214;76471252;76471649;76476592;76476924;76477910;76481140;76482821;76483383;76484816;76488502;76489576;76490067;76490828;76492992;76493543;76496560;76499653;76501130;76501344;76502805;76504421;76504727;76506688;76507547;76508427;76511223;76512568;76515856	+;+;+;+;+;+;+;+;+;+;+;+;+;+;+;+;+;+;+;+;+;+;+;+;+;+;+;+;+	6382	4.15146	4.22153	4.18965	4.25316	4.20615	4.21083	4.16383	3.90488		-0.136526	0.227991	no
ENSMUSG00000001151	Pcnt	protein_coding	chr10;chr10;chr10;chr10;chr10;chr10;chr10;chr10;chr10;chr10;chr10;chr10;chr10;chr10;chr10;chr10;chr10;chr10;chr10;chr10;chr10;chr10;chr10;chr10;chr10;chr10;chr10;chr10;chr10;chr10;chr10;chr10;chr10;chr10;chr10;chr10;chr10;chr10;chr10;chr10;chr10;chr10	76351254;76352909;76354173;76355059;76356164;76357035;76367308;76368731;76369835;76374851;76379905;76380163;76381233;76382020;76384741;76385704;76387427;76388852;76392194;76399856;76401332;76403624;76403758;76404422;76408698;76409468;76411526;76412021;76412498;76418360;76419978;76422768;76426885;76427813;76429200;76433004;76433607;76433985;76436426;76437145;76440143;76442565	76351779;76353036;76354311;76355135;76356396;76357154;76367481;76368833;76370079;76375300;76380055;76380439;76381425;76382187;76384905;76385870;76387529;76389532;76393039;76400026;76401535;76403644;76403874;76404651;76408910;76409630;76411758;76412172;76412649;76418566;76420542;76423225;76426972;76428053;76429311;76433140;76433781;76434040;76436681;76437216;76440355;76442912	-;-;-;-;-;-;-;-;-;-;-;-;-;-;-;-;-;-;-;-;-;-;-;-;-;-;-;-;-;-;-;-;-;-;-;-;-;-;-;-;-;-	9530	3.77163	4.04016	4.01025	4.05242	3.24333	3.13424	3.28289	2.86726		-0.96222	1.49632e-14	no
ENSMUSG00000001156	Mxd1	protein_coding	chr6;chr6;chr6;chr6;chr6;chr6	86647044;86651442;86653085;86663071;86668538;86668936	86651079;86651601;86653199;86663100;86668634;86669159	-;-;-;-;-;-	4662	1.42237	1.4551	1.55309	1.33883	1.95696	2.11953	2.29859	1.70962		0.797296	3.55736e-05	no
ENSMUSG00000001157	Gmcl1	protein_coding	chr6;chr6;chr6;chr6;chr6;chr6;chr6;chr6;chr6;chr6;chr6;chr6;chr6;chr6;chr6;chr6;chr6;chr6;chr6;chr6;chr6;chr6	86691768;86697449;86700512;86704499;86707403;86710515;86711589;86714175;86714228;86717386;86717386;86717992;86717992;86720210;86721341;86721341;86722569;86722569;86726073;86726073;86732911;86732911	86693051;86697536;86700657;86704574;86707472;86710652;86711679;86714259;86714259;86717517;86717451;86718606;86718104;86720520;86721438;86721438;86722665;86722665;86726196;86726196;86733240;86733378	-;-;-;-;-;-;-;-;-;-;-;-;-;-;-;-;-;-;-;-;-;-	3823	3.18607	3.71607	3.47253	3.56726	3.62274	3.57573	3.48365	3.32269		-0.040308	0.793939	no
ENSMUSG00000001158	Snrnp27	protein_coding	chr6;chr6;chr6;chr6;chr6;chr6;chr6;chr6;chr6;chr6;chr6;chr6;chr6;chr6;chr6;chr6;chr6;chr6;chr6	86675221;86675405;86675672;86676222;86676222;86680907;86680907;86680907;86681591;86681591;86681591;86682676;86682856;86682856;86682856;86684225;86684447;86684447;86684447	86675580;86675580;86676286;86676286;86676286;86680986;86680986;86680986;86681703;86681703;86681703;86682976;86682976;86682976;86682976;86684491;86684517;86684522;86684522	-;-;-;-;-;-;-;-;-;-;-;-;-;-;-;-;-;-;-	1767	4.75104	4.35881	4.29561	4.37764	3.9714	4.0204	4.0134	4.2169		-0.481913	0.00470022	no
ENSMUSG00000001166	Oas1c	protein_coding	chr5;chr5;chr5;chr5;chr5;chr5;chr5;chr5;chr5;chr5;chr5;chr5;chr5;chr5;chr5	120800194;120802041;120802822;120803004;120805400;120805404;120805404;120806296;120807960;120807960;120808581;120808789;120812434;120812434;120812434	120801063;120802194;120803057;120803057;120805600;120805600;120805600;120806405;120808203;120808248;120809044;120809044;120812514;120812488;120812514	-;-;-;-;-;-;-;-;-;-;-;-;-;-;-	2405	0.591062	0.645949	0.862983	0.538498	2.15842	2.06375	2.37506	2.01831		2.51447	1.71724e-29	up
ENSMUSG00000001173	Ocrl	protein_coding	chrX;chrX;chrX;chrX;chrX;chrX;chrX;chrX;chrX;chrX;chrX;chrX;chrX;chrX;chrX;chrX;chrX;chrX;chrX;chrX;chrX;chrX;chrX;chrX;chrX;chrX;chrX;chrX;chrX;chrX;chrX;chrX;chrX;chrX;chrX;chrX;chrX;chrX;chrX;chrX;chrX;chrX;chrX;chrX;chrX;chrX;chrX;chrX;chrX;chrX;chrX;chrX;chrX;chrX;chrX;chrX;chrX;chrX;chrX;chrX;chrX;chrX;chrX;chrX;chrX;chrX;chrX;chrX;chrX;chrX;chrX;chrX;chrX;chrX;chrX;chrX	47912387;47912438;47912455;47912467;47912969;47912969;47912969;47912969;47916475;47916475;47920161;47920161;47920161;47930178;47930371;47930371;47930371;47930898;47930898;47930898;47930898;47931576;47931576;47931576;47931784;47931784;47931784;47933374;47933374;47933374;47934845;47934845;47934845;47936090;47936090;47936090;47936301;47936301;47936301;47938299;47938299;47938299;47938391;47941109;479…	47912691;47912691;47912691;47912691;47915582;47913048;47913048;47913048;47916554;47916554;47920199;47920199;47920199;47930481;47930481;47930481;47930481;47931320;47930984;47930984;47930984;47931696;47931696;47931696;47931945;47931945;47931945;47933475;47933475;47933475;47934959;47934959;47934959;47936206;47936206;47936206;47936488;47936488;47936488;47938410;47938410;47938410;47938410;47941218;479…	+;+;+;+;+;+;+;+;+;+;+;+;+;+;+;+;+;+;+;+;+;+;+;+;+;+;+;+;+;+;+;+;+;+;+;+;+;+;+;+;+;+;+;+;+;+;+;+;+;+;+;+;+;+;+;+;+;+;+;+;+;+;+;+;+;+;+;+;+;+;+;+;+;+;+;+	9486	1.56408	2.2809	2.14625	2.15688	2.50617	2.50709	2.60497	2.38725		0.514166	0.00568623	no
ENSMUSG00000001175	Calm1	protein_coding	chr12;chr12;chr12;chr12;chr12;chr12;chr12;chr12;chr12;chr12;chr12;chr12;chr12;chr12;chr12;chr12;chr12;chr12	100199435;100199529;100200144;100202393;100202393;100202393;100203575;100203575;100203575;100205403;100205613;100205613;100206098;100206098;100206098;100206400;100206400;100206400	100199716;100199716;100200305;100202423;100202423;100202423;100203718;100203937;100203718;100205719;100205719;100205719;100206233;100206233;100206233;100209806;100206495;100209806	+;+;+;+;+;+;+;+;+;+;+;+;+;+;+;+;+;+	4698	7.04471	7.32776	7.24475	7.24752	6.1236	6.2045	6.19137	6.27503		-1.08038	1.27425e-37	down
ENSMUSG00000001211	Agpat3	protein_coding	chr10;chr10;chr10;chr10;chr10;chr10;chr10;chr10;chr10;chr10;chr10;chr10;chr10;chr10;chr10;chr10;chr10;chr10;chr10;chr10;chr10;chr10;chr10;chr10;chr10;chr10;chr10;chr10;chr10;chr10;chr10;chr10;chr10;chr10;chr10;chr10;chr10;chr10;chr10;chr10;chr10;chr10;chr10;chr10;chr10;chr10;chr10;chr10;chr10;chr10;chr10;chr10;chr10;chr10;chr10;chr10;chr10;chr10;chr10;chr10;chr10;chr10;chr10;chr10;chr10;chr10;chr…	78269178;78271563;78271563;78271563;78271563;78273611;78273614;78274072;78274072;78274072;78274072;78274072;78274072;78274072;78278010;78278010;78278010;78278010;78278010;78278010;78278010;78282374;78282374;78282374;78282374;78282374;78282374;78283095;78283095;78283095;78283095;78283095;78283095;78284189;78284189;78284189;78284189;78284189;78284189;78284267;78284313;78284995;78284995;78284995;782…	78273775;78273775;78273775;78273775;78273775;78273775;78273775;78274270;78274270;78274270;78274270;78274270;78274270;78274270;78278436;78278085;78278085;78278085;78278085;78278085;78278085;78282476;78282476;78282476;78282476;78282476;78282476;78283248;78283248;78283248;78283248;78283248;78283248;78284350;78284350;78284350;78284350;78284350;78284350;78284350;78284350;78285164;78285164;78285164;782…	-;-;-;-;-;-;-;-;-;-;-;-;-;-;-;-;-;-;-;-;-;-;-;-;-;-;-;-;-;-;-;-;-;-;-;-;-;-;-;-;-;-;-;-;-;-;-;-;-;-;-;-;-;-;-;-;-;-;-;-;-;-;-;-;-;-;-;-;-;-;-;-;-;-;-;-;-;-;-	7577	3.72123	3.40151	3.48637	3.44048	4.10748	4.19566	4.18635	3.94309		0.579118	5.38026e-05	no
ENSMUSG00000001227	Sema6b	protein_coding	chr17;chr17;chr17;chr17;chr17;chr17;chr17;chr17;chr17;chr17;chr17;chr17;chr17;chr17;chr17;chr17;chr17;chr17;chr17;chr17;chr17;chr17;chr17;chr17;chr17;chr17;chr17;chr17;chr17;chr17;chr17;chr17;chr17;chr17	56123085;56123085;56125333;56125333;56125517;56125517;56126217;56126217;56126450;56126450;56126940;56126940;56127478;56127478;56128250;56128250;56129408;56129408;56129973;56129973;56130706;56130706;56131113;56131113;56131523;56131523;56131743;56131743;56132498;56132498;56132716;56132716;56133612;56140214	56124917;56124917;56125391;56125391;56125594;56125594;56126366;56126366;56126632;56126632;56127089;56127089;56127609;56127609;56128467;56128467;56129496;56129496;56130092;56130092;56130796;56130796;56131214;56131214;56131585;56131585;56131803;56131803;56132621;56132621;56132868;56132868;56133852;56140343	-;-;-;-;-;-;-;-;-;-;-;-;-;-;-;-;-;-;-;-;-;-;-;-;-;-;-;-;-;-;-;-;-;-	3977	2.62583	2.31817	2.45739	2.46327	1.39473	1.47962	1.46935	1.22766		-1.53555	1.11048e-20	down
ENSMUSG00000001228	Uhrf1	protein_coding	chr17;chr17;chr17;chr17;chr17;chr17;chr17;chr17;chr17;chr17;chr17;chr17;chr17;chr17;chr17;chr17;chr17;chr17;chr17;chr17;chr17;chr17;chr17;chr17;chr17;chr17;chr17;chr17;chr17;chr17;chr17;chr17;chr17;chr17;chr17;chr17;chr17;chr17;chr17;chr17;chr17;chr17;chr17;chr17;chr17;chr17;chr17;chr17;chr17;chr17;chr17;chr17;chr17;chr17;chr17;chr17;chr17;chr17;chr17;chr17;chr17;chr17;chr17;chr17;chr17;chr17;chr…	56303321;56303400;56304313;56304348;56304407;56305086;56305086;56305086;56305086;56305086;56309337;56309337;56309337;56309337;56309337;56310676;56310676;56310676;56310676;56310676;56312054;56312054;56312054;56312054;56312663;56312864;56312864;56312864;56312864;56313041;56313041;56313041;56313065;56313065;56315192;56315192;56315192;56315192;56315399;56315399;56315399;56315399;56315777;56315777;563…	56303561;56303561;56304393;56304393;56304483;56305250;56305250;56305250;56305250;56305250;56309579;56309579;56309579;56309579;56309579;56310719;56310836;56310836;56310836;56310836;56312269;56312269;56312269;56312269;56312967;56312967;56312967;56312967;56312967;56313176;56313251;56313251;56313251;56313251;56315315;56315315;56315315;56315315;56315506;56315506;56315506;56315506;56315881;56315881;563…	+;+;+;+;+;+;+;+;+;+;+;+;+;+;+;+;+;+;+;+;+;+;+;+;+;+;+;+;+;+;+;+;+;+;+;+;+;+;+;+;+;+;+;+;+;+;+;+;+;+;+;+;+;+;+;+;+;+;+;+;+;+;+;+;+;+;+;+;+;+;+;+;+;+;+;+;+;+	4259	6.32892	6.13079	6.21583	6.19042	3.16995	3.06697	2.78832	2.458		-3.57066	2.67803e-91	down
ENSMUSG00000001229	Dpp9	protein_coding	chr17;chr17;chr17;chr17;chr17;chr17;chr17;chr17;chr17;chr17;chr17;chr17;chr17;chr17;chr17;chr17;chr17;chr17;chr17;chr17;chr17	56186682;56188268;56189323;56189990;56190685;56191014;56194416;56194908;56196088;56198972;56199256;56200583;56202841;56204172;56205194;56205453;56205697;56206777;56211580;56217409;56218741	56187461;56188379;56189465;56190142;56190831;56191159;56194551;56195060;56196167;56199134;56199433;56200683;56202902;56204300;56205307;56205621;56205870;56206889;56211833;56217461;56218889	-;-;-;-;-;-;-;-;-;-;-;-;-;-;-;-;-;-;-;-;-	3509	5.72947	5.62723	5.59669	5.67406	4.87348	4.95707	5.03762	4.96814		-0.771723	1.38662e-13	no
ENSMUSG00000001240	Ramp2	protein_coding	chr11;chr11;chr11;chr11;chr11;chr11;chr11;chr11;chr11;chr11;chr11;chr11;chr11;chr11;chr11;chr11;chr11;chr11;chr11;chr11;chr11;chr11;chr11;chr11;chr11;chr11;chr11;chr11;chr11;chr11	101246028;101246312;101246391;101246429;101246432;101246567;101246933;101247055;101247055;101247055;101247055;101247055;101247055;101247093;101247403;101247571;101247586;101247586;101247586;101247586;101247811;101247811;101247811;101247811;101253604;101254031;101254943;101256009;101256878;101258910	101246572;101246572;101246572;101246572;101246572;101246804;101247144;101247144;101247144;101247144;101247144;101247684;101247144;101247144;101247688;101247688;101247688;101247636;101248250;101247688;101248064;101248250;101248250;101248250;101253807;101254176;101254996;101256097;101256953;101259546	+;+;+;+;+;+;+;+;+;+;+;+;+;+;+;+;+;+;+;+;+;+;+;+;+;+;+;+;+;+	3301	0.504637	0.291162	0.292529	0.429747	2.19324	2.23725	2.18465	2.11729		3.495	4.05417e-57	up
ENSMUSG00000001248	Gramd1a	protein_coding	chr7;chr7;chr7;chr7;chr7;chr7;chr7;chr7;chr7;chr7;chr7;chr7;chr7;chr7;chr7;chr7;chr7;chr7;chr7;chr7;chr7;chr7;chr7;chr7;chr7;chr7;chr7;chr7;chr7;chr7;chr7;chr7;chr7;chr7;chr7;chr7;chr7;chr7	31130127;31130127;31132541;31132541;31132758;31132758;31133991;31133991;31134158;31134158;31134414;31134579;31135597;31135597;31135823;31135823;31138114;31138114;31138752;31138752;31139397;31139397;31139757;31139757;31141130;31141130;31142368;31142368;31142551;31142551;31142804;31142804;31143547;31143547;31143657;31143657;31150896;31150896	31130584;31130584;31132661;31132661;31132865;31132865;31134078;31134078;31134331;31134331;31134517;31134580;31135739;31135739;31135941;31135941;31138257;31138257;31138950;31138950;31139547;31139547;31139869;31139869;31141210;31141210;31142463;31142463;31142654;31142654;31142888;31142888;31143567;31143567;31143873;31143873;31151050;31151014	-;-;-;-;-;-;-;-;-;-;-;-;-;-;-;-;-;-;-;-;-;-;-;-;-;-;-;-;-;-;-;-;-;-;-;-;-;-	2683	4.6048	4.80433	4.62204	4.62798	5.25916	5.20901	5.38321	4.8291		0.481098	0.00068102	no
ENSMUSG00000001270	Ckb	protein_coding	chr12;chr12;chr12;chr12;chr12;chr12;chr12;chr12	111669355;111669825;111670162;111670873;111671215;111671425;111671766;111672230	111669741;111670014;111670285;111671044;111671347;111671579;111671973;111672338	-;-;-;-;-;-;-;-	1478	0.152305	0.110914	0.182902	0.207891	0.821927	0.945893	0.616614	0.703057		2.51142	1.39367e-07	up
ENSMUSG00000001280	Sp1	protein_coding	chr15;chr15;chr15;chr15;chr15;chr15;chr15;chr15;chr15;chr15;chr15;chr15;chr15;chr15;chr15;chr15;chr15;chr15;chr15;chr15;chr15;chr15;chr15;chr15;chr15;chr15;chr15;chr15;chr15;chr15;chr15	102406143;102406328;102406333;102406380;102406755;102407269;102407588;102407772;102407772;102407772;102407772;102407772;102407772;102408216;102408216;102408216;102408216;102408216;102408216;102409158;102425631;102425631;102425631;102429899;102429957;102429957;102429957;102430725;102430725;102430725;102430725	102406183;102406422;102406422;102406422;102406843;102407415;102407932;102407932;102407932;102407932;102407932;102407932;102407932;102408235;102408385;102409719;102408617;102409719;102408235;102409719;102425796;102425796;102425796;102430156;102430156;102430156;102430156;102430819;102436404;102432679;102432679	+;+;+;+;+;+;+;+;+;+;+;+;+;+;+;+;+;+;+;+;+;+;+;+;+;+;+;+;+;+;+	8325	3.89308	4.67773	4.70734	4.59639	4.23065	4.19443	4.34065	4.18945		-0.31968	0.0667459	no
ENSMUSG00000001281	Itgb7	protein_coding	chr15;chr15;chr15;chr15;chr15;chr15;chr15;chr15;chr15;chr15;chr15;chr15;chr15;chr15;chr15;chr15;chr15;chr15;chr15	102215995;102216472;102216892;102217247;102217774;102218497;102219174;102222089;102222342;102222641;102223331;102224302;102224558;102224712;102227398;102227398;102231611;102231851;102231851	102216267;102216632;102217097;102217466;102217997;102218690;102219320;102222178;102222437;102222799;102223572;102224472;102224759;102224759;102227601;102227601;102231679;102231935;102231935	-;-;-;-;-;-;-;-;-;-;-;-;-;-;-;-;-;-;-	2743	3.84828	3.5418	3.66376	3.75225	0.564634	0.321442	0.554107	0.431815		-5.02214	1.25713e-130	down
ENSMUSG00000001285	Myg1	protein_coding	chr15;chr15;chr15;chr15;chr15;chr15;chr15;chr15;chr15;chr15;chr15;chr15;chr15;chr15;chr15;chr15;chr15;chr15;chr15;chr15;chr15;chr15;chr15;chr15;chr15;chr15;chr15;chr15;chr15;chr15;chr15;chr15;chr15;chr15;chr15;chr15;chr15;chr15;chr15;chr15;chr15;chr15;chr15	102331709;102331720;102331738;102331750;102331755;102331917;102332090;102332090;102332090;102332090;102332430;102333640;102334182;102334202;102334202;102334202;102334202;102334202;102336771;102336832;102336832;102336832;102336832;102336832;102336832;102337033;102337101;102337101;102337101;102337101;102337101;102337329;102337329;102337329;102337329;102337329;102337329;102337636;102337636;102337636…	102331953;102331953;102332202;102331953;102331953;102332202;102332202;102332202;102332596;102332202;102332718;102334361;102334361;102334361;102334361;102334361;102334361;102334361;102336984;102336901;102336984;102336877;102336984;102336984;102336984;102337223;102337223;102337195;102337223;102337223;102337223;102337510;102337510;102337510;102337510;102337510;102337510;102337851;102337790;102337746…	+;+;+;+;+;+;+;+;+;+;+;+;+;+;+;+;+;+;+;+;+;+;+;+;+;+;+;+;+;+;+;+;+;+;+;+;+;+;+;+;+;+;+	2823	5.04303	4.65556	4.54548	4.67112	4.11101	4.17807	4.04445	4.23618		-0.688503	2.60758e-05	no
ENSMUSG00000001288	Rarg	protein_coding	chr15;chr15;chr15;chr15;chr15;chr15;chr15;chr15;chr15;chr15;chr15;chr15;chr15;chr15;chr15;chr15;chr15;chr15;chr15;chr15;chr15;chr15;chr15;chr15;chr15;chr15;chr15;chr15;chr15;chr15	102234938;102234940;102238805;102238805;102239390;102239390;102239858;102239858;102239989;102240128;102240128;102240128;102241058;102241058;102241058;102241836;102241836;102241836;102241939;102241943;102241943;102243213;102244963;102246060;102250278;102252419;102252419;102256470;102257240;102257240	102236223;102236223;102238963;102238963;102239594;102239594;102240034;102240034;102240034;102240288;102240288;102240288;102241199;102241199;102241199;102241984;102241984;102241984;102241984;102241984;102241984;102243589;102245231;102246500;102250346;102252744;102252744;102256539;102257349;102257517	-;-;-;-;-;-;-;-;-;-;-;-;-;-;-;-;-;-;-;-;-;-;-;-;-;-;-;-;-;-	4109	5.77006	5.62995	5.5833	5.65267	5.47135	5.51989	5.45532	5.4124		-0.257118	0.0195794	no
ENSMUSG00000001289	Pfdn5	protein_coding	chr15;chr15;chr15;chr15;chr15;chr15;chr15;chr15;chr15;chr15;chr15;chr15;chr15;chr15;chr15;chr15;chr15;chr15;chr15;chr15;chr15;chr15;chr15;chr15;chr15;chr15;chr15;chr15;chr15;chr15;chr15;chr15;chr15;chr15;chr15;chr15;chr15	102326116;102326148;102326168;102326189;102326189;102326383;102326391;102326410;102326433;102326433;102326433;102326818;102326818;102326818;102328522;102328522;102328522;102328522;102328522;102328522;102328522;102328522;102328712;102328712;102328712;102328712;102328712;102328712;102328712;102328712;102331273;102331273;102331273;102331273;102331273;102331273;102331273	102326260;102326260;102326260;102326260;102326260;102326535;102326849;102326535;102326535;102326849;102326535;102326849;102326849;102326849;102328596;102328596;102328596;102328596;102328596;102328596;102328596;102328596;102328817;102328817;102328817;102328817;102328817;102328817;102328817;102328817;102331462;102331307;102331486;102331408;102331410;102331349;102331873	+;+;+;+;+;+;+;+;+;+;+;+;+;+;+;+;+;+;+;+;+;+;+;+;+;+;+;+;+;+;+;+;+;+;+;+;+	1394	6.37913	5.95379	5.92894	5.9245	6.03581	6.38084	6.32664	5.90452		0.0543024	0.795744	no
ENSMUSG00000001300	Efnb2	protein_coding	chr8;chr8;chr8;chr8;chr8;chr8;chr8;chr8	8617434;8620597;8622331;8622331;8623148;8639206;8639206;8660484	8620976;8620976;8622444;8622444;8623240;8639489;8639363;8660773	-;-;-;-;-;-;-;-	4324	3.56363	4.01678	3.94809	4.07335	0.881701	0.890311	0.738429	1.34257		-3.89514	4.54984e-63	down
ENSMUSG00000001305	Rrp15	protein_coding	chr1;chr1;chr1;chr1;chr1;chr1;chr1;chr1;chr1	186720978;186721092;186736116;186736116;186737588;186737588;186739604;186749164;186749164	186721546;186721546;186736314;186736314;186739863;186737685;186739863;186749325;186749358	-;-;-;-;-;-;-;-;-	3239	3.19209	3.40963	3.50836	3.44768	2.73169	2.68711	2.557	3.1822		-0.711068	5.84945e-05	no
ENSMUSG00000001313	Rnd2	protein_coding	chr11;chr11;chr11;chr11;chr11;chr11;chr11;chr11;chr11;chr11;chr11;chr11;chr11;chr11;chr11;chr11	101464999;101465484;101465631;101468175;101468933;101468933;101468933;101470013;101470013;101470013;101470718;101470718;101470718;101471058;101471058;101471058	101465144;101465933;101465933;101468439;101469020;101469020;101469020;101470122;101470122;101470122;101470852;101470852;101470852;101471853;101471853;101471105	+;+;+;+;+;+;+;+;+;+;+;+;+;+;+;+	1990	3.5342	2.97636	2.90899	2.90494	3.61525	3.68327	3.64054	3.24081		0.431334	0.0589443	no
ENSMUSG00000001323	Srr	protein_coding	chr11;chr11;chr11;chr11;chr11;chr11;chr11;chr11;chr11;chr11;chr11;chr11;chr11;chr11;chr11;chr11;chr11;chr11;chr11;chr11;chr11;chr11;chr11;chr11;chr11;chr11;chr11;chr11;chr11;chr11;chr11;chr11;chr11;chr11;chr11;chr11;chr11;chr11;chr11;chr11;chr11;chr11;chr11;chr11;chr11;chr11;chr11;chr11;chr11;chr11;chr11;chr11;chr11;chr11;chr11;chr11;chr11;chr11;chr11;chr11;chr11;chr11;chr11;chr11;chr11	74906359;74906509;74906793;74906799;74906819;74908996;74908996;74908996;74908996;74908996;74909694;74909694;74909694;74909694;74909741;74910201;74910201;74910201;74910201;74910201;74910201;74910222;74910367;74910452;74911043;74911043;74911043;74911043;74911043;74911043;74911102;74911269;74911269;74911269;74911269;74911269;74911269;74911269;74911269;74911269;74912962;74912962;74912962;74912962;749…	74908843;74908843;74908843;74908843;74908843;74909205;74909205;74909205;74909205;74909205;74909768;74909768;74909768;74909768;74909768;74910320;74910320;74910320;74910320;74910320;74910320;74910320;74911146;74911146;74911146;74911146;74911146;74911146;74911146;74911146;74911146;74911395;74911395;74911395;74911395;74911395;74911395;74911395;74911395;74911395;74913133;74913132;74913132;74913132;749…	-;-;-;-;-;-;-;-;-;-;-;-;-;-;-;-;-;-;-;-;-;-;-;-;-;-;-;-;-;-;-;-;-;-;-;-;-;-;-;-;-;-;-;-;-;-;-;-;-;-;-;-;-;-;-;-;-;-;-;-;-;-;-;-;-	4560	1.5495	1.84664	1.91315	1.75167	3.63698	3.65152	3.62197	3.71542		2.21646	4.65767e-82	up
ENSMUSG00000001333	Sync	protein_coding	chr4;chr4;chr4;chr4;chr4;chr4;chr4;chr4	129287617;129287631;129293227;129293227;129306342;129306342;129306628;129308042	129287788;129287788;129294376;129294376;129307363;129306466;129306704;129308559	+;+;+;+;+;+;+;+	2862	0.186501	0.366117	0.110729	0.201739	1.24297	1.29019	0.916385	1.1414		2.85279	1.19701e-15	up
ENSMUSG00000001349	Cnn1	protein_coding	chr9;chr9;chr9;chr9;chr9;chr9;chr9	22099281;22101141;22104306;22105370;22105670;22107751;22107986	22099418;22101262;22104372;22105507;22105780;22107897;22109630	+;+;+;+;+;+;+	2368	2.49273	1.94224	1.8637	2.21411	1.60546	1.39039	1.45322	1.42115		-1.02336	1.41085e-05	down
ENSMUSG00000001366	Fbxo9	protein_coding	chr9;chr9;chr9;chr9;chr9;chr9;chr9;chr9;chr9;chr9;chr9;chr9;chr9;chr9;chr9;chr9;chr9;chr9;chr9;chr9;chr9;chr9;chr9;chr9;chr9;chr9;chr9;chr9;chr9;chr9;chr9;chr9;chr9;chr9;chr9;chr9;chr9;chr9;chr9;chr9;chr9;chr9;chr9	78081499;78081502;78081841;78084503;78084503;78084503;78085698;78085907;78085907;78085922;78086275;78086275;78086275;78086275;78087174;78087174;78087174;78087470;78087470;78087470;78095145;78095145;78095513;78095868;78095868;78098346;78098346;78098346;78099788;78099788;78099788;78099803;78101528;78101528;78101528;78101528;78104271;78104271;78104271;78108291;78108291;78108291;78109002	78082088;78082088;78082088;78084731;78084654;78084654;78086000;78086000;78086000;78086000;78086565;78086370;78086370;78086370;78087264;78087264;78087264;78087636;78087588;78087588;78095259;78095259;78095998;78095998;78095998;78098445;78098445;78098445;78099845;78099845;78099845;78099845;78101686;78101686;78101686;78101686;78104354;78104354;78104354;78108587;78108604;78108656;78109065	-;-;-;-;-;-;-;-;-;-;-;-;-;-;-;-;-;-;-;-;-;-;-;-;-;-;-;-;-;-;-;-;-;-;-;-;-;-;-;-;-;-;-	3103	2.85536	2.84122	2.76627	2.82782	2.87805	2.66078	3.15419	2.27548		-0.110669	0.635541	no
ENSMUSG00000001376	Ccdc132	protein_coding	chr6;chr6;chr6;chr6;chr6;chr6;chr6;chr6;chr6;chr6;chr6;chr6;chr6;chr6;chr6;chr6;chr6;chr6;chr6;chr6;chr6;chr6;chr6;chr6;chr6;chr6;chr6;chr6;chr6;chr6;chr6;chr6;chr6;chr6;chr6;chr6;chr6;chr6;chr6;chr6;chr6;chr6;chr6;chr6;chr6;chr6;chr6;chr6;chr6;chr6;chr6;chr6;chr6;chr6;chr6;chr6;chr6;chr6;chr6;chr6;chr6;chr6;chr6;chr6;chr6;chr6;chr6;chr6;chr6;chr6;chr6;chr6;chr6;chr6;chr6;chr6;chr6;chr6;chr6;chr6…	3498393;3498393;3498393;3504869;3504869;3504869;3516622;3516622;3516622;3517789;3517789;3517789;3519217;3519217;3519217;3520207;3520207;3520207;3522256;3522256;3522256;3522683;3522683;3522683;3524093;3524093;3524093;3532158;3532158;3532158;3533472;3533472;3533472;3536832;3536832;3536832;3545510;3545510;3545510;3551013;3551013;3551013;3554996;3554996;3554996;3555368;3555368;3555368;3562268;3562268…	3498555;3498555;3498555;3504937;3504937;3504937;3516744;3516744;3516744;3517860;3517860;3517860;3519270;3519270;3519270;3520277;3520277;3520277;3522373;3522373;3522373;3522718;3522718;3522718;3524175;3524175;3524175;3532200;3532200;3532200;3533570;3533570;3533570;3536972;3536972;3536972;3545642;3545642;3545642;3551104;3551104;3551104;3555090;3555090;3555090;3555466;3555466;3555466;3562358;3562358…	+;+;+;+;+;+;+;+;+;+;+;+;+;+;+;+;+;+;+;+;+;+;+;+;+;+;+;+;+;+;+;+;+;+;+;+;+;+;+;+;+;+;+;+;+;+;+;+;+;+;+;+;+;+;+;+;+;+;+;+;+;+;+;+;+;+;+;+;+;+;+;+;+;+;+;+;+;+;+;+;+;+;+	5862	2.66693	3.69298	3.68969	3.64265	3.14404	3.23007	3.22284	3.15805		-0.362772	0.106625	no
ENSMUSG00000001379	Apbb3	protein_coding	chr18;chr18;chr18;chr18;chr18;chr18;chr18;chr18;chr18;chr18;chr18;chr18;chr18	36671160;36674950;36675281;36675663;36676171;36676363;36676617;36676865;36677110;36677445;36678394;36678550;36678997	36671675;36675141;36675396;36675746;36676255;36676477;36676622;36676992;36677256;36677505;36678470;36678713;36679366	-;-;-;-;-;-;-;-;-;-;-;-;-	2061	2.55745	2.69759	2.98616	2.59209	3.21082	2.59806	2.82876	2.50029		0.0546496	0.816321	no
ENSMUSG00000001380	Hars	protein_coding	chr18;chr18;chr18;chr18;chr18;chr18;chr18;chr18;chr18;chr18;chr18;chr18;chr18	36766530;36767190;36768087;36770082;36770417;36770805;36771096;36771328;36772258;36773520;36776177;36782680;36783011	36766953;36767336;36768203;36770324;36770544;36770898;36771194;36771435;36772383;36773615;36776296;36782769;36783205	-;-;-;-;-;-;-;-;-;-;-;-;-	1987	5.64424	5.58729	5.51313	5.60806	4.74034	4.64373	4.53962	4.59571		-1.04284	1.80461e-24	down
ENSMUSG00000001383	Zmat2	protein_coding	chr18;chr18;chr18;chr18;chr18;chr18	36793923;36794297;36795041;36796037;36796499;36797879	36793959;36794390;36795164;36796110;36796644;36799660	+;+;+;+;+;+	2257	4.9287	4.72639	4.79211	4.80928	4.4748	4.63251	4.41495	4.21463		-0.447862	0.00123571	no
ENSMUSG00000001403	Ube2c	protein_coding	chr2;chr2;chr2;chr2;chr2;chr2;chr2;chr2;chr2;chr2;chr2;chr2	164769898;164769903;164770367;164770367;164771293;164771293;164771854;164771854;164772167;164772167;164772504;164777190	164770080;164770080;164770394;164770394;164771379;164771379;164772058;164772058;164772226;164772226;164772907;164778822	+;+;+;+;+;+;+;+;+;+;+;+	2600	6.1236	6.04055	5.98995	6.1039	4.24862	4.2615	4.08645	3.97087		-2.03782	1.54547e-71	down
ENSMUSG00000001415	Smg5	protein_coding	chr3;chr3;chr3;chr3;chr3;chr3;chr3;chr3;chr3;chr3;chr3;chr3;chr3;chr3;chr3;chr3;chr3;chr3;chr3;chr3;chr3;chr3	88336260;88341858;88342441;88342880;88345363;88346445;88347518;88349142;88349376;88350016;88350697;88350979;88352963;88353876;88354532;88355578;88358653;88359027;88359548;88360331;88360754;88361025	88336497;88341956;88342564;88343036;88345452;88346534;88347596;88349267;88349444;88350224;88350834;88351581;88353138;88353951;88354707;88355736;88358712;88359186;88359638;88360405;88360892;88362337	+;+;+;+;+;+;+;+;+;+;+;+;+;+;+;+;+;+;+;+;+;+	4447	6.45799	5.95807	6.03081	6.17303	4.98066	4.96471	4.89999	5.01953		-1.29061	5.14132e-17	down
ENSMUSG00000001416	Cct3	protein_coding	chr3;chr3;chr3;chr3;chr3;chr3;chr3;chr3;chr3;chr3;chr3;chr3;chr3;chr3;chr3;chr3;chr3;chr3;chr3;chr3;chr3;chr3;chr3;chr3;chr3;chr3;chr3;chr3;chr3;chr3;chr3;chr3;chr3;chr3;chr3;chr3;chr3;chr3;chr3;chr3;chr3;chr3;chr3;chr3;chr3;chr3;chr3;chr3;chr3;chr3;chr3;chr3;chr3;chr3;chr3;chr3;chr3;chr3;chr3;chr3;chr3;chr3;chr3;chr3;chr3;chr3;chr3;chr3;chr3;chr3;chr3;chr3;chr3;chr3;chr3;chr3;chr3;chr3;chr3;chr3…	88297116;88297123;88297126;88297153;88297174;88297188;88299342;88299342;88299342;88299342;88299342;88299342;88300800;88300800;88300800;88300800;88300929;88300929;88302768;88302768;88302768;88302768;88302768;88302768;88302838;88305013;88305013;88305013;88305013;88305013;88305013;88305013;88309161;88309161;88309161;88309161;88309161;88309161;88309161;88311673;88311673;88311673;88311673;88311673;883…	88297266;88297266;88297266;88297266;88297266;88297266;88299403;88299403;88299403;88299403;88300991;88299403;88300850;88300991;88300991;88300850;88300991;88300991;88302864;88302864;88302864;88302864;88302864;88302864;88302864;88305130;88305130;88305130;88305130;88305130;88305130;88305130;88309347;88309347;88309347;88309347;88309347;88309347;88309347;88311822;88311822;88311822;88311822;88311822;883…	+;+;+;+;+;+;+;+;+;+;+;+;+;+;+;+;+;+;+;+;+;+;+;+;+;+;+;+;+;+;+;+;+;+;+;+;+;+;+;+;+;+;+;+;+;+;+;+;+;+;+;+;+;+;+;+;+;+;+;+;+;+;+;+;+;+;+;+;+;+;+;+;+;+;+;+;+;+;+;+;+;+;+;+	4689	6.91132	6.67386	6.75235	6.80502	5.72512	5.71477	5.77253	5.83359		-1.0974	2.08275e-22	down
ENSMUSG00000001418	0610031J06Rik	protein_coding	chr3;chr3;chr3;chr3;chr3;chr3;chr3;chr3;chr3;chr3;chr3;chr3;chr3;chr3;chr3;chr3;chr3;chr3;chr3;chr3;chr3;chr3;chr3;chr3;chr3;chr3;chr3;chr3;chr3;chr3;chr3;chr3;chr3;chr3	88325023;88325058;88325060;88325072;88325082;88325082;88325082;88325677;88325677;88325677;88325677;88325931;88326044;88326115;88326115;88326115;88326411;88326411;88326411;88326411;88326411;88326411;88326411;88327857;88327857;88327857;88327857;88328073;88328176;88328203;88328203;88328203;88328203;88328292	88325201;88325201;88326312;88325201;88325201;88325201;88325201;88325931;88325931;88326312;88325931;88326015;88326312;88326312;88326312;88326312;88326629;88326629;88326629;88326467;88327587;88326629;88326578;88328113;88328113;88328113;88328113;88328113;88328581;88328318;88328368;88328368;88331313;88328363	+;+;+;+;+;+;+;+;+;+;+;+;+;+;+;+;+;+;+;+;+;+;+;+;+;+;+;+;+;+;+;+;+;+	5862	4.53118	4.38346	4.28614	4.4215	4.00982	4.13782	4.13936	3.67475		-0.487691	0.00139783	no
ENSMUSG00000001419	Mef2d	protein_coding	chr3;chr3;chr3;chr3;chr3;chr3;chr3;chr3;chr3;chr3;chr3;chr3;chr3;chr3;chr3;chr3;chr3;chr3;chr3;chr3;chr3;chr3;chr3;chr3;chr3;chr3;chr3;chr3;chr3;chr3;chr3;chr3;chr3;chr3;chr3;chr3;chr3;chr3;chr3;chr3;chr3;chr3;chr3;chr3;chr3;chr3;chr3;chr3;chr3;chr3;chr3	88142372;88142416;88142572;88142572;88142574;88155678;88155678;88155678;88155678;88155678;88156322;88156322;88156322;88156322;88158034;88158034;88158034;88158221;88159122;88159122;88159122;88159122;88159536;88159536;88159536;88159536;88161191;88161191;88161191;88161191;88161781;88162958;88162958;88162958;88162958;88162960;88167515;88167515;88167515;88167515;88167515;88168038;88168038;88168038;881…	88142674;88142674;88142674;88142674;88142674;88156003;88155862;88155862;88155862;88155862;88156525;88156525;88156525;88156525;88158171;88158171;88158171;88158355;88159332;88159332;88159332;88159332;88159592;88159592;88159592;88159592;88161381;88161381;88161381;88161381;88161801;88163087;88163087;88163087;88163087;88163087;88167734;88167734;88167734;88167734;88167734;88168344;88168344;88169930;881…	+;+;+;+;+;+;+;+;+;+;+;+;+;+;+;+;+;+;+;+;+;+;+;+;+;+;+;+;+;+;+;+;+;+;+;+;+;+;+;+;+;+;+;+;+;+;+;+;+;+;+	5985	4.06845	4.09495	4.03665	4.1432	3.96893	4.04628	3.98303	4.21729		-0.084241	0.482573	no
ENSMUSG00000001424	Snd1	protein_coding	chr6;chr6;chr6;chr6;chr6;chr6;chr6;chr6;chr6;chr6;chr6;chr6;chr6;chr6;chr6;chr6;chr6;chr6;chr6;chr6;chr6;chr6;chr6;chr6;chr6;chr6;chr6;chr6;chr6;chr6;chr6;chr6;chr6;chr6;chr6;chr6;chr6;chr6;chr6;chr6;chr6;chr6;chr6;chr6;chr6;chr6;chr6;chr6;chr6;chr6;chr6;chr6;chr6;chr6;chr6;chr6;chr6;chr6;chr6;chr6;chr6;chr6;chr6;chr6;chr6;chr6;chr6;chr6;chr6;chr6;chr6;chr6;chr6;chr6;chr6;chr6;chr6;chr6;chr6;chr6…	28475139;28480348;28480348;28480359;28480429;28512835;28512835;28512835;28512835;28520145;28520145;28520145;28520145;28523727;28523727;28523727;28526053;28526053;28526053;28526909;28526909;28526909;28527577;28527577;28527577;28528913;28528913;28528913;28531409;28531409;28531409;28545485;28545485;28545485;28561817;28626100;28626100;28626100;28626100;28668558;28668558;28668558;28668558;28704909;287…	28475207;28480642;28480642;28480642;28482848;28512984;28512984;28512984;28512984;28520265;28520265;28520265;28520265;28523805;28523805;28523737;28526213;28526213;28526213;28527000;28527000;28527000;28527735;28527735;28527735;28529019;28529019;28529019;28531499;28531499;28531499;28545598;28545598;28545598;28561871;28626189;28626189;28626189;28626189;28668658;28668658;28668658;28668658;28704964;287…	+;+;+;+;+;+;+;+;+;+;+;+;+;+;+;+;+;+;+;+;+;+;+;+;+;+;+;+;+;+;+;+;+;+;+;+;+;+;+;+;+;+;+;+;+;+;+;+;+;+;+;+;+;+;+;+;+;+;+;+;+;+;+;+;+;+;+;+;+;+;+;+;+;+;+;+;+;+;+;+;+;+;+;+;+;+;+;+	9757	5.32139	5.12255	5.13866	5.16351	4.55336	4.70803	4.70905	4.11011		-0.731229	9.42403e-06	no
ENSMUSG00000001435	Col18a1	protein_coding	chr10;chr10;chr10;chr10;chr10;chr10;chr10;chr10;chr10;chr10;chr10;chr10;chr10;chr10;chr10;chr10;chr10;chr10;chr10;chr10;chr10;chr10;chr10;chr10;chr10;chr10;chr10;chr10;chr10;chr10;chr10;chr10;chr10;chr10;chr10;chr10;chr10;chr10;chr10;chr10;chr10;chr10;chr10;chr10;chr10;chr10;chr10;chr10;chr10;chr10;chr10;chr10;chr10;chr10;chr10;chr10;chr10;chr10;chr10;chr10;chr10;chr10;chr10;chr10;chr10;chr10;chr…	77052178;77052181;77053016;77054155;77054155;77054155;77054784;77054784;77054784;77055579;77055579;77055579;77057369;77057369;77057369;77058699;77058699;77058699;77059105;77059105;77059105;77059258;77059258;77059258;77059895;77059895;77059895;77060369;77060369;77060369;77063979;77063979;77063979;77064537;77064537;77064537;77065235;77065235;77065235;77066950;77066950;77066950;77067379;77067379;770…	77053407;77053407;77053407;77054270;77054270;77054270;77054981;77054981;77054981;77055827;77055827;77055827;77057401;77057401;77057401;77058830;77058830;77058830;77059178;77059178;77059178;77059402;77059402;77059402;77060023;77060023;77060023;77060412;77060412;77060412;77064041;77064041;77064041;77064579;77064579;77064579;77065303;77065303;77065303;77067024;77067024;77067024;77067432;77067432;770…	-;-;-;-;-;-;-;-;-;-;-;-;-;-;-;-;-;-;-;-;-;-;-;-;-;-;-;-;-;-;-;-;-;-;-;-;-;-;-;-;-;-;-;-;-;-;-;-;-;-;-;-;-;-;-;-;-;-;-;-;-;-;-;-;-;-;-;-;-;-;-;-;-;-;-;-;-;-;-;-;-;-;-;-;-;-;-;-;-;-;-;-;-;-;-;-;-;-;-;-;-;-;-;-;-;-;-;-;-;-;-;-;-;-;-;-;-;-;-;-;-;-;-;-;-;-;-;-;-;-;-;-	7021	1.88942	1.59392	1.72454	1.72795	1.91901	1.97277	2.02004	2.06094		0.295438	0.05934	no
ENSMUSG00000001436	Slc19a1	protein_coding	chr10;chr10;chr10;chr10;chr10;chr10;chr10;chr10;chr10;chr10;chr10;chr10;chr10;chr10;chr10;chr10;chr10;chr10;chr10;chr10;chr10;chr10;chr10;chr10;chr10;chr10;chr10;chr10;chr10;chr10;chr10;chr10;chr10;chr10	77032241;77032271;77032684;77033212;77033268;77033281;77033319;77038350;77038350;77038350;77038350;77038350;77038350;77038350;77041816;77041816;77041816;77041816;77041816;77041816;77042500;77042782;77042782;77042782;77042791;77042898;77044761;77044761;77044761;77044761;77044761;77049540;77049540;77060644	77032290;77032399;77032780;77033347;77033445;77033347;77033450;77038579;77038579;77038579;77038579;77038579;77038579;77038579;77042330;77042569;77042569;77041847;77042569;77042361;77042974;77042974;77042974;77042974;77042974;77042956;77044902;77044898;77046268;77044902;77044902;77050431;77050432;77061002	+;+;+;+;+;+;+;+;+;+;+;+;+;+;+;+;+;+;+;+;+;+;+;+;+;+;+;+;+;+;+;+;+;+	4644	3.91003	3.45378	3.63008	3.78929	3.3706	3.4278	3.29652	3.94795		-0.245048	0.261005	no
ENSMUSG00000001440	Kpnb1	protein_coding	chr11;chr11;chr11;chr11;chr11;chr11;chr11;chr11;chr11;chr11;chr11;chr11;chr11;chr11;chr11;chr11;chr11;chr11;chr11;chr11;chr11;chr11;chr11;chr11;chr11;chr11;chr11;chr11	97159714;97162510;97163353;97163353;97163914;97163914;97164221;97164725;97164953;97164953;97165376;97165376;97166047;97167550;97168865;97169148;97169902;97171522;97173053;97175749;97177246;97178270;97178868;97180444;97181625;97184927;97187389;97187546	97162681;97162681;97163514;97163514;97164222;97164028;97164830;97164830;97165096;97165096;97165400;97165483;97166129;97167694;97168936;97169295;97170032;97171713;97173277;97175850;97177356;97178359;97178927;97180596;97181825;97185109;97187447;97187881	-;-;-;-;-;-;-;-;-;-;-;-;-;-;-;-;-;-;-;-;-;-;-;-;-;-;-;-	6590	7.27619	7.5169	7.59476	7.59687	6.79901	6.80027	6.61851	7.18263		-0.689981	1.76228e-06	no
ENSMUSG00000001441	Npepps	protein_coding	chr11;chr11;chr11;chr11;chr11;chr11;chr11;chr11;chr11;chr11;chr11;chr11;chr11;chr11;chr11;chr11;chr11;chr11;chr11;chr11;chr11;chr11;chr11;chr11;chr11;chr11;chr11;chr11;chr11;chr11;chr11;chr11;chr11;chr11;chr11;chr11;chr11;chr11;chr11;chr11;chr11;chr11;chr11;chr11;chr11;chr11;chr11;chr11;chr11;chr11;chr11;chr11;chr11;chr11;chr11;chr11;chr11;chr11;chr11;chr11;chr11;chr11;chr11;chr11;chr11;chr11;chr…	97205842;97205842;97205844;97206908;97206933;97206933;97207158;97212280;97212280;97212280;97212280;97212280;97213032;97213032;97213032;97213032;97213032;97213537;97213771;97213771;97213771;97213771;97213771;97217791;97217791;97217791;97217791;97217791;97218508;97218508;97218508;97218508;97218508;97222951;97222951;97222951;97222951;97222951;97223102;97224391;97224659;97224659;97224659;97224659;972…	97206091;97206134;97207268;97207268;97207268;97207268;97207268;97212327;97212327;97212327;97212327;97212462;97213295;97213187;97213187;97213187;97213187;97213878;97213878;97213878;97213878;97213878;97213878;97217847;97217847;97217847;97217847;97217847;97218650;97218650;97218650;97218650;97218650;97223170;97223170;97223170;97223170;97223170;97223170;97224793;97224793;97224761;97224793;97224793;972…	-;-;-;-;-;-;-;-;-;-;-;-;-;-;-;-;-;-;-;-;-;-;-;-;-;-;-;-;-;-;-;-;-;-;-;-;-;-;-;-;-;-;-;-;-;-;-;-;-;-;-;-;-;-;-;-;-;-;-;-;-;-;-;-;-;-;-;-;-;-;-;-;-;-;-;-;-;-;-;-;-;-;-;-;-;-;-;-;-;-;-;-;-;-;-;-;-;-;-;-;-;-;-;-;-;-;-;-;-;-;-;-;-;-;-;-;-;-;-;-;-;-;-;-;-;-;-;-;-;-;-;-;-;-;-;-;-;-;-;-;-;-;-;-;-;-;-;-;-;-;-;-;-;-;-;-;-;-;-;-;-;-;-;-;-;-	7206	4.70107	4.86181	4.86626	4.89063	4.79979	4.86603	4.90851	4.77097		-0.0460086	0.611345	no
ENSMUSG00000001445	Mrpl10	protein_coding	chr11;chr11;chr11;chr11;chr11;chr11;chr11;chr11;chr11;chr11	97041560;97041595;97044528;97044528;97047030;97047030;97047413;97047413;97048079;97048205	97041652;97041652;97044697;97044697;97047194;97047194;97047557;97047449;97049213;97048518	+;+;+;+;+;+;+;+;+;+	1708	5.59935	5.37642	5.20716	5.46451	5.52913	5.42153	5.37049	5.38854		-0.0496318	0.747084	no
ENSMUSG00000001467	Cyp51	protein_coding	chr5;chr5;chr5;chr5;chr5;chr5;chr5;chr5;chr5;chr5;chr5;chr5;chr5;chr5;chr5;chr5;chr5;chr5;chr5;chr5	4081145;4083280;4086460;4086460;4087778;4091845;4091884;4092388;4092388;4099124;4099124;4099124;4100145;4100145;4101178;4101178;4102928;4102928;4104134;4104305	4083303;4083303;4086592;4086628;4087873;4092040;4092040;4092507;4092507;4099178;4099298;4099298;4100271;4100271;4101354;4101354;4103381;4103026;4104746;4104343	-;-;-;-;-;-;-;-;-;-;-;-;-;-;-;-;-;-;-;-	4286	6.24038	6.22334	6.21824	6.27439	5.5846	5.15908	4.99462	4.95222		-1.12232	1.53426e-13	down
ENSMUSG00000001472	Tcf25	protein_coding	chr8;chr8;chr8;chr8;chr8;chr8;chr8;chr8;chr8;chr8;chr8;chr8;chr8;chr8;chr8;chr8;chr8;chr8;chr8;chr8;chr8;chr8;chr8;chr8;chr8;chr8;chr8;chr8;chr8;chr8;chr8;chr8;chr8;chr8;chr8;chr8	123373824;123373835;123381400;123381400;123382527;123382527;123383325;123383325;123384349;123384349;123388565;123388565;123389665;123389665;123390779;123390779;123391581;123391581;123392922;123392922;123393132;123393132;123395551;123395551;123397007;123397007;123397983;123397983;123398516;123398516;123399265;123399265;123400625;123400625;123401076;123403147	123374064;123374064;123381561;123381561;123382601;123382601;123383443;123383443;123384414;123384414;123388647;123388647;123389795;123389795;123390878;123390878;123391674;123391674;123393014;123393014;123393237;123393237;123395710;123395710;123397094;123397094;123398141;123398141;123398606;123398606;123399344;123399344;123400697;123400697;123401892;123404173	+;+;+;+;+;+;+;+;+;+;+;+;+;+;+;+;+;+;+;+;+;+;+;+;+;+;+;+;+;+;+;+;+;+;+;+	3765	6.97387	6.80933	6.76298	6.80588	6.67489	6.72118	6.71846	6.65058		-0.208114	0.0711942	no
ENSMUSG00000001473	Tubb6	protein_coding	chr18;chr18;chr18;chr18	67390717;67391325;67392946;67401310	67390814;67391433;67393056;67402748	+;+;+;+	1757	7.65768	7.21631	7.1818	7.27584	5.64483	5.72953	5.59549	5.84892		-1.71956	7.52195e-27	down
ENSMUSG00000001482	Def8	protein_coding	chr8;chr8;chr8;chr8;chr8;chr8;chr8;chr8;chr8;chr8;chr8;chr8;chr8;chr8;chr8;chr8;chr8;chr8;chr8;chr8;chr8;chr8;chr8;chr8;chr8;chr8;chr8;chr8;chr8;chr8;chr8;chr8;chr8;chr8;chr8;chr8;chr8;chr8;chr8;chr8;chr8;chr8;chr8;chr8;chr8;chr8;chr8;chr8;chr8;chr8;chr8;chr8;chr8;chr8;chr8;chr8;chr8;chr8;chr8;chr8;chr8;chr8;chr8;chr8;chr8;chr8;chr8;chr8;chr8;chr8;chr8;chr8;chr8;chr8;chr8;chr8;chr8;chr8;chr8;chr8	123442986;123442986;123442986;123442996;123443005;123443008;123443012;123443308;123446098;123446098;123446123;123446123;123447317;123447317;123447317;123447788;123447788;123447788;123447788;123447788;123447788;123447788;123447788;123449301;123449301;123449301;123449301;123449301;123449301;123449301;123449301;123452745;123452745;123452745;123452745;123452745;123452745;123452745;123452745;123454229…	123443051;123443051;123443051;123443051;123443051;123443051;123443051;123443445;123446184;123446184;123446184;123446184;123447363;123447363;123447363;123447912;123447912;123447912;123447912;123447912;123447912;123447912;123447912;123449398;123449398;123449398;123449398;123449398;123449398;123449398;123449398;123452894;123452894;123452758;123452894;123452822;123452894;123452894;123452894;123454370…	+;+;+;+;+;+;+;+;+;+;+;+;+;+;+;+;+;+;+;+;+;+;+;+;+;+;+;+;+;+;+;+;+;+;+;+;+;+;+;+;+;+;+;+;+;+;+;+;+;+;+;+;+;+;+;+;+;+;+;+;+;+;+;+;+;+;+;+;+;+;+;+;+;+;+;+;+;+;+;+	3988	4.27707	3.9134	3.93799	3.96462	3.92431	4.15083	4.11952	3.68746		-0.113709	0.550106	no
ENSMUSG00000001493	Meox1	protein_coding	chr11;chr11;chr11	101877510;101879261;101893543	101878729;101879436;101894374	-;-;-	2228	0	0.0377419	0.0364944	0	3.79915	3.93748	3.42776	4.10602		9.91194	9.48418e-39	up
ENSMUSG00000001494	Sost	protein_coding	chr11;chr11	101962458;101966760	101964267;101967015	-;-	2066	0	0	0	0	2.61617	2.97147	1.83085	3.58907		11.1819	9.53948e-20	up
ENSMUSG00000001497	Pax9	protein_coding	chr12;chr12;chr12;chr12;chr12;chr12;chr12;chr12;chr12;chr12;chr12;chr12	56691767;56695471;56695639;56695729;56696574;56696574;56700012;56700012;56700012;56709653;56709653;56709653	56691779;56695864;56695864;56697200;56697200;56697200;56700154;56700154;56700154;56712822;56710346;56712822	+;+;+;+;+;+;+;+;+;+;+;+	5056	2.25372	2.46167	2.55922	2.4512	3.6009	3.29814	3.32874	3.49859		1.10509	1.99364e-20	up
ENSMUSG00000001504	Irx2	protein_coding	chr13;chr13;chr13;chr13;chr13;chr13;chr13;chr13;chr13;chr13;chr13;chr13;chr13	72628820;72628971;72629825;72630554;72630571;72630571;72631257;72632085;72632586;72632597;72633264;72633264;72633264	72629313;72629313;72629963;72630725;72630880;72630976;72631970;72632661;72632661;72632648;72633613;72633772;72634196	+;+;+;+;+;+;+;+;+;+;+;+;+	3280	3.82019	4.00871	3.87301	3.86724	4.6954	4.58085	4.54631	4.8951		0.78318	3.41835e-11	no
ENSMUSG00000001506	Col1a1	protein_coding	chr11;chr11;chr11;chr11;chr11;chr11;chr11;chr11;chr11;chr11;chr11;chr11;chr11;chr11;chr11;chr11;chr11;chr11;chr11;chr11;chr11;chr11;chr11;chr11;chr11;chr11;chr11;chr11;chr11;chr11;chr11;chr11;chr11;chr11;chr11;chr11;chr11;chr11;chr11;chr11;chr11;chr11;chr11;chr11;chr11;chr11;chr11;chr11;chr11;chr11;chr11;chr11;chr11;chr11;chr11;chr11;chr11;chr11	94936224;94937686;94937910;94937910;94938227;94938378;94938504;94939012;94939391;94939697;94939697;94939904;94940118;94940545;94940718;94941102;94941237;94941380;94941547;94941728;94942016;94942204;94942342;94942560;94942795;94943006;94943343;94943590;94943733;94944355;94944598;94944752;94944914;94945368;94945368;94945500;94945500;94945811;94945811;94946275;94946574;94946776;94947074;94947270;949…	94936444;94937828;94938103;94938104;94938258;94938413;94938605;94939459;94939459;94939741;94939741;94939957;94940171;94940598;94940771;94941155;94941281;94941433;94941591;94941781;94942114;94942248;94942440;94942613;94942902;94943059;94943441;94943643;94943831;94944408;94944651;94944805;94944967;94945412;94945412;94945598;94945598;94946029;94945918;94946382;94946627;94946829;94947181;94947323;949…	+;+;+;+;+;+;+;+;+;+;+;+;+;+;+;+;+;+;+;+;+;+;+;+;+;+;+;+;+;+;+;+;+;+;+;+;+;+;+;+;+;+;+;+;+;+;+;+;+;+;+;+;+;+;+;+;+;+	6563	8.95444	9.02785	9.06778	9.00537	10.4777	10.4864	10.422	10.2753		1.35122	1.08356e-60	up
ENSMUSG00000001507	Itga3	protein_coding	chr11;chr11;chr11;chr11;chr11;chr11;chr11;chr11;chr11;chr11;chr11;chr11;chr11;chr11;chr11;chr11;chr11;chr11;chr11;chr11;chr11;chr11;chr11;chr11;chr11;chr11;chr11;chr11;chr11;chr11;chr11;chr11;chr11;chr11;chr11;chr11;chr11;chr11;chr11;chr11;chr11;chr11;chr11;chr11;chr11;chr11;chr11;chr11;chr11;chr11;chr11;chr11;chr11;chr11;chr11;chr11;chr11;chr11;chr11;chr11;chr11;chr11;chr11;chr11;chr11;chr11;chr…	95044474;95044474;95044474;95046449;95046449;95046921;95046921;95046921;95051452;95051452;95051452;95052444;95052444;95052444;95053225;95053225;95053225;95053225;95053732;95053732;95053732;95053732;95054075;95054075;95054075;95054075;95055696;95055696;95055696;95055696;95055857;95055857;95055857;95055857;95056441;95056441;95056441;95056704;95056704;95056704;95057084;95057084;95057084;95057271;950…	95045763;95045763;95045763;95046590;95046590;95047046;95047046;95047046;95051550;95051550;95051550;95052557;95052557;95052557;95053347;95053347;95053347;95053347;95053914;95053914;95053914;95053914;95054177;95054177;95054177;95054177;95055773;95055773;95055773;95055773;95056195;95055936;95055936;95055936;95056512;95056512;95056512;95056851;95056851;95056851;95057181;95057181;95057181;95057420;950…	-;-;-;-;-;-;-;-;-;-;-;-;-;-;-;-;-;-;-;-;-;-;-;-;-;-;-;-;-;-;-;-;-;-;-;-;-;-;-;-;-;-;-;-;-;-;-;-;-;-;-;-;-;-;-;-;-;-;-;-;-;-;-;-;-;-;-;-;-;-;-;-;-;-;-;-;-;-;-;-;-;-;-;-;-;-;-;-;-;-;-;-	5710	4.3214	4.28865	4.28821	4.212	3.62567	3.59856	3.55852	3.45761		-0.823963	2.33503e-17	no
ENSMUSG00000001517	Foxm1	protein_coding	chr6;chr6;chr6;chr6;chr6;chr6;chr6;chr6;chr6;chr6;chr6;chr6;chr6;chr6;chr6;chr6;chr6;chr6;chr6;chr6;chr6;chr6;chr6;chr6;chr6;chr6;chr6	128362967;128362967;128365658;128365658;128365705;128367287;128367287;128367287;128367365;128368480;128369294;128369294;128369294;128369440;128370957;128370957;128370957;128370957;128370959;128371968;128371968;128371968;128372534;128372534;128372534;128372777;128372777	128363117;128363117;128366200;128366200;128366200;128367438;128367438;128367438;128367438;128368962;128369485;128369485;128369485;128369485;128371085;128371370;128371085;128371085;128371085;128372012;128372170;128372012;128373182;128372603;128372603;128373966;128375893	+;+;+;+;+;+;+;+;+;+;+;+;+;+;+;+;+;+;+;+;+;+;+;+;+;+;+	5498	5.52035	5.55966	5.58427	5.65556	3.4629	3.3895	3.38189	3.03946		-2.4292	1.65467e-92	down
ENSMUSG00000001518	Itfg2	protein_coding	chr6;chr6;chr6;chr6;chr6;chr6;chr6;chr6;chr6;chr6;chr6;chr6;chr6;chr6;chr6;chr6;chr6;chr6;chr6;chr6;chr6;chr6;chr6;chr6	128409444;128409533;128410493;128411565;128412699;128412699;128412957;128412957;128413103;128413103;128413525;128413526;128414145;128414145;128415630;128415896;128415896;128416257;128416257;128417617;128417617;128424718;128424718;128424718	128410417;128411682;128410666;128411682;128412790;128412790;128413010;128413010;128413200;128413200;128413673;128413673;128414284;128414284;128417712;128416064;128416064;128416298;128416298;128417712;128417712;128424930;128424918;128424931	-;-;-;-;-;-;-;-;-;-;-;-;-;-;-;-;-;-;-;-;-;-;-;-	5069	2.41787	2.1552	2.38788	2.49374	2.45655	2.60529	2.17037	2.71403		0.105707	0.606201	no
ENSMUSG00000001520	Nrip2	protein_coding	chr6;chr6;chr6;chr6;chr6;chr6;chr6;chr6;chr6;chr6;chr6;chr6;chr6;chr6;chr6;chr6;chr6;chr6;chr6;chr6;chr6;chr6;chr6;chr6;chr6;chr6;chr6;chr6;chr6;chr6	128399296;128399308;128399766;128399970;128400048;128400107;128400107;128404931;128404935;128404935;128404935;128404935;128406490;128406490;128406490;128406490;128407354;128407354;128407354;128407354;128407354;128407686;128407686;128407686;128407686;128407686;128407984;128407984;128408205;128408205	128399350;128399350;128400301;128400301;128400301;128400301;128400301;128405084;128405084;128406572;128405084;128405084;128406572;128406572;128406572;128406572;128407475;128407475;128407475;128407475;128407475;128408932;128407738;128407738;128407738;128407738;128408107;128408932;128408932;128408214	+;+;+;+;+;+;+;+;+;+;+;+;+;+;+;+;+;+;+;+;+;+;+;+;+;+;+;+;+;+	3602	0.983828	0.994147	0.848187	0.570415	0.667773	0.717693	0.378356	0.599633		-0.726363	0.031121	no
ENSMUSG00000001521	Tulp3	protein_coding	chr6;chr6;chr6;chr6;chr6;chr6;chr6;chr6;chr6;chr6;chr6;chr6;chr6;chr6;chr6;chr6;chr6;chr6;chr6;chr6;chr6;chr6;chr6;chr6;chr6	128321140;128323008;128323998;128323998;128324980;128324980;128325424;128325877;128326772;128327540;128327956;128331696;128333833;128334438;128334438;128334477;128337734;128337734;128337734;128342242;128348123;128355738;128355738;128355738;128355738	128323212;128323212;128324169;128324169;128325078;128325078;128325547;128325991;128326884;128327737;128328077;128334009;128334009;128334597;128334597;128334597;128337785;128337785;128337785;128343205;128348206;128355825;128355815;128355841;128355851	-;-;-;-;-;-;-;-;-;-;-;-;-;-;-;-;-;-;-;-;-;-;-;-;-	6704	4.06351	4.03001	3.9446	4.06231	4.04605	4.11741	4.01763	4.0289		-0.0265883	0.811635	no
ENSMUSG00000001524	Gtf2h4	protein_coding	chr17;chr17;chr17;chr17;chr17;chr17;chr17;chr17;chr17;chr17;chr17;chr17;chr17;chr17;chr17;chr17;chr17;chr17;chr17;chr17;chr17;chr17;chr17;chr17;chr17;chr17;chr17;chr17;chr17;chr17;chr17;chr17;chr17;chr17;chr17;chr17;chr17;chr17;chr17;chr17;chr17;chr17;chr17;chr17;chr17;chr17;chr17;chr17;chr17;chr17;chr17;chr17;chr17;chr17;chr17;chr17;chr17;chr17;chr17;chr17;chr17;chr17;chr17;chr17;chr17;chr17;chr…	35667730;35667738;35667739;35667741;35667830;35668428;35668428;35668428;35668428;35668610;35668610;35668610;35668610;35668610;35669309;35669309;35669309;35669309;35669629;35669629;35669629;35669629;35669948;35669948;35669948;35670190;35670190;35670190;35670365;35670365;35670365;35670371;35670657;35670657;35670657;35670657;35670728;35670866;35670866;35670866;35670866;35671226;35671226;35671226;356…	35668002;35668506;35668002;35668002;35668002;35668506;35668506;35668506;35668506;35668657;35668657;35668657;35668657;35668760;35669439;35669439;35669439;35669439;35669761;35669761;35669837;35669761;35670031;35670031;35670031;35670258;35670258;35670258;35670476;35670476;35670476;35670476;35670962;35670745;35670745;35670745;35670745;35670962;35670962;35670962;35670962;35671357;35671357;35671357;356…	-;-;-;-;-;-;-;-;-;-;-;-;-;-;-;-;-;-;-;-;-;-;-;-;-;-;-;-;-;-;-;-;-;-;-;-;-;-;-;-;-;-;-;-;-;-;-;-;-;-;-;-;-;-;-;-;-;-;-;-;-;-;-;-;-;-;-;-;-;-;-;-;-;-;-;-	3313	3.76837	3.10625	3.12406	3.26048	2.58558	2.69409	2.72333	2.3936		-0.913281	2.22879e-05	no
ENSMUSG00000001525	Tubb5	protein_coding	chr17;chr17;chr17;chr17;chr17;chr17;chr17;chr17;chr17;chr17;chr17;chr17	35833926;35835605;35835901;35836163;35836163;35836163;35836247;35836628;35836628;35837997;35837997;35837997	35836039;35836039;35836039;35836573;35836273;35836273;35836736;35836736;35837060;35838217;35838208;35838306	-;-;-;-;-;-;-;-;-;-;-;-	3322	9.49202	9.17645	9.18527	9.27279	7.73045	7.79574	7.84184	7.66244		-1.59278	6.84702e-35	down
ENSMUSG00000001542	Ell2	protein_coding	chr13;chr13;chr13;chr13;chr13;chr13;chr13;chr13;chr13;chr13;chr13;chr13	75707484;75724953;75746292;75749925;75756275;75761878;75762145;75763548;75766154;75769539;75770546;75770680	75707797;75725000;75746413;75750088;75756534;75762002;75762229;75764115;75766220;75769710;75770590;75772356	+;+;+;+;+;+;+;+;+;+;+;+	3647	1.67899	2.73363	2.57941	2.44472	3.31226	3.01801	3.0793	3.39824		0.896639	0.000202056	no
ENSMUSG00000001552	Jup	protein_coding	chr11;chr11;chr11;chr11;chr11;chr11;chr11;chr11;chr11;chr11;chr11;chr11;chr11;chr11;chr11;chr11;chr11;chr11;chr11;chr11;chr11;chr11;chr11;chr11;chr11;chr11;chr11;chr11;chr11;chr11;chr11;chr11;chr11;chr11;chr11;chr11;chr11;chr11;chr11;chr11;chr11;chr11;chr11;chr11;chr11	100368958;100370619;100371059;100372296;100372296;100372296;100372357;100372656;100372656;100372656;100372659;100374078;100374078;100374078;100374326;100374326;100376723;100376723;100378089;100378089;100379522;100379522;100380544;100380544;100381297;100381676;100381676;100383007;100383007;100383007;100383315;100383395;100383395;100383395;100383404;100386173;100386173;100386173;100386173;100386173…	100371449;100371449;100371414;100372461;100372461;100372716;100372461;100373308;100372695;100372695;100372695;100374199;100374199;100374125;100374476;100374476;100376998;100376998;100378427;100378427;100379625;100379625;100380688;100380688;100381877;100381877;100381877;100383092;100383245;100383245;100383654;100383654;100383654;100383654;100383654;100386388;100386388;100386388;100386385;100386388…	-;-;-;-;-;-;-;-;-;-;-;-;-;-;-;-;-;-;-;-;-;-;-;-;-;-;-;-;-;-;-;-;-;-;-;-;-;-;-;-;-;-;-;-;-	6436	2.95521	2.96503	2.89503	2.81055	3.96876	4.07855	4.1937	3.63765		1.13252	2.5609e-14	up
ENSMUSG00000001555	Fkbp10	protein_coding	chr11;chr11;chr11;chr11;chr11;chr11;chr11;chr11;chr11;chr11;chr11;chr11;chr11;chr11;chr11;chr11;chr11;chr11;chr11;chr11;chr11;chr11;chr11;chr11;chr11;chr11;chr11;chr11;chr11	100415697;100415766;100415845;100420400;100420400;100420424;100420891;100420891;100420891;100420891;100421194;100421194;100421194;100421644;100421644;100421944;100421944;100421944;100422626;100422626;100423038;100423085;100423085;100423436;100423436;100423436;100423888;100423888;100423888	100416025;100416025;100416025;100420545;100420545;100420545;100421080;100421080;100421080;100421080;100421339;100421696;100421339;100421833;100421833;100422089;100422089;100422089;100422818;100422818;100423227;100423227;100423227;100423599;100423599;100423599;100424300;100424112;100424824	+;+;+;+;+;+;+;+;+;+;+;+;+;+;+;+;+;+;+;+;+;+;+;+;+;+;+;+;+	2935	6.56672	6.29566	6.32255	6.37258	7.05841	7.14247	7.07993	7.09725		0.64917	9.58139e-08	no
ENSMUSG00000001558	Klhl10	protein_coding	chr11;chr11;chr11;chr11;chr11;chr11;chr11	100441917;100441927;100445383;100445383;100447121;100456284;100456572	100442224;100442224;100446016;100445872;100447738;100456433;100457022	+;+;+;+;+;+;+	2161	0.0853185	0.113678	0.338144	0.0745123	0.986318	0.72016	0.685159	0.657289		2.55358	5.41941e-07	up
ENSMUSG00000001569	Nom1	protein_coding	chr5;chr5;chr5;chr5;chr5;chr5;chr5;chr5;chr5;chr5;chr5;chr5;chr5;chr5;chr5	29434664;29435930;29437597;29439826;29441318;29441331;29442494;29442494;29443350;29443350;29446239;29446239;29446814;29449582;29451029	29435643;29436057;29437792;29440149;29441441;29441441;29442661;29442661;29443471;29443471;29446371;29446355;29446945;29449691;29453506	+;+;+;+;+;+;+;+;+;+;+;+;+;+;+	4895	3.23648	3.20789	3.33143	3.40916	2.74764	2.79005	2.95988	2.98668		-0.533026	1.31967e-05	no
ENSMUSG00000001576	Ergic1	protein_coding	chr17;chr17;chr17;chr17;chr17;chr17;chr17;chr17;chr17;chr17;chr17;chr17;chr17;chr17;chr17;chr17;chr17;chr17;chr17;chr17;chr17;chr17;chr17;chr17;chr17;chr17;chr17;chr17;chr17;chr17;chr17;chr17;chr17;chr17;chr17;chr17;chr17;chr17;chr17;chr17;chr17;chr17;chr17;chr17;chr17;chr17	26561489;26561518;26561545;26568665;26605464;26608593;26608593;26614356;26614356;26614397;26621449;26624183;26624590;26624590;26624590;26624590;26629555;26629555;26629555;26629555;26629555;26629901;26634417;26634417;26634417;26634417;26634417;26635986;26635986;26635986;26635986;26638743;26638743;26638743;26638743;26638747;26641582;26641582;26641582;26641582;26641582;26654827;26655067;26655067;266…	26561632;26561632;26561632;26569063;26605584;26608654;26608654;26614428;26614428;26614428;26621739;26624684;26624684;26624684;26624684;26624684;26629679;26629679;26629679;26629679;26629679;26630079;26634521;26634439;26634521;26634521;26634521;26636046;26636046;26636046;26636046;26638843;26638843;26638843;26638843;26638843;26643882;26641704;26641704;26641704;26641704;26654953;26655352;26655174;266…	+;+;+;+;+;+;+;+;+;+;+;+;+;+;+;+;+;+;+;+;+;+;+;+;+;+;+;+;+;+;+;+;+;+;+;+;+;+;+;+;+;+;+;+;+;+	6456	5.54343	5.43757	5.44233	5.53433	5.26275	5.2971	5.25873	5.39934		-0.244888	0.0202705	no
ENSMUSG00000001604	Tcea3	protein_coding	chr4;chr4;chr4;chr4;chr4;chr4;chr4;chr4;chr4;chr4;chr4;chr4;chr4;chr4;chr4;chr4;chr4;chr4;chr4;chr4;chr4;chr4;chr4;chr4;chr4;chr4	136247729;136247952;136247973;136253746;136253746;136253746;136254465;136254465;136254465;136255150;136255150;136255150;136257924;136257924;136257924;136264447;136264447;136264447;136264872;136264872;136268009;136268009;136271233;136271233;136273644;136274780	136247805;136248117;136248117;136253808;136253808;136253808;136254642;136254570;136254570;136255288;136255288;136255288;136257986;136257986;136257986;136264484;136264610;136264610;136264928;136264928;136268163;136268163;136271379;136271304;136273715;136274898	+;+;+;+;+;+;+;+;+;+;+;+;+;+;+;+;+;+;+;+;+;+;+;+;+;+	1400	0.160335	0.11685	0.113088	0.167005	2.1897	1.88757	2.33489	1.81862		4.93383	2.13747e-32	up
ENSMUSG00000001627	Ifrd1	protein_coding	chr12;chr12;chr12;chr12;chr12;chr12;chr12;chr12;chr12;chr12;chr12;chr12;chr12;chr12;chr12;chr12;chr12;chr12;chr12;chr12;chr12;chr12;chr12;chr12;chr12;chr12;chr12;chr12;chr12;chr12;chr12;chr12;chr12;chr12;chr12;chr12;chr12;chr12;chr12;chr12;chr12;chr12;chr12;chr12;chr12;chr12;chr12;chr12;chr12;chr12;chr12;chr12;chr12;chr12	40201567;40203131;40203320;40203919;40203919;40203919;40203919;40204297;40204297;40204297;40206989;40206989;40206989;40212310;40212310;40212939;40212939;40213209;40213209;40213978;40213980;40214037;40214094;40215362;40216189;40216190;40216190;40216190;40216190;40216190;40217158;40217158;40217158;40217158;40217158;40217158;40217158;40217378;40217378;40217378;40217378;40217378;40217378;40217378;402…	40203451;40203451;40203451;40204014;40204014;40204014;40204014;40204425;40204425;40204642;40207123;40207123;40207062;40212418;40212418;40213117;40213117;40213259;40213259;40214135;40214135;40214135;40214135;40217242;40216314;40216314;40216314;40216314;40216314;40216314;40217482;40217242;40217242;40217242;40217242;40217242;40217242;40217482;40217482;40217482;40217513;40217482;40217482;40217482;402…	-;-;-;-;-;-;-;-;-;-;-;-;-;-;-;-;-;-;-;-;-;-;-;-;-;-;-;-;-;-;-;-;-;-;-;-;-;-;-;-;-;-;-;-;-;-;-;-;-;-;-;-;-;-	5858	3.74113	3.88713	3.98546	4.05215	3.9291	3.76403	3.45043	4.18979		-0.118174	0.538649	no
ENSMUSG00000001630	Stk38l	protein_coding	chr6;chr6;chr6;chr6;chr6;chr6;chr6;chr6;chr6;chr6;chr6;chr6;chr6;chr6;chr6;chr6;chr6;chr6;chr6;chr6;chr6;chr6;chr6;chr6;chr6;chr6;chr6;chr6	146724995;146725036;146758461;146758461;146760121;146760121;146766195;146766195;146766738;146766738;146767419;146767419;146768333;146768333;146768834;146768834;146769095;146769095;146771582;146771582;146772098;146772098;146773318;146773318;146775400;146775400;146775573;146775594	146725047;146725047;146758605;146758605;146760172;146760172;146766317;146766317;146766821;146766821;146767542;146767542;146768487;146768487;146768936;146768936;146769156;146769156;146771699;146771699;146772221;146772221;146773413;146773413;146775491;146775491;146776556;146778812	+;+;+;+;+;+;+;+;+;+;+;+;+;+;+;+;+;+;+;+;+;+;+;+;+;+;+;+	4571	2.94418	3.36214	3.25038	3.25001	3.20861	3.27987	3.09999	3.2483		-0.0474038	0.71546	no
ENSMUSG00000001632	Brpf1	protein_coding	chr6;chr6;chr6;chr6;chr6;chr6;chr6;chr6;chr6;chr6;chr6;chr6;chr6;chr6;chr6;chr6;chr6;chr6;chr6;chr6;chr6;chr6;chr6;chr6;chr6;chr6;chr6;chr6;chr6;chr6;chr6;chr6;chr6;chr6;chr6;chr6;chr6;chr6;chr6;chr6;chr6;chr6;chr6;chr6;chr6;chr6;chr6;chr6;chr6;chr6;chr6;chr6;chr6;chr6;chr6;chr6;chr6;chr6;chr6;chr6	113307181;113307192;113307192;113307224;113309803;113309803;113309803;113309803;113314591;113314591;113314591;113314591;113316528;113316528;113316528;113316528;113317060;113317060;113317060;113317060;113317158;113317548;113317548;113317548;113317548;113318412;113318412;113318412;113318412;113318412;113319038;113319038;113319041;113319041;113319668;113319668;113319668;113319668;113320383;113320434…	113307569;113307569;113307569;113307337;113310408;113310408;113310408;113310408;113315550;113315550;113315550;113315550;113316690;113316690;113316690;113316690;113317191;113317191;113317191;113317191;113317676;113317676;113317676;113317676;113317676;113318453;113318721;113318721;113318721;113318721;113319361;113319361;113319361;113319361;113319952;113319952;113319952;113319952;113320581;113320581…	+;+;+;+;+;+;+;+;+;+;+;+;+;+;+;+;+;+;+;+;+;+;+;+;+;+;+;+;+;+;+;+;+;+;+;+;+;+;+;+;+;+;+;+;+;+;+;+;+;+;+;+;+;+;+;+;+;+;+;+	6714	3.59441	3.65302	3.75457	3.75637	3.19349	3.13938	3.12248	3.1679		-0.643364	6.38593e-15	no
ENSMUSG00000001642	Akr1b3	protein_coding	chr6;chr6;chr6;chr6;chr6;chr6;chr6;chr6;chr6;chr6;chr6;chr6;chr6;chr6;chr6;chr6;chr6;chr6;chr6;chr6;chr6;chr6;chr6;chr6;chr6;chr6;chr6;chr6;chr6	34303934;34303934;34306540;34306540;34307623;34308979;34309576;34309576;34309793;34309961;34310513;34310513;34310605;34310925;34310925;34310925;34311922;34311922;34311922;34311929;34312640;34312640;34312640;34312640;34316581;34317340;34317340;34317340;34317340	34304339;34304339;34306622;34306687;34309062;34309062;34311002;34309657;34310067;34310067;34310635;34310635;34310635;34311002;34311002;34311002;34312038;34312038;34312038;34312038;34312807;34312807;34312807;34312807;34316649;34317459;34317430;34317441;34317497	-;-;-;-;-;-;-;-;-;-;-;-;-;-;-;-;-;-;-;-;-;-;-;-;-;-;-;-;-	3933	1.0446	0.850653	0.881065	1.01907	0.563978	0.620426	0.782374	0.593433		-0.790745	0.000875856	no
ENSMUSG00000001661	Hoxc6	protein_coding	chr15;chr15;chr15;chr15;chr15;chr15;chr15	102998257;103000529;103009479;103009660;103009780;103010734;103010734	102998771;103000839;103010005;103010005;103010006;103010768;103011881	+;+;+;+;+;+;+	2502	2.83923	3.17394	3.13597	2.93108	3.38251	3.44124	3.80589	3.11862		0.432625	0.0172621	no
ENSMUSG00000001665	Gstt3	protein_coding	chr10;chr10;chr10;chr10;chr10;chr10;chr10;chr10;chr10;chr10;chr10;chr10;chr10;chr10;chr10;chr10;chr10;chr10;chr10;chr10	75774115;75774800;75774920;75775400;75775490;75775871;75775871;75775871;75776744;75776744;75776744;75776744;75776754;75777200;75778101;75778101;75778101;75780632;75780847;75780847	75775010;75775010;75775010;75776047;75775497;75776047;75776047;75776047;75776864;75776894;75776894;75776894;75776894;75777260;75778188;75778188;75778188;75781050;75781018;75781414	-;-;-;-;-;-;-;-;-;-;-;-;-;-;-;-;-;-;-;-	2627	1.43505	1.13926	1.09808	1.3493	3.18485	3.16617	3.28306	2.67531		2.37206	7.87049e-29	up
ENSMUSG00000001666	Ddt	protein_coding	chr10;chr10;chr10;chr10;chr10	75771230;75771233;75772738;75772738;75773216	75771506;75771506;75772913;75773034;75773414	-;-;-;-;-	773	4.0368	3.57589	3.48888	3.55374	4.90562	4.84806	5.10047	4.89073		1.26602	5.21578e-12	up
ENSMUSG00000001674	Ddx18	protein_coding	chr1;chr1;chr1;chr1;chr1;chr1;chr1;chr1;chr1;chr1;chr1;chr1;chr1;chr1;chr1;chr1;chr1;chr1;chr1;chr1;chr1;chr1;chr1;chr1;chr1	121553835;121555146;121555216;121555691;121555691;121557405;121557405;121557405;121558411;121558411;121558411;121559166;121559166;121559166;121560132;121560132;121561281;121561690;121562059;121564493;121564596;121565881;121565881;121567568;121567791	121554138;121555393;121555393;121555747;121555747;121557518;121557518;121557518;121558563;121558563;121558563;121559270;121559327;121559215;121560271;121560271;121561595;121561790;121562194;121564603;121564603;121566168;121566168;121567722;121567989	-;-;-;-;-;-;-;-;-;-;-;-;-;-;-;-;-;-;-;-;-;-;-;-;-	2483	3.59156	3.94718	3.89016	3.84464	3.90332	3.80307	3.78936	4.23009		0.0783962	0.629719	no
ENSMUSG00000001687	Ubl3	protein_coding	chr5;chr5;chr5;chr5;chr5;chr5;chr5;chr5;chr5;chr5;chr5;chr5	148504631;148505142;148506446;148506446;148509269;148509269;148511894;148511894;148551953;148551953;148552157;148552638	148506187;148506187;148506523;148506523;148509355;148509355;148512002;148512002;148552050;148552788;148552587;148552789	-;-;-;-;-;-;-;-;-;-;-;-	2668	3.96973	4.13486	4.08222	4.07492	4.33596	4.32508	4.17454	4.41324		0.21041	0.0379363	no
ENSMUSG00000001700	Gramd3	protein_coding	chr18;chr18;chr18;chr18;chr18;chr18;chr18;chr18;chr18;chr18;chr18;chr18;chr18;chr18	56432132;56469533;56474019;56476603;56478849;56482621;56485212;56485376;56488751;56489615;56490671;56491895;56497320;56502588	56432357;56469652;56474130;56476669;56478952;56482716;56485283;56485456;56488862;56489737;56490758;56491999;56497413;56503792	+;+;+;+;+;+;+;+;+;+;+;+;+;+	2605	1.66016	1.99727	2.05111	1.76867	2.54819	2.77614	2.60586	2.39927		0.856759	2.67063e-07	no
ENSMUSG00000001707	Eef1e1	protein_coding	chr13;chr13;chr13;chr13	38645698;38654996;38656040;38658907	38646310;38655091;38656240;38659028	-;-;-;-	1032	5.1821	4.74767	4.91132	4.813	4.32897	4.25429	4.08111	4.67915		-0.654871	0.000626254	no
ENSMUSG00000001729	Akt1	protein_coding	chr12;chr12;chr12;chr12;chr12;chr12;chr12;chr12;chr12;chr12;chr12;chr12;chr12;chr12;chr12;chr12;chr12;chr12;chr12;chr12;chr12;chr12;chr12;chr12;chr12;chr12;chr12;chr12;chr12;chr12;chr12;chr12;chr12;chr12;chr12;chr12;chr12;chr12;chr12;chr12;chr12;chr12;chr12;chr12;chr12;chr12;chr12;chr12;chr12;chr12;chr12;chr12;chr12;chr12;chr12;chr12;chr12;chr12	112653821;112654673;112655127;112655127;112655843;112656502;112656502;112656777;112656777;112656777;112657068;112657094;112657268;112657268;112657562;112657667;112657667;112657667;112658398;112658398;112658398;112658398;112658425;112658546;112658546;112658546;112658546;112658546;112659129;112659129;112659129;112659129;112659129;112659160;112659266;112659550;112659550;112659550;112659550;112659550…	112654777;112654777;112655229;112655229;112656589;112656589;112656589;112656991;112656973;112656991;112657196;112657393;112657393;112657393;112657735;112657735;112657735;112657735;112658463;112658463;112658463;112658463;112658463;112658677;112658677;112658677;112658677;112658677;112659276;112659276;112659142;112659276;112659276;112659276;112659276;112659661;112659661;112659661;112659637;112659661…	-;-;-;-;-;-;-;-;-;-;-;-;-;-;-;-;-;-;-;-;-;-;-;-;-;-;-;-;-;-;-;-;-;-;-;-;-;-;-;-;-;-;-;-;-;-;-;-;-;-;-;-;-;-;-;-;-;-	4098	7.40911	6.96716	7.03519	7.14127	6.10628	6.26603	6.19705	6.21256		-1.02263	3.72221e-12	down
ENSMUSG00000001741	Il16	protein_coding	chr7;chr7;chr7;chr7;chr7;chr7;chr7;chr7;chr7;chr7;chr7;chr7;chr7;chr7;chr7;chr7;chr7;chr7;chr7;chr7;chr7;chr7;chr7;chr7;chr7;chr7;chr7;chr7;chr7;chr7;chr7;chr7;chr7;chr7;chr7;chr7;chr7;chr7;chr7;chr7;chr7;chr7;chr7;chr7;chr7;chr7	83642848;83643064;83645828;83645828;83646302;83646302;83648715;83648715;83649576;83650881;83650881;83651879;83651879;83651879;83655279;83655279;83655279;83660798;83660897;83663064;83663064;83666876;83666876;83670092;83670092;83673034;83673034;83674486;83674486;83677987;83677987;83679445;83680625;83680625;83682816;83682816;83688085;83688085;83722285;83722285;83722510;83722510;83732064;83735398;837…	83644076;83644076;83645950;83645950;83646560;83646560;83648816;83648816;83651049;83651049;83651049;83652962;83652962;83652962;83655325;83655423;83655495;83661285;83661285;83663151;83663151;83667008;83667008;83670209;83670209;83673250;83673250;83674559;83674559;83678101;83678101;83679518;83681335;83680735;83682949;83682949;83688193;83688193;83722697;83722697;83722697;83722697;83732407;83735523;837…	-;-;-;-;-;-;-;-;-;-;-;-;-;-;-;-;-;-;-;-;-;-;-;-;-;-;-;-;-;-;-;-;-;-;-;-;-;-;-;-;-;-;-;-;-;-	7842	1.37099	1.57558	1.34449	1.19933	1.60999	1.68555	1.90438	1.4376		0.392909	0.0485926	no
ENSMUSG00000001750	Tcirg1	protein_coding	chr19;chr19;chr19;chr19;chr19;chr19;chr19;chr19;chr19;chr19;chr19;chr19;chr19;chr19;chr19;chr19;chr19;chr19;chr19;chr19;chr19;chr19;chr19;chr19;chr19;chr19;chr19;chr19;chr19;chr19;chr19;chr19;chr19;chr19;chr19;chr19;chr19;chr19;chr19;chr19;chr19;chr19;chr19;chr19;chr19;chr19;chr19;chr19;chr19;chr19;chr19;chr19;chr19;chr19;chr19;chr19;chr19;chr19;chr19;chr19;chr19;chr19;chr19;chr19;chr19;chr19;chr…	3896050;3896050;3896050;3896050;3896050;3896270;3896270;3896270;3896270;3896270;3896270;3896400;3896604;3896604;3896604;3896604;3896604;3896604;3896604;3896795;3896795;3896795;3896795;3896795;3896795;3896795;3897038;3897038;3897038;3897038;3897038;3897038;3897038;3897071;3897468;3897468;3897468;3897468;3897468;3897468;3897758;3897758;3897758;3897758;3897758;3897758;3898207;3898548;3898548;3898548…	3896192;3896192;3896192;3896192;3896192;3896447;3896447;3896447;3896447;3896447;3896447;3896447;3896721;3896721;3896721;3896721;3896721;3896721;3896721;3896902;3896902;3896902;3896902;3896902;3896902;3896902;3897230;3897169;3897169;3897169;3897169;3897169;3897169;3897169;3897831;3897681;3897681;3897681;3897681;3897681;3897876;3897876;3897876;3897876;3897876;3897876;3898638;3898638;3898875;3898638…	-;-;-;-;-;-;-;-;-;-;-;-;-;-;-;-;-;-;-;-;-;-;-;-;-;-;-;-;-;-;-;-;-;-;-;-;-;-;-;-;-;-;-;-;-;-;-;-;-;-;-;-;-;-;-;-;-;-;-;-;-;-;-;-;-;-;-;-;-;-;-;-;-;-;-;-;-;-;-;-;-;-;-;-;-;-;-;-;-;-;-;-;-;-;-;-;-;-;-;-;-;-;-;-;-;-;-;-;-;-;-;-;-;-;-;-;-;-;-;-;-;-;-;-;-;-;-;-;-;-;-;-;-	4470	4.08871	4.02728	3.9577	3.97467	4.08291	3.7892	3.90264	3.78678		-0.183178	0.144445	no
ENSMUSG00000001751	Naglu	protein_coding	chr11;chr11;chr11;chr11;chr11;chr11;chr11;chr11;chr11;chr11;chr11;chr11;chr11;chr11	101070012;101071080;101071552;101071896;101071896;101071963;101072217;101072217;101073847;101073847;101073933;101076241;101076241;101076241	101070501;101071227;101071649;101072042;101072042;101072042;101072302;101072302;101074103;101074103;101074103;101076571;101076806;101077672	+;+;+;+;+;+;+;+;+;+;+;+;+;+	2658	3.40889	3.45917	3.25663	3.29465	4.55755	4.68828	4.52482	4.5255		1.25011	7.54485e-29	up
ENSMUSG00000001755	Coasy	protein_coding	chr11;chr11;chr11;chr11;chr11;chr11;chr11;chr11;chr11;chr11;chr11;chr11;chr11;chr11;chr11;chr11;chr11;chr11;chr11;chr11;chr11;chr11;chr11;chr11;chr11;chr11;chr11;chr11	101082565;101082618;101082625;101082999;101083895;101084316;101084316;101084316;101084755;101084755;101084755;101084755;101085008;101085008;101085008;101085008;101085282;101085282;101085282;101085536;101085536;101085536;101085790;101085790;101085998;101085998;101086248;101086248	101082690;101082690;101083706;101083706;101084530;101084530;101084530;101084530;101084886;101084886;101084886;101084886;101085179;101085197;101085197;101085197;101085346;101085346;101085346;101085620;101085620;101085620;101085887;101085887;101086144;101086144;101086619;101086619	+;+;+;+;+;+;+;+;+;+;+;+;+;+;+;+;+;+;+;+;+;+;+;+;+;+;+;+	2867	3.63089	3.38179	3.28538	3.5481	3.64735	3.67152	3.66781	3.167		0.0335591	0.868345	no
ENSMUSG00000001761	Smo	protein_coding	chr6;chr6;chr6;chr6;chr6;chr6;chr6;chr6;chr6;chr6;chr6;chr6	29735694;29753470;29754322;29754692;29755174;29755483;29756781;29757257;29758336;29758866;29759484;29759852	29736353;29753675;29754531;29754864;29755393;29755606;29756873;29757365;29758521;29759014;29759618;29761365	+;+;+;+;+;+;+;+;+;+;+;+	3779	6.39935	5.97533	5.96883	6.06498	5.23367	5.39815	5.42909	5.25116		-0.860072	3.35114e-08	no
ENSMUSG00000001767	Crnkl1	protein_coding	chr2;chr2;chr2;chr2;chr2;chr2;chr2;chr2;chr2;chr2;chr2;chr2;chr2;chr2;chr2;chr2;chr2;chr2;chr2	145917479;145919740;145920597;145921772;145923844;145924715;145925508;145926776;145928121;145930392;145930534;145931270;145931270;145931972;145932246;145932813;145932813;145934554;145934554	145918600;145919988;145920698;145922011;145923924;145924774;145925699;145926946;145928299;145930700;145930700;145931391;145931428;145932337;145932337;145932965;145932965;145934714;145935014	-;-;-;-;-;-;-;-;-;-;-;-;-;-;-;-;-;-;-	3844	3.65947	4.23604	4.23975	4.22037	4.23069	4.12871	4.24142	4.04683		0.0126102	0.938116	no
ENSMUSG00000001768	Rin2	protein_coding	chr2;chr2;chr2;chr2;chr2;chr2;chr2;chr2;chr2;chr2;chr2;chr2;chr2;chr2;chr2;chr2;chr2;chr2;chr2;chr2;chr2;chr2;chr2;chr2;chr2;chr2;chr2;chr2;chr2;chr2;chr2;chr2;chr2;chr2;chr2;chr2;chr2;chr2;chr2;chr2;chr2;chr2;chr2;chr2;chr2;chr2;chr2;chr2;chr2;chr2;chr2;chr2;chr2	145784734;145785980;145786116;145786116;145786162;145786322;145786322;145786322;145786322;145822150;145822265;145822265;145822265;145822265;145822265;145822265;145822289;145822610;145822610;145822610;145822610;145844711;145844711;145844711;145844711;145844711;145848765;145848765;145848765;145851179;145851179;145851179;145858441;145858441;145858441;145860014;145860014;145860014;145862644;145876391…	145784936;145786179;145786179;145786179;145786414;145786414;145786414;145786414;145786414;145822172;145822365;145822365;145822365;145822365;145822365;145822302;145822365;145822761;145822704;145822761;145822761;145844818;145845087;145844903;145844903;145844903;145848876;145848876;145848876;145851251;145851251;145851251;145858532;145858532;145858532;145861174;145861174;145861174;145862697;145876696…	+;+;+;+;+;+;+;+;+;+;+;+;+;+;+;+;+;+;+;+;+;+;+;+;+;+;+;+;+;+;+;+;+;+;+;+;+;+;+;+;+;+;+;+;+;+;+;+;+;+;+;+;+	5399	3.11383	3.55352	3.44844	3.35233	4.7142	4.76221	4.78867	4.83828		1.44507	1.30332e-41	up
ENSMUSG00000001774	Chordc1	protein_coding	chr9;chr9;chr9;chr9;chr9;chr9;chr9;chr9;chr9;chr9;chr9	18292267;18295300;18301006;18302026;18304283;18305293;18308750;18309833;18311912;18312430;18312778	18292460;18295349;18301062;18302183;18304386;18305351;18308820;18309938;18312031;18312492;18314000	+;+;+;+;+;+;+;+;+;+;+	2205	4.533	5.38461	5.34956	5.31534	5.24429	5.1915	4.97678	5.50356		0.0165029	0.941379	no
ENSMUSG00000001783	D10Wsu52e	protein_coding	chr10;chr10;chr10;chr10;chr10;chr10;chr10;chr10;chr10;chr10;chr10;chr10;chr10;chr10;chr10;chr10	85938637;85941899;85942488;85943209;85943815;85946191;85947177;85948860;85949466;85951355;85951355;85953437;85953437;85955719;85955719;85957615	85939119;85942018;85942598;85943397;85943990;85946350;85947333;85949622;85949622;85951454;85951454;85953504;85953504;85955779;85955797;85957823	-;-;-;-;-;-;-;-;-;-;-;-;-;-;-;-	2615	6.92989	6.45891	6.51598	6.5803	7.08105	7.3135	7.19718	7.23848		0.51939	0.00126066	no
ENSMUSG00000001785	Pwp1	protein_coding	chr10;chr10;chr10;chr10;chr10;chr10;chr10;chr10;chr10;chr10;chr10;chr10;chr10;chr10;chr10;chr10;chr10;chr10;chr10;chr10;chr10;chr10;chr10;chr10;chr10;chr10;chr10;chr10;chr10;chr10;chr10;chr10;chr10;chr10;chr10;chr10;chr10;chr10;chr10;chr10;chr10;chr10;chr10	85871831;85871884;85871906;85874278;85874278;85874278;85874449;85874449;85874449;85876254;85876298;85876298;85876298;85876486;85876486;85876486;85876486;85878479;85878479;85878479;85878479;85879262;85879262;85879262;85879262;85879830;85879830;85879830;85879830;85882003;85882003;85882003;85882003;85882871;85882871;85882871;85884463;85884463;85884463;85885610;85885797;85887223;85888030	85872014;85872014;85872014;85874336;85874336;85874336;85874595;85874633;85874633;85876383;85876383;85876383;85876383;85876582;85876582;85876582;85876582;85878589;85878589;85878589;85878589;85879392;85879392;85879392;85879392;85879891;85879891;85879891;85879891;85882099;85882099;85882099;85882099;85882932;85882932;85882932;85884487;85884688;85884574;85885700;85885918;85887328;85889096	+;+;+;+;+;+;+;+;+;+;+;+;+;+;+;+;+;+;+;+;+;+;+;+;+;+;+;+;+;+;+;+;+;+;+;+;+;+;+;+;+;+;+	2730	4.94836	4.90625	4.86864	4.9755	4.51099	4.57145	4.28847	5.08558		-0.344485	0.0723731	no
ENSMUSG00000001786	Fbxo7	protein_coding	chr10;chr10;chr10;chr10;chr10;chr10;chr10;chr10;chr10;chr10;chr10;chr10;chr10;chr10;chr10;chr10;chr10;chr10;chr10;chr10;chr10;chr10;chr10;chr10;chr10;chr10;chr10;chr10;chr10;chr10;chr10;chr10;chr10;chr10;chr10;chr10;chr10;chr10;chr10;chr10;chr10;chr10;chr10;chr10;chr10;chr10;chr10	86021972;86021987;86022019;86022189;86022197;86024416;86024416;86024568;86024568;86029009;86029009;86029009;86029009;86029009;86030928;86030928;86030928;86030928;86032971;86033234;86033234;86033234;86033234;86033234;86042452;86042922;86042922;86042922;86042922;86042922;86044423;86044423;86044423;86044423;86044423;86044423;86046773;86046773;86046773;86046773;86046773;86046773;86047722;86047722;860…	86022144;86022144;86022144;86022330;86022330;86024710;86024710;86024710;86024710;86029236;86029236;86029124;86029236;86029236;86031069;86031069;86031069;86031069;86033150;86033320;86033320;86033320;86033320;86033320;86043017;86043017;86043017;86043017;86043017;86043017;86044599;86044599;86044599;86044599;86044599;86044599;86046809;86046810;86046810;86046810;86046810;86046810;86051871;86048323;860…	+;+;+;+;+;+;+;+;+;+;+;+;+;+;+;+;+;+;+;+;+;+;+;+;+;+;+;+;+;+;+;+;+;+;+;+;+;+;+;+;+;+;+;+;+;+;+	6180	2.96562	3.0499	3.01177	2.93533	5.07916	5.19007	5.07736	5.57411		2.35721	3.39732e-61	up
ENSMUSG00000001794	Capns1	protein_coding	chr7;chr7;chr7;chr7;chr7;chr7;chr7;chr7;chr7;chr7;chr7;chr7;chr7;chr7;chr7;chr7;chr7;chr7;chr7;chr7;chr7;chr7;chr7;chr7;chr7;chr7;chr7;chr7;chr7;chr7;chr7;chr7;chr7;chr7;chr7;chr7;chr7;chr7;chr7;chr7;chr7;chr7;chr7;chr7;chr7;chr7;chr7;chr7;chr7;chr7;chr7	30186942;30186990;30187168;30187483;30187507;30187671;30187671;30187671;30187671;30187671;30190049;30190052;30190052;30190052;30190052;30190052;30190479;30190479;30190479;30190479;30190479;30190659;30190659;30190659;30190659;30190659;30192162;30192162;30192162;30192162;30192162;30192320;30192320;30192320;30192320;30192320;30192503;30192503;30192503;30192503;30192867;30192867;30192867;30192867;301…	30187533;30187533;30187533;30187533;30187533;30187729;30187729;30187729;30187729;30187729;30190168;30190168;30190168;30190226;30190168;30190168;30190557;30190557;30190557;30190557;30190557;30190727;30190727;30190727;30190727;30190727;30192226;30192226;30192226;30192226;30192226;30192377;30192410;30192377;30192377;30192377;30192592;30192592;30192592;30192592;30192900;30192900;30192900;30192900;301…	-;-;-;-;-;-;-;-;-;-;-;-;-;-;-;-;-;-;-;-;-;-;-;-;-;-;-;-;-;-;-;-;-;-;-;-;-;-;-;-;-;-;-;-;-;-;-;-;-;-;-	2397	7.70913	7.27756	7.27386	7.35059	6.82381	6.91446	6.96748	6.81565		-0.598985	0.000111656	no
ENSMUSG00000001829	Clpb	protein_coding	chr7;chr7;chr7;chr7;chr7;chr7;chr7;chr7;chr7;chr7;chr7;chr7;chr7;chr7;chr7;chr7;chr7;chr7;chr7;chr7;chr7;chr7;chr7;chr7;chr7;chr7;chr7;chr7;chr7;chr7;chr7;chr7;chr7;chr7;chr7;chr7;chr7;chr7;chr7;chr7;chr7;chr7;chr7;chr7;chr7;chr7;chr7;chr7;chr7;chr7;chr7;chr7;chr7;chr7;chr7;chr7;chr7;chr7;chr7;chr7;chr7;chr7;chr7;chr7;chr7;chr7;chr7;chr7;chr7;chr7;chr7;chr7;chr7;chr7;chr7;chr7;chr7;chr7;chr7;chr7	101663633;101663633;101663705;101663757;101663775;101663776;101666162;101667248;101667248;101667248;101667248;101667248;101667248;101682116;101683197;101687288;101687288;101687288;101687288;101687288;101687288;101687288;101687288;101706483;101706483;101706483;101706483;101706483;101706483;101706483;101711411;101721945;101722705;101722705;101722705;101722705;101722705;101722705;101751234;101751234…	101664213;101664213;101664213;101664213;101664213;101664213;101666250;101667299;101667299;101667299;101667299;101667299;101667299;101682212;101683239;101687374;101687374;101687374;101687374;101688949;101687374;101687374;101687374;101706586;101706586;101706586;101706547;101706586;101706586;101706586;101711500;101722072;101722833;101722833;101722833;101722833;101722922;101722833;101751322;101751331…	+;+;+;+;+;+;+;+;+;+;+;+;+;+;+;+;+;+;+;+;+;+;+;+;+;+;+;+;+;+;+;+;+;+;+;+;+;+;+;+;+;+;+;+;+;+;+;+;+;+;+;+;+;+;+;+;+;+;+;+;+;+;+;+;+;+;+;+;+;+;+;+;+;+;+;+;+;+;+;+	7855	4.07154	3.76717	3.70453	3.81934	3.1544	3.1698	3.00229	3.14205		-0.862342	1.56234e-09	no
ENSMUSG00000001833	Sept7	protein_coding	chr9;chr9;chr9;chr9;chr9;chr9;chr9;chr9;chr9;chr9;chr9;chr9;chr9;chr9;chr9;chr9;chr9;chr9;chr9;chr9;chr9;chr9;chr9;chr9;chr9;chr9;chr9;chr9	25252439;25252439;25264203;25265302;25265394;25265394;25277544;25277544;25286668;25286668;25288184;25288184;25293685;25293685;25296395;25296395;25297812;25297812;25299492;25299492;25301412;25301412;25303717;25303717;25306126;25306126;25307513;25307513	25252699;25252699;25264207;25265306;25265496;25265496;25277650;25277650;25286768;25286768;25288318;25288318;25293802;25293802;25296487;25296487;25297908;25297908;25299543;25299543;25301537;25301537;25303852;25303852;25306265;25306265;25308571;25308571	+;+;+;+;+;+;+;+;+;+;+;+;+;+;+;+;+;+;+;+;+;+;+;+;+;+;+;+	2538	6.01163	6.80107	6.75735	6.71215	6.47627	6.36974	6.46714	6.45378		-0.206332	0.215644	no
ENSMUSG00000001844	Zdhhc4	protein_coding	chr5;chr5;chr5;chr5;chr5;chr5;chr5;chr5;chr5;chr5;chr5;chr5;chr5;chr5;chr5;chr5;chr5;chr5;chr5;chr5;chr5;chr5;chr5;chr5;chr5;chr5;chr5;chr5;chr5;chr5;chr5;chr5;chr5;chr5;chr5;chr5;chr5;chr5;chr5;chr5;chr5;chr5;chr5;chr5;chr5;chr5;chr5;chr5;chr5;chr5;chr5;chr5;chr5;chr5;chr5;chr5;chr5;chr5;chr5;chr5;chr5;chr5;chr5;chr5;chr5;chr5;chr5;chr5;chr5;chr5;chr5	143316489;143316490;143316497;143320231;143320231;143320231;143320382;143320437;143320443;143321755;143321769;143321769;143321769;143321769;143321769;143324132;143324132;143324132;143324132;143324132;143324132;143324133;143324220;143324235;143324333;143324885;143324885;143324885;143324885;143324885;143324885;143324885;143324885;143324885;143325333;143325993;143326019;143326056;143326099;143326099…	143316832;143316832;143316832;143320475;143320475;143320475;143320475;143320475;143320475;143321894;143321894;143321894;143321894;143321894;143321894;143324310;143324310;143324398;143324310;143324310;143324310;143324310;143324398;143324310;143324958;143324958;143324958;143324958;143324958;143324958;143324958;143324958;143324958;143324958;143325423;143326223;143326223;143326223;143326305;143326223…	-;-;-;-;-;-;-;-;-;-;-;-;-;-;-;-;-;-;-;-;-;-;-;-;-;-;-;-;-;-;-;-;-;-;-;-;-;-;-;-;-;-;-;-;-;-;-;-;-;-;-;-;-;-;-;-;-;-;-;-;-;-;-;-;-;-;-;-;-;-;-	2864	3.48458	3.32349	3.35155	3.30725	3.37484	3.48215	3.42137	3.18128		-0.0564589	0.706295	no
ENSMUSG00000001847	Rac1	protein_coding	chr5;chr5;chr5;chr5;chr5;chr5;chr5;chr5;chr5;chr5;chr5;chr5;chr5;chr5;chr5;chr5;chr5;chr5;chr5;chr5;chr5;chr5	143505478;143505482;143507060;143507327;143507327;143507327;143508096;143508096;143508096;143509597;143514669;143514669;143514669;143514669;143517158;143517158;143517158;143517158;143517455;143518057;143527763;143527763	143507105;143507105;143507105;143507486;143507486;143507486;143508158;143508158;143508158;143509653;143514786;143514786;143514786;143514786;143517229;143517229;143517229;143517229;143517608;143518182;143527993;143528036	-;-;-;-;-;-;-;-;-;-;-;-;-;-;-;-;-;-;-;-;-;-	2652	7.13094	7.36295	7.27428	7.33307	6.72993	6.8377	6.71362	6.80728		-0.559876	7.88959e-12	no
ENSMUSG00000001855	Nup214	protein_coding	chr2;chr2;chr2;chr2;chr2;chr2;chr2;chr2;chr2;chr2;chr2;chr2;chr2;chr2;chr2;chr2;chr2;chr2;chr2;chr2;chr2;chr2;chr2;chr2;chr2;chr2;chr2;chr2;chr2;chr2;chr2;chr2;chr2;chr2;chr2;chr2;chr2;chr2;chr2;chr2;chr2;chr2;chr2;chr2;chr2;chr2;chr2;chr2;chr2;chr2;chr2;chr2;chr2;chr2;chr2;chr2;chr2;chr2;chr2;chr2;chr2;chr2;chr2;chr2;chr2;chr2;chr2;chr2;chr2;chr2;chr2;chr2;chr2;chr2;chr2;chr2;chr2;chr2	31974436;31974486;31976500;31976500;31977764;31977764;31979690;31979690;31979772;31980510;31980510;31982611;31982611;31983123;31983123;31988154;31988154;31989073;31989073;31990235;31991264;31991264;31994523;31994821;31996376;31996376;31997953;31997953;31997961;31998203;32002592;32002592;32002881;32004313;32004313;32006689;32010183;32010269;32011012;32011012;32011185;32011185;32017026;32018195;320…	31974608;31974608;31976695;31976695;31977915;31977915;31979956;31979888;31979888;31980580;31980580;31982674;31982674;31983226;31983226;31988260;31988260;31989139;31989139;31990361;31991361;31991425;31994976;31994976;31996551;31996551;31998050;31998050;31998050;31998697;32002678;32002678;32003030;32004430;32004471;32006792;32010365;32010365;32011085;32011085;32011642;32011268;32017337;32018356;320…	+;+;+;+;+;+;+;+;+;+;+;+;+;+;+;+;+;+;+;+;+;+;+;+;+;+;+;+;+;+;+;+;+;+;+;+;+;+;+;+;+;+;+;+;+;+;+;+;+;+;+;+;+;+;+;+;+;+;+;+;+;+;+;+;+;+;+;+;+;+;+;+;+;+;+;+;+;+	9659	3.57668	3.659	3.63491	3.67701	2.77206	2.7437	2.87828	2.71063		-1.0197	2.33224e-32	down
ENSMUSG00000001864	Aif1l	protein_coding	chr2;chr2;chr2;chr2;chr2;chr2;chr2;chr2;chr2;chr2;chr2;chr2;chr2;chr2;chr2;chr2;chr2;chr2;chr2;chr2;chr2;chr2;chr2;chr2;chr2;chr2;chr2;chr2;chr2;chr2;chr2;chr2;chr2;chr2;chr2;chr2;chr2;chr2;chr2;chr2;chr2	31950260;31950274;31950334;31950463;31950517;31950529;31950529;31950529;31960348;31961329;31961919;31962215;31962215;31962215;31962215;31962215;31963269;31965071;31965071;31965071;31965071;31965071;31965071;31965071;31969320;31969630;31969630;31969630;31969630;31969630;31969630;31969630;31969630;31969630;31970903;31970903;31970903;31970903;31970903;31970903;31970903	31950381;31950381;31950381;31950590;31950590;31950590;31950590;31950590;31960472;31961362;31962281;31962281;31962281;31962281;31962281;31962281;31963352;31965112;31965112;31965112;31965112;31965112;31965112;31965112;31969792;31969746;31969792;31969792;31969792;31969750;31969792;31969747;31969792;31969792;31971155;31970995;31970948;31971024;31971338;31971232;31973442	+;+;+;+;+;+;+;+;+;+;+;+;+;+;+;+;+;+;+;+;+;+;+;+;+;+;+;+;+;+;+;+;+;+;+;+;+;+;+;+;+	3911	2.35953	1.92638	2.00756	2.16046	1.4344	1.36052	1.33494	1.04816		-1.25944	1.97603e-09	down
ENSMUSG00000001870	Ltbp1	protein_coding	chr17;chr17;chr17;chr17;chr17;chr17;chr17;chr17;chr17;chr17;chr17;chr17;chr17;chr17;chr17;chr17;chr17;chr17;chr17;chr17;chr17;chr17;chr17;chr17;chr17;chr17;chr17;chr17;chr17;chr17;chr17;chr17;chr17;chr17;chr17;chr17;chr17;chr17;chr17;chr17;chr17;chr17;chr17;chr17;chr17;chr17;chr17;chr17;chr17;chr17;chr17;chr17;chr17;chr17;chr17;chr17;chr17;chr17;chr17;chr17;chr17;chr17;chr17;chr17;chr17;chr17;chr…	75005568;75006294;75007331;75007331;75008420;75065911;75151265;75178810;75178810;75178911;75179037;75225156;75225156;75225156;75225156;75226967;75226967;75226967;75226967;75248894;75248894;75248894;75248894;75252344;75252344;75252344;75252344;75266488;75266488;75266488;75266488;75273867;75273867;75273867;75273867;75276396;75276396;75276396;75276555;75278952;75278952;75278952;75278952;75282328;752…	75006361;75006361;75007401;75007401;75008799;75066202;75151434;75179204;75179204;75179204;75179204;75225380;75225380;75225380;75225380;75227241;75227241;75227241;75227241;75248996;75248996;75248996;75248996;75252415;75252415;75252415;75252415;75266610;75266610;75266610;75266610;75274034;75274034;75274034;75274034;75276623;75276623;75276623;75276623;75278974;75278974;75278974;75278974;75282427;752…	+;+;+;+;+;+;+;+;+;+;+;+;+;+;+;+;+;+;+;+;+;+;+;+;+;+;+;+;+;+;+;+;+;+;+;+;+;+;+;+;+;+;+;+;+;+;+;+;+;+;+;+;+;+;+;+;+;+;+;+;+;+;+;+;+;+;+;+;+;+;+;+;+;+;+;+;+;+;+;+;+;+;+;+;+;+;+;+;+;+;+;+;+;+;+;+;+;+;+;+;+;+;+;+;+;+;+;+;+;+;+;+;+;+;+;+;+;+;+;+;+;+;+;+	10480	2.54354	2.85671	2.91686	2.90488	3.13264	2.83027	2.89422	3.00381		0.131587	0.325969	no
ENSMUSG00000001891	Ugp2	protein_coding	chr11;chr11;chr11;chr11;chr11;chr11;chr11;chr11;chr11;chr11;chr11;chr11;chr11;chr11;chr11;chr11;chr11;chr11;chr11;chr11;chr11;chr11;chr11;chr11;chr11;chr11	21321138;21321673;21321924;21321940;21323199;21323199;21323199;21323199;21328871;21328871;21329035;21329725;21329725;21329725;21330834;21330834;21332416;21332416;21333625;21333625;21353349;21353349;21354279;21354279;21370187;21371015	21322129;21322129;21322129;21322129;21323303;21323502;21323303;21323303;21329113;21329113;21329113;21329892;21329922;21329922;21331131;21331131;21332549;21332549;21333810;21333810;21353456;21353456;21354406;21354406;21370477;21371201	-;-;-;-;-;-;-;-;-;-;-;-;-;-;-;-;-;-;-;-;-;-;-;-;-;-	3069	4.22211	4.62064	4.63153	4.52133	4.84014	4.8781	4.80462	4.84816		0.300151	0.00422064	no
ENSMUSG00000001909	Trmt1	protein_coding	chr8;chr8;chr8;chr8;chr8;chr8;chr8;chr8;chr8;chr8;chr8;chr8;chr8;chr8;chr8;chr8;chr8;chr8;chr8;chr8;chr8;chr8;chr8;chr8;chr8;chr8;chr8;chr8;chr8;chr8;chr8;chr8;chr8;chr8;chr8;chr8;chr8;chr8;chr8;chr8;chr8;chr8;chr8;chr8;chr8;chr8;chr8;chr8;chr8;chr8;chr8;chr8;chr8;chr8;chr8;chr8;chr8;chr8;chr8;chr8;chr8;chr8;chr8;chr8;chr8;chr8;chr8;chr8;chr8;chr8;chr8;chr8;chr8;chr8;chr8;chr8;chr8;chr8;chr8;chr8…	84686307;84686319;84686339;84687007;84688866;84689247;84689257;84689257;84689257;84689264;84689269;84689272;84689283;84689283;84689284;84689285;84689286;84689286;84689286;84689289;84689464;84689477;84689632;84689632;84689632;84689632;84689632;84689632;84689632;84689632;84689632;84689632;84689632;84689708;84689708;84689708;84689708;84689708;84689708;84689708;84689708;84690389;84690517;84690517;846…	84686699;84686699;84686699;84687127;84689376;84689349;84689376;84689349;84689376;84689349;84689349;84689349;84689349;84689349;84689376;84689376;84689349;84689349;84689349;84689349;84689908;84689908;84689908;84689908;84689908;84689908;84689974;84689908;84689908;84689908;84689908;84689908;84689908;84689908;84689908;84689908;84689908;84689908;84689908;84689908;84689908;84690572;84690572;84690572;846…	+;+;+;+;+;+;+;+;+;+;+;+;+;+;+;+;+;+;+;+;+;+;+;+;+;+;+;+;+;+;+;+;+;+;+;+;+;+;+;+;+;+;+;+;+;+;+;+;+;+;+;+;+;+;+;+;+;+;+;+;+;+;+;+;+;+;+;+;+;+;+;+;+;+;+;+;+;+;+;+;+;+;+;+;+;+;+;+;+;+;+;+;+;+;+;+;+;+;+;+;+;+;+;+;+;+;+;+;+;+;+;+;+;+;+;+;+;+;+;+;+;+;+;+;+;+;+;+;+;+;+;+;+;+;+;+;+;+;+;+;+;+;+;+;+;+;+;+;+;+;+;+;+;+;+;+;+;+;+;+;+;+;+;+;+;+;+;+;+;+;+;+;+;+;+;+;+;+;+;+;+;+;+;+;+;+;+;+;+;+;+;+;+;+;+	6306	4.26967	3.92351	3.93002	3.96133	3.53168	3.47996	3.26944	3.61687		-0.653913	3.45233e-05	no
ENSMUSG00000001910	Nacc1	protein_coding	chr8;chr8;chr8;chr8;chr8;chr8	84670483;84674765;84674999;84676085;84676341;84687675	84673304;84674862;84675104;84676258;84677252;84687862	-;-;-;-;-;-	4300	5.86028	5.63696	5.64293	5.74891	4.93537	4.975	4.96048	4.8779		-0.866215	3.33007e-14	no
ENSMUSG00000001911	Nfix	protein_coding	chr8;chr8;chr8;chr8;chr8;chr8;chr8;chr8;chr8;chr8;chr8;chr8;chr8;chr8;chr8;chr8;chr8;chr8;chr8;chr8;chr8;chr8;chr8;chr8;chr8;chr8;chr8;chr8;chr8;chr8;chr8;chr8;chr8;chr8;chr8;chr8;chr8;chr8;chr8;chr8;chr8;chr8;chr8;chr8;chr8;chr8;chr8;chr8;chr8;chr8;chr8;chr8;chr8;chr8;chr8;chr8	84699876;84704712;84704712;84707660;84707660;84708214;84708614;84708616;84708626;84708634;84713766;84713766;84713766;84713766;84713766;84713795;84716141;84716141;84721643;84721643;84721643;84721643;84721643;84723728;84723728;84723728;84726469;84726469;84726469;84726469;84726469;84727124;84727124;84727124;84727124;84727124;84727605;84727605;84727605;84727605;84727605;84727905;84727905;84727905;847…	84700219;84704888;84708677;84707716;84707708;84708218;84708677;84708677;84708677;84708677;84713857;84714068;84713857;84713857;84713857;84713857;84716288;84716288;84721818;84721818;84721818;84721818;84721818;84723850;84723850;84723850;84726605;84726602;84726605;84726605;84726605;84727244;84727244;84727244;84727244;84727244;84727679;84727679;84727679;84727679;84727679;84727967;84727967;84727967;847…	-;-;-;-;-;-;-;-;-;-;-;-;-;-;-;-;-;-;-;-;-;-;-;-;-;-;-;-;-;-;-;-;-;-;-;-;-;-;-;-;-;-;-;-;-;-;-;-;-;-;-;-;-;-;-;-	7351	5.52461	5.4694	5.46948	5.45491	6.05609	6.15625	6.12957	6.17898		0.607836	1.03779e-10	no
ENSMUSG00000001918	Slc1a5	protein_coding	chr7;chr7;chr7;chr7;chr7;chr7;chr7;chr7;chr7;chr7;chr7;chr7;chr7;chr7;chr7;chr7;chr7;chr7;chr7;chr7;chr7;chr7;chr7;chr7;chr7;chr7;chr7;chr7;chr7;chr7;chr7;chr7;chr7;chr7;chr7	16781346;16781368;16784738;16785666;16785676;16785676;16785676;16786349;16786349;16786349;16786349;16786371;16786871;16786871;16786871;16786871;16789777;16789777;16789777;16789777;16793027;16793177;16793647;16793647;16793647;16793647;16793647;16795758;16795758;16795758;16795758;16796024;16796024;16797502;16797502	16782475;16782475;16784802;16785718;16785718;16785718;16785718;16786393;16786393;16786393;16786393;16786912;16786912;16787168;16786912;16786912;16789937;16789937;16789937;16789937;16793074;16793880;16793880;16793796;16793706;16793880;16793880;16795952;16795943;16795952;16796158;16796159;16796158;16798257;16798274	+;+;+;+;+;+;+;+;+;+;+;+;+;+;+;+;+;+;+;+;+;+;+;+;+;+;+;+;+;+;+;+;+;+;+	4156	5.32546	5.42257	5.45382	5.52983	6.53571	6.37735	6.14348	7.07366		1.10757	9.42115e-09	up
ENSMUSG00000001924	Uba1	protein_coding	chrX;chrX;chrX;chrX;chrX;chrX;chrX;chrX;chrX;chrX;chrX;chrX;chrX;chrX;chrX;chrX;chrX;chrX;chrX;chrX;chrX;chrX;chrX;chrX;chrX;chrX;chrX;chrX;chrX;chrX;chrX;chrX;chrX;chrX;chrX;chrX;chrX;chrX;chrX;chrX;chrX;chrX;chrX;chrX;chrX;chrX;chrX;chrX;chrX;chrX;chrX;chrX;chrX;chrX;chrX;chrX;chrX;chrX;chrX;chrX;chrX;chrX;chrX;chrX;chrX;chrX;chrX;chrX;chrX;chrX;chrX;chrX;chrX;chrX;chrX	20658326;20658421;20659200;20659427;20662898;20668449;20668449;20668449;20668449;20668692;20668692;20668692;20668692;20668849;20668849;20668849;20668849;20669128;20669128;20669128;20669128;20670204;20670204;20670204;20670544;20670544;20670741;20670741;20671356;20671356;20671690;20671690;20671971;20671971;20672244;20672244;20672435;20672435;20672816;20672816;20675586;20675586;20675879;20675879;206…	20658526;20658526;20659296;20659566;20663125;20668565;20668565;20668565;20668565;20668750;20668750;20668750;20668750;20669017;20669017;20669017;20669017;20669262;20669217;20669262;20669262;20670310;20670303;20670310;20670634;20670634;20670873;20670873;20671453;20671453;20671836;20671836;20672147;20672147;20672348;20672348;20672515;20672515;20672971;20672971;20675751;20675751;20676075;20676075;206…	+;+;+;+;+;+;+;+;+;+;+;+;+;+;+;+;+;+;+;+;+;+;+;+;+;+;+;+;+;+;+;+;+;+;+;+;+;+;+;+;+;+;+;+;+;+;+;+;+;+;+;+;+;+;+;+;+;+;+;+;+;+;+;+;+;+;+;+;+;+;+;+;+;+;+	4819	6.74798	6.5591	6.5717	6.59652	6.09387	6.10409	6.01911	6.22878		-0.571274	1.03557e-06	no
ENSMUSG00000001942	Siae	protein_coding	chr9;chr9;chr9;chr9;chr9;chr9;chr9;chr9;chr9;chr9	37613847;37616800;37622899;37627700;37631349;37632958;37633621;37642640;37644752;37646297	37613926;37616961;37623074;37627838;37631604;37633067;37633754;37642797;37644947;37648318	+;+;+;+;+;+;+;+;+;+	3433	2.75539	3.13346	2.92455	2.96777	3.67459	3.65842	3.84214	3.46645		0.74605	8.02115e-09	no
ENSMUSG00000001948	Spa17	protein_coding	chr9;chr9;chr9;chr9;chr9	37603295;37605793;37607617;37611836;37613556	37603486;37605870;37607687;37612018;37613720	-;-;-;-;-	689	0.967454	1.37053	1.243	1.39006	2.51707	3.02291	2.80197	2.68488		2.02086	2.52921e-15	up
ENSMUSG00000001962	Fam50a	protein_coding	chrX;chrX;chrX;chrX;chrX;chrX;chrX;chrX;chrX;chrX;chrX;chrX;chrX;chrX;chrX;chrX;chrX;chrX;chrX;chrX;chrX;chrX;chrX;chrX;chrX;chrX	74313033;74313126;74314677;74314677;74314864;74314864;74315427;74317430;74317430;74317468;74317637;74317637;74317637;74318142;74318142;74318368;74318368;74318815;74318815;74319050;74319191;74319191;74319392;74319392;74319960;74319960	74313325;74313325;74314761;74314761;74315572;74314963;74315572;74317506;74317506;74317506;74317965;74317703;74317703;74318203;74318203;74318444;74318444;74319098;74318869;74319098;74319261;74319261;74319502;74319502;74320134;74320149	+;+;+;+;+;+;+;+;+;+;+;+;+;+;+;+;+;+;+;+;+;+;+;+;+;+	2288	3.54342	3.6136	3.48263	3.46762	3.01328	2.82544	3.33584	2.94357		-0.596034	0.000120366	no
ENSMUSG00000001964	Emd	protein_coding	chrX;chrX;chrX;chrX;chrX;chrX;chrX;chrX;chrX;chrX;chrX;chrX;chrX;chrX;chrX;chrX;chrX;chrX;chrX;chrX;chrX;chrX;chrX;chrX;chrX;chrX;chrX;chrX;chrX;chrX;chrX	74254687;74254752;74254761;74254810;74254816;74254830;74255208;74255208;74255208;74255208;74255208;74255453;74255453;74255453;74255453;74255453;74255453;74255743;74255743;74255743;74255743;74255743;74256878;74256878;74256878;74256878;74257007;74257007;74257007;74260782;74260782	74255033;74255033;74255033;74255033;74255004;74255033;74255315;74255315;74255315;74255315;74255315;74255530;74255530;74255685;74255530;74255530;74255530;74255876;74255876;74255876;74255876;74255876;74256924;74256924;74256924;74256924;74257323;74257361;74257887;74261548;74261005	+;+;+;+;+;+;+;+;+;+;+;+;+;+;+;+;+;+;+;+;+;+;+;+;+;+;+;+;+;+;+	2517	4.88806	4.61802	4.59076	4.62568	3.96939	4.09147	3.89555	4.13221		-0.753898	1.17655e-07	no
ENSMUSG00000001983	Taco1	protein_coding	chr11;chr11;chr11;chr11;chr11	106066061;106069506;106071867;106072531;106073101	106066518;106069612;106071994;106072708;106073612	+;+;+;+;+	1383	3.7644	3.56372	3.34221	3.46225	3.79154	3.77135	3.74082	3.57351		0.136666	0.429676	no
ENSMUSG00000001988	Npas1	protein_coding	chr7;chr7;chr7;chr7;chr7;chr7;chr7;chr7;chr7;chr7;chr7;chr7	16455721;16459186;16460806;16461330;16461781;16462150;16463248;16465107;16465361;16474593;16475507;16476645	16456304;16459280;16460953;16461436;16461938;16462265;16463416;16465196;16465434;16474828;16475684;16476780	-;-;-;-;-;-;-;-;-;-;-;-	2091	0.911852	0.722097	0.653739	0.70484	0.690724	0.393049	0.370916	0.256031		-1.01701	0.0128829	down
ENSMUSG00000001995	Sipa1l2	protein_coding	chr8;chr8;chr8;chr8;chr8;chr8;chr8;chr8;chr8;chr8;chr8;chr8;chr8;chr8;chr8;chr8;chr8;chr8;chr8;chr8;chr8	125418063;125421881;125422579;125423193;125433178;125439264;125442583;125444486;125447507;125449881;125450333;125451919;125453301;125464152;125468175;125469748;125473498;125474824;125480154;125482048;125491111	125419291;125421962;125422702;125423246;125433309;125439483;125442736;125444710;125447892;125449984;125450433;125452002;125453558;125464426;125468751;125469905;125473601;125474998;125480342;125482181;125492710	-;-;-;-;-;-;-;-;-;-;-;-;-;-;-;-;-;-;-;-;-	6365	4.27516	4.38841	4.28938	4.37069	5.12561	5.00188	4.87699	5.23019		0.709493	1.33371e-10	no
ENSMUSG00000001998	Ap4e1	protein_coding	chr2;chr2;chr2;chr2;chr2;chr2;chr2;chr2;chr2;chr2;chr2;chr2;chr2;chr2;chr2;chr2;chr2;chr2;chr2;chr2;chr2;chr2;chr2;chr2;chr2;chr2;chr2;chr2;chr2;chr2;chr2;chr2;chr2;chr2;chr2;chr2;chr2;chr2;chr2;chr2;chr2;chr2;chr2;chr2;chr2;chr2;chr2;chr2;chr2;chr2;chr2;chr2;chr2;chr2;chr2;chr2;chr2;chr2;chr2;chr2;chr2;chr2;chr2;chr2;chr2;chr2;chr2;chr2;chr2;chr2;chr2;chr2;chr2;chr2;chr2;chr2;chr2;chr2;chr2;chr2	127008717;127008721;127008724;127008730;127008752;127008754;127008754;127009671;127011791;127011791;127011791;127011791;127011791;127011791;127011795;127014170;127014170;127014170;127014170;127014170;127014170;127019286;127019286;127019286;127019286;127019286;127019286;127028172;127028172;127028172;127028172;127028172;127028172;127033530;127033530;127033530;127033530;127033530;127035044;127035044…	127008900;127008900;127008900;127008900;127008900;127008900;127008900;127009875;127011862;127011862;127011862;127011862;127013572;127011862;127011862;127014293;127014293;127014293;127014293;127014293;127014293;127019359;127019359;127019359;127019359;127019359;127019359;127028293;127028278;127028293;127028293;127028293;127028293;127033689;127033689;127033689;127033689;127033689;127035210;127035210…	+;+;+;+;+;+;+;+;+;+;+;+;+;+;+;+;+;+;+;+;+;+;+;+;+;+;+;+;+;+;+;+;+;+;+;+;+;+;+;+;+;+;+;+;+;+;+;+;+;+;+;+;+;+;+;+;+;+;+;+;+;+;+;+;+;+;+;+;+;+;+;+;+;+;+;+;+;+;+;+	9810	1.16869	1.96628	1.9485	1.99501	2.57427	2.32514	2.45377	2.44457		0.799531	0.000547743	no
ENSMUSG00000001999	Blvra	protein_coding	chr2;chr2;chr2;chr2;chr2;chr2;chr2;chr2;chr2;chr2;chr2;chr2;chr2;chr2;chr2;chr2;chr2;chr2;chr2;chr2;chr2;chr2;chr2;chr2;chr2;chr2;chr2;chr2;chr2;chr2;chr2;chr2	127070665;127070667;127070679;127070693;127078930;127080277;127080530;127080530;127080530;127080530;127080530;127082932;127082932;127082932;127082932;127082932;127085963;127085963;127085963;127085963;127085963;127086845;127086845;127086845;127086845;127086845;127087267;127090244;127092039;127092039;127095086;127096735	127070730;127070730;127070730;127070730;127079077;127080378;127080658;127080658;127080658;127080658;127080658;127083050;127083050;127083050;127083050;127083050;127086082;127086082;127086082;127086082;127086082;127086942;127086942;127086942;127087870;127086942;127087419;127090349;127092146;127092146;127095257;127097084	+;+;+;+;+;+;+;+;+;+;+;+;+;+;+;+;+;+;+;+;+;+;+;+;+;+;+;+;+;+;+;+	2446	3.89984	3.71503	3.72931	3.68607	3.03186	3.03203	3.07438	2.98853		-0.862984	3.07383e-12	no
ENSMUSG00000002006	Pdzd4	protein_coding	chrX;chrX;chrX;chrX;chrX;chrX;chrX;chrX;chrX;chrX;chrX;chrX;chrX;chrX	73793359;73793359;73796101;73796101;73796376;73796376;73796830;73796830;73798194;73798194;73798758;73799834;73824282;73824282	73795920;73795920;73796211;73796211;73796477;73796477;73796892;73796892;73798292;73798292;73798848;73800087;73824969;73824969	-;-;-;-;-;-;-;-;-;-;-;-;-;-	3970	2.80953	2.65435	2.59094	2.71239	2.97038	3.1272	2.86385	2.728		0.217077	0.16875	no
ENSMUSG00000002010	Idh3g	protein_coding	chrX;chrX;chrX;chrX;chrX;chrX;chrX;chrX;chrX;chrX;chrX;chrX;chrX;chrX;chrX;chrX;chrX;chrX;chrX;chrX;chrX;chrX;chrX;chrX;chrX;chrX;chrX;chrX;chrX;chrX;chrX;chrX;chrX;chrX;chrX;chrX;chrX;chrX;chrX;chrX;chrX;chrX;chrX;chrX;chrX;chrX;chrX;chrX;chrX;chrX;chrX;chrX;chrX;chrX;chrX;chrX	73778963;73778963;73779043;73779466;73779466;73779466;73779614;73779614;73779614;73779670;73779977;73779977;73779977;73780036;73780074;73780213;73780213;73780213;73780213;73780213;73780213;73780421;73780574;73780574;73780574;73780574;73780574;73780588;73780898;73780898;73780898;73780979;73781152;73781152;73781152;73781152;73781152;73781152;73781677;73781677;73781677;73781677;73781677;73781677;737…	73779171;73779171;73779171;73779526;73779526;73779526;73779708;73779708;73779708;73780123;73780123;73780123;73780123;73780123;73780123;73780315;73780812;73780315;73780315;73780315;73780315;73781030;73780707;73780696;73780897;73780707;73781030;73780707;73781030;73781030;73781030;73781030;73781212;73781212;73781212;73781212;73781212;73781212;73781789;73781789;73781707;73781789;73781789;73781789;737…	-;-;-;-;-;-;-;-;-;-;-;-;-;-;-;-;-;-;-;-;-;-;-;-;-;-;-;-;-;-;-;-;-;-;-;-;-;-;-;-;-;-;-;-;-;-;-;-;-;-;-;-;-;-;-;-	2701	5.06709	4.80521	4.79569	4.88411	4.5062	4.53638	4.55735	4.32006		-0.485331	0.000320901	no
ENSMUSG00000002014	Ssr4	protein_coding	chrX;chrX;chrX;chrX;chrX;chrX;chrX;chrX;chrX;chrX;chrX;chrX;chrX;chrX;chrX;chrX;chrX;chrX;chrX;chrX;chrX;chrX;chrX;chrX;chrX;chrX;chrX;chrX;chrX;chrX;chrX;chrX;chrX	73787028;73787062;73787182;73787184;73787184;73787224;73787265;73788835;73788835;73788835;73788838;73788838;73788844;73789800;73789800;73789800;73789800;73789800;73789800;73789800;73790031;73790031;73790031;73790031;73790031;73790359;73790359;73790359;73790359;73790654;73790654;73790654;73790654	73787306;73787306;73787306;73788953;73787306;73788953;73787306;73789092;73788953;73788953;73788953;73788953;73788953;73790163;73789874;73790424;73789874;73789874;73789874;73789874;73790120;73790332;73790120;73790120;73790120;73790830;73790424;73790424;73790424;73790811;73790826;73790826;73790824	+;+;+;+;+;+;+;+;+;+;+;+;+;+;+;+;+;+;+;+;+;+;+;+;+;+;+;+;+;+;+;+;+	3096	5.45949	4.89876	4.88411	4.9125	4.61902	4.71616	4.52931	4.1962		-0.619407	0.00233539	no
ENSMUSG00000002015	Bcap31	protein_coding	chrX;chrX;chrX;chrX;chrX;chrX;chrX;chrX	73686178;73687837;73688660;73689547;73706997;73712445;73714793;73716118	73686595;73687937;73688780;73689682;73707144;73712545;73714928;73716175	-;-;-;-;-;-;-;-	1219	6.78241	6.80315	6.79214	6.73884	6.42471	6.57515	6.57845	6.29493		-0.364042	0.000847329	no
ENSMUSG00000002017	Fam98a	protein_coding	chr17;chr17;chr17;chr17;chr17;chr17;chr17;chr17;chr17;chr17;chr17;chr17;chr17;chr17	75537086;75538947;75539031;75539401;75539401;75540111;75540111;75541196;75544467;75544748;75547611;75547611;75551741;75551741	75538861;75539114;75539114;75539517;75539517;75540572;75540191;75541380;75544882;75544882;75547759;75547759;75551796;75551946	-;-;-;-;-;-;-;-;-;-;-;-;-;-	3479	4.449	4.59771	4.67585	4.61663	4.81152	4.69327	4.81391	4.65305		0.111754	0.229578	no
ENSMUSG00000002020	Ltbp2	protein_coding	chr12;chr12;chr12;chr12;chr12;chr12;chr12;chr12;chr12;chr12;chr12;chr12;chr12;chr12;chr12;chr12;chr12;chr12;chr12;chr12;chr12;chr12;chr12;chr12;chr12;chr12;chr12;chr12;chr12;chr12;chr12;chr12;chr12;chr12;chr12;chr12;chr12;chr12;chr12;chr12;chr12;chr12;chr12;chr12;chr12;chr12;chr12;chr12;chr12;chr12;chr12;chr12;chr12;chr12;chr12;chr12;chr12;chr12;chr12;chr12;chr12;chr12;chr12;chr12;chr12;chr12;chr…	84783212;84783213;84783329;84784754;84784754;84784754;84785204;84785204;84785204;84785206;84785728;84785728;84785728;84785728;84785974;84785974;84785974;84785974;84786356;84786356;84786356;84786379;84787366;84787366;84787366;84787366;84787904;84787904;84787904;84787904;84789084;84789084;84789084;84789084;84789758;84789758;84789758;84789758;84790242;84790242;84790242;84790242;84790995;84790995;847…	84784395;84784395;84784395;84784903;84784903;84784903;84785485;84785485;84785485;84785485;84785895;84785895;84785895;84785895;84786054;84786111;84786111;84786111;84786484;84786484;84786484;84786484;84787449;84787449;84787449;84787449;84788095;84788095;84788095;84788095;84789227;84789227;84789227;84789227;84789883;84789883;84789883;84789883;84790373;84790373;84790373;84790373;84791117;84791117;847…	-;-;-;-;-;-;-;-;-;-;-;-;-;-;-;-;-;-;-;-;-;-;-;-;-;-;-;-;-;-;-;-;-;-;-;-;-;-;-;-;-;-;-;-;-;-;-;-;-;-;-;-;-;-;-;-;-;-;-;-;-;-;-;-;-;-;-;-;-;-;-;-;-;-;-;-;-;-;-;-;-;-;-;-;-;-;-;-;-;-;-;-;-;-;-;-;-;-;-;-;-;-;-;-;-;-;-;-;-;-;-;-;-;-;-;-;-;-;-;-;-;-;-;-;-;-;-;-;-;-;-;-;-;-;-;-	8184	4.20491	4.44792	4.39321	4.36394	1.7283	1.8217	1.77782	1.80526		-3.04491	1.06697e-267	down
ENSMUSG00000002028	Mll1	protein_coding	chr9;chr9;chr9;chr9;chr9;chr9;chr9;chr9;chr9;chr9;chr9;chr9;chr9;chr9;chr9;chr9;chr9;chr9;chr9;chr9;chr9;chr9;chr9;chr9;chr9;chr9;chr9;chr9;chr9;chr9;chr9;chr9;chr9;chr9;chr9;chr9;chr9;chr9;chr9;chr9;chr9;chr9;chr9;chr9;chr9;chr9;chr9;chr9;chr9;chr9;chr9;chr9;chr9;chr9;chr9;chr9;chr9;chr9;chr9;chr9;chr9;chr9;chr9;chr9;chr9;chr9;chr9;chr9;chr9;chr9;chr9;chr9;chr9;chr9;chr9;chr9;chr9;chr9;chr9;chr9…	44803355;44803355;44809064;44809064;44809715;44809715;44810636;44810636;44810902;44810902;44812987;44812987;44814575;44814575;44814680;44816595;44816595;44816595;44817605;44817706;44817706;44818283;44818283;44818283;44822687;44822687;44822735;44823228;44823228;44823228;44824325;44824325;44824325;44824521;44824521;44824521;44825390;44825390;44825390;44826822;44826822;44826822;44828784;44828784;448…	44808177;44808177;44809193;44809193;44809798;44809798;44810739;44810739;44811080;44811080;44813061;44813061;44814745;44814745;44814745;44816659;44816659;44816659;44817786;44817786;44817786;44820115;44822519;44822519;44822869;44822869;44822869;44823388;44823388;44823388;44824403;44824403;44824403;44824638;44824638;44824638;44825548;44825548;44825548;44826959;44826959;44826959;44828890;44828890;448…	-;-;-;-;-;-;-;-;-;-;-;-;-;-;-;-;-;-;-;-;-;-;-;-;-;-;-;-;-;-;-;-;-;-;-;-;-;-;-;-;-;-;-;-;-;-;-;-;-;-;-;-;-;-;-;-;-;-;-;-;-;-;-;-;-;-;-;-;-;-;-;-;-;-;-;-;-;-;-;-;-;-;-;-;-;-;-;-;-;-;-;-;-;-;-;-;-;-;-;-;-;-;-;-;-;-;-;-;-;-	16670	3.1633	3.83658	3.87668	3.73703	4.01758	3.83583	4.16544	3.89873		0.284211	0.0976901	no
ENSMUSG00000002031	Ift46	protein_coding	chr9;chr9;chr9;chr9;chr9;chr9;chr9;chr9;chr9;chr9;chr9;chr9;chr9;chr9;chr9;chr9;chr9;chr9;chr9;chr9;chr9;chr9;chr9;chr9;chr9;chr9;chr9;chr9;chr9;chr9;chr9;chr9;chr9;chr9;chr9;chr9;chr9;chr9;chr9;chr9;chr9;chr9;chr9;chr9;chr9;chr9;chr9;chr9;chr9;chr9;chr9;chr9;chr9;chr9;chr9;chr9;chr9;chr9;chr9;chr9;chr9;chr9;chr9;chr9;chr9;chr9;chr9;chr9;chr9;chr9;chr9;chr9;chr9	44767908;44771772;44772935;44772935;44772960;44773051;44773054;44773064;44773100;44773263;44773688;44773688;44773688;44773688;44773688;44773688;44773688;44773688;44773700;44774146;44774183;44774183;44774183;44776357;44776360;44776377;44777942;44778562;44778562;44778562;44778562;44778562;44778562;44778562;44778562;44782100;44782100;44782100;44782100;44782100;44782100;44782100;44782100;44782100;447…	44767927;44772104;44773173;44773173;44773173;44773173;44773287;44773173;44773173;44773287;44773784;44773784;44773784;44773784;44773784;44773784;44773784;44773784;44773784;44774231;44774231;44774415;44774231;44776461;44776437;44776437;44778638;44778638;44778638;44778638;44778638;44778638;44778638;44778638;44778638;44782207;44782198;44782233;44782129;44782233;44782233;44782137;44782233;44782233;447…	+;+;+;+;+;+;+;+;+;+;+;+;+;+;+;+;+;+;+;+;+;+;+;+;+;+;+;+;+;+;+;+;+;+;+;+;+;+;+;+;+;+;+;+;+;+;+;+;+;+;+;+;+;+;+;+;+;+;+;+;+;+;+;+;+;+;+;+;+;+;+;+;+	5695	3.42389	3.47249	3.35484	3.28081	3.64133	3.55149	3.57818	3.3313		0.103917	0.425624	no
ENSMUSG00000002043	Trappc6a	protein_coding	chr7;chr7;chr7;chr7;chr7;chr7;chr7;chr7;chr7;chr7;chr7;chr7;chr7;chr7;chr7;chr7;chr7;chr7;chr7;chr7;chr7;chr7;chr7;chr7;chr7;chr7;chr7;chr7;chr7	19508670;19508710;19508712;19508726;19508730;19514201;19514201;19514201;19514420;19514422;19514422;19514422;19514422;19514422;19515007;19515007;19515007;19515025;19515204;19515204;19515204;19515204;19515204;19515204;19515846;19515846;19515846;19515846;19515962	19508832;19508832;19508832;19508832;19508832;19514268;19514268;19514268;19514539;19515090;19514539;19514539;19514539;19514539;19515090;19515090;19515090;19515090;19515318;19515297;19515297;19515297;19515297;19515297;19516136;19516145;19516138;19516145;19516141	+;+;+;+;+;+;+;+;+;+;+;+;+;+;+;+;+;+;+;+;+;+;+;+;+;+;+;+;+	1317	4.09964	3.82154	3.43804	3.42213	3.84122	4.24717	4.11937	3.95128		0.2857	0.212641	no
ENSMUSG00000002052	Supt6	protein_coding	chr11;chr11;chr11;chr11;chr11;chr11;chr11;chr11;chr11;chr11;chr11;chr11;chr11;chr11;chr11;chr11;chr11;chr11;chr11;chr11;chr11;chr11;chr11;chr11;chr11;chr11;chr11;chr11;chr11;chr11;chr11;chr11;chr11;chr11;chr11;chr11;chr11;chr11;chr11;chr11;chr11;chr11;chr11;chr11;chr11;chr11;chr11;chr11;chr11;chr11;chr11;chr11;chr11;chr11;chr11;chr11	78206746;78207028;78208050;78208050;78208852;78208852;78209102;78209102;78209424;78209424;78211797;78211797;78212083;78212083;78212669;78212669;78213267;78213267;78216205;78216205;78217841;78217841;78219168;78219168;78219883;78219883;78220597;78221121;78221121;78222110;78222110;78222348;78222348;78222770;78222770;78223154;78223154;78224366;78224596;78225307;78225664;78225947;78226180;78226675;782…	78207769;78207769;78208237;78208237;78209018;78209018;78209179;78209179;78209536;78209536;78211921;78211921;78212196;78212196;78212907;78212907;78213462;78213462;78216345;78216345;78217983;78217983;78219315;78219315;78220090;78220090;78220747;78221248;78221248;78222277;78222277;78222485;78222485;78222905;78222905;78223686;78223230;78224483;78224735;78225502;78225818;78226097;78226309;78226773;782…	-;-;-;-;-;-;-;-;-;-;-;-;-;-;-;-;-;-;-;-;-;-;-;-;-;-;-;-;-;-;-;-;-;-;-;-;-;-;-;-;-;-;-;-;-;-;-;-;-;-;-;-;-;-;-;-	7095	4.59107	4.85675	4.92657	4.8661	5.08576	5.02114	5.02401	5.17925		0.222502	0.024016	no
ENSMUSG00000002055	Spag5	protein_coding	chr11;chr11;chr11;chr11;chr11;chr11;chr11;chr11;chr11;chr11;chr11;chr11;chr11;chr11;chr11;chr11;chr11;chr11;chr11;chr11;chr11;chr11;chr11;chr11;chr11;chr11;chr11;chr11;chr11;chr11;chr11;chr11;chr11;chr11;chr11;chr11;chr11;chr11;chr11;chr11;chr11;chr11;chr11;chr11;chr11;chr11;chr11;chr11;chr11;chr11;chr11;chr11;chr11;chr11;chr11;chr11;chr11;chr11;chr11	78301529;78301624;78301655;78301895;78301895;78301895;78304046;78304046;78304046;78305143;78305143;78313115;78313115;78313115;78313115;78313348;78313348;78313348;78313348;78313513;78313513;78313513;78313513;78313820;78313820;78313820;78314164;78314164;78314164;78314343;78314343;78314705;78314705;78314705;78314961;78314961;78315188;78315188;78315357;78315509;78315900;78315900;78315900;78317962;783…	78301710;78301710;78301710;78302020;78302020;78302020;78305040;78305502;78305040;78305320;78305320;78313189;78313189;78313189;78313189;78313440;78313440;78313440;78313440;78313939;78313647;78313647;78313647;78314084;78313939;78313939;78314456;78314256;78314256;78314456;78314456;78314863;78314798;78314798;78315108;78315108;78315190;78315290;78315642;78315642;78316041;78316041;78316041;78318087;783…	+;+;+;+;+;+;+;+;+;+;+;+;+;+;+;+;+;+;+;+;+;+;+;+;+;+;+;+;+;+;+;+;+;+;+;+;+;+;+;+;+;+;+;+;+;+;+;+;+;+;+;+;+;+;+;+;+;+;+	5624	3.6282	3.89445	3.90157	3.88987	3.12087	2.88312	3.0291	2.7271		-1.03223	2.22248e-17	down
ENSMUSG00000002058	Unc119	protein_coding	chr11;chr11;chr11;chr11;chr11;chr11;chr11;chr11;chr11;chr11;chr11;chr11;chr11;chr11;chr11;chr11;chr11;chr11;chr11;chr11;chr11;chr11;chr11;chr11;chr11	78343482;78343498;78343506;78343545;78346666;78346911;78347218;78347218;78347218;78347218;78347218;78347797;78347797;78347797;78347797;78347797;78347935;78348087;78348087;78348087;78348465;78348465;78348531;78348531;78348531	78343786;78343786;78343786;78343786;78346759;78347331;78347331;78347331;78347331;78347849;78347331;78348119;78348259;78347899;78347899;78347899;78348259;78348259;78348259;78348259;78348998;78349164;78348979;78348896;78349164	+;+;+;+;+;+;+;+;+;+;+;+;+;+;+;+;+;+;+;+;+;+;+;+;+	2448	3.10147	2.76847	2.73679	2.72827	3.95003	4.07616	3.84834	4.20477		1.24912	1.48996e-13	up
ENSMUSG00000002059	Rab34	protein_coding	chr11;chr11;chr11;chr11;chr11;chr11;chr11;chr11;chr11;chr11;chr11;chr11;chr11;chr11;chr11;chr11;chr11;chr11;chr11;chr11;chr11;chr11;chr11;chr11;chr11;chr11;chr11;chr11;chr11;chr11;chr11;chr11;chr11;chr11;chr11;chr11;chr11;chr11;chr11;chr11;chr11;chr11;chr11;chr11;chr11;chr11;chr11;chr11;chr11;chr11;chr11;chr11;chr11;chr11;chr11;chr11;chr11;chr11;chr11	78188430;78188440;78188779;78188879;78189178;78189240;78189571;78189571;78189571;78189571;78189571;78189588;78190130;78190130;78190130;78190130;78190130;78190130;78190130;78190289;78190289;78190289;78190289;78190289;78190289;78190353;78190478;78190478;78190478;78190478;78190478;78190478;78190478;78190685;78190685;78190685;78190685;78190685;78190685;78191208;78191208;78191208;78191208;78191208;781…	78188511;78188511;78189390;78189390;78189390;78189390;78189662;78189662;78189662;78189662;78189662;78189662;78190195;78190195;78190306;78190195;78190195;78190195;78190195;78190390;78190390;78190390;78190390;78190390;78190390;78190390;78190542;78191114;78190542;78190542;78190542;78190542;78190542;78190933;78190736;78190736;78190736;78190736;78190736;78191289;78191265;78191289;78191289;78191289;781…	+;+;+;+;+;+;+;+;+;+;+;+;+;+;+;+;+;+;+;+;+;+;+;+;+;+;+;+;+;+;+;+;+;+;+;+;+;+;+;+;+;+;+;+;+;+;+;+;+;+;+;+;+;+;+;+;+;+;+	2385	5.65626	5.4352	5.31622	5.3829	5.17326	5.2261	5.177	5.16107		-0.335318	0.0125647	no
ENSMUSG00000002064	Sdf2	protein_coding	chr11;chr11;chr11;chr11;chr11;chr11;chr11;chr11	78245746;78250421;78250894;78251016;78251016;78254851;78254851;78254855	78246170;78250545;78251212;78251212;78251212;78255117;78255496;78255496	+;+;+;+;+;+;+;+	1515	5.27641	4.97021	4.99435	5.04524	5.5499	5.63131	5.55971	5.2328		0.375397	0.0148406	no
ENSMUSG00000002068	Ccne1	protein_coding	chr7;chr7;chr7;chr7;chr7;chr7;chr7;chr7;chr7;chr7;chr7;chr7;chr7;chr7;chr7;chr7;chr7;chr7;chr7;chr7;chr7;chr7;chr7;chr7;chr7;chr7	38097984;38098668;38098811;38098992;38099247;38099247;38099247;38099468;38099468;38099789;38100555;38100658;38102786;38102786;38103046;38103046;38106279;38106279;38106279;38106596;38106596;38106787;38106787;38106787;38107322;38107322	38098637;38099149;38099149;38099149;38099358;38099358;38099369;38099501;38099602;38099884;38100701;38100701;38102921;38102921;38103194;38103194;38106683;38106347;38106347;38106683;38106683;38106829;38106908;38106829;38107502;38107534	-;-;-;-;-;-;-;-;-;-;-;-;-;-;-;-;-;-;-;-;-;-;-;-;-;-	2662	4.70044	4.35052	4.36817	4.40468	2.97345	3.08793	3.04606	2.96525		-1.62771	2.48282e-29	down
ENSMUSG00000002083	Bbc3	protein_coding	chr7;chr7;chr7;chr7;chr7;chr7;chr7;chr7;chr7	16309616;16310455;16312126;16312126;16313517;16313627;16313627;16317118;16317118	16309861;16310538;16312414;16312414;16313817;16313738;16313817;16317697;16318205	+;+;+;+;+;+;+;+;+	2008	4.35099	4.07358	3.98791	4.0143	5.09815	5.21486	5.22225	4.94001		0.992581	4.09361e-11	no
ENSMUSG00000002102	Psmc3	protein_coding	chr2;chr2;chr2;chr2;chr2;chr2;chr2;chr2;chr2;chr2;chr2;chr2;chr2;chr2;chr2;chr2;chr2;chr2;chr2;chr2;chr2;chr2;chr2;chr2;chr2;chr2;chr2;chr2;chr2;chr2;chr2;chr2;chr2;chr2;chr2;chr2;chr2;chr2;chr2;chr2;chr2;chr2;chr2;chr2;chr2;chr2;chr2;chr2;chr2;chr2;chr2;chr2;chr2;chr2;chr2;chr2;chr2;chr2;chr2;chr2;chr2;chr2	91054009;91054055;91054095;91054100;91054301;91054382;91054478;91054573;91054575;91054575;91054575;91054575;91054575;91054575;91054979;91054979;91054979;91054979;91054979;91054979;91054979;91055458;91055458;91055458;91055458;91055458;91055458;91055458;91055458;91055648;91055648;91055648;91055648;91055648;91055648;91055905;91055905;91055905;91055905;91056642;91056658;91056658;91056658;91056912;910…	91054331;91054331;91054331;91054331;91054331;91054424;91054658;91054658;91054658;91054658;91054658;91054658;91054658;91054658;91055104;91055104;91055104;91055104;91055104;91055104;91055104;91055562;91055562;91055553;91055562;91055935;91055562;91055562;91055562;91055928;91055718;91055710;91055710;91055710;91055710;91056042;91056042;91056042;91056042;91056801;91056801;91056801;91056801;91056996;910…	+;+;+;+;+;+;+;+;+;+;+;+;+;+;+;+;+;+;+;+;+;+;+;+;+;+;+;+;+;+;+;+;+;+;+;+;+;+;+;+;+;+;+;+;+;+;+;+;+;+;+;+;+;+;+;+;+;+;+;+;+;+	2607	6.80424	6.37429	6.33676	6.46277	5.32574	5.33551	5.32397	5.17482		-1.29978	2.29457e-17	down
ENSMUSG00000002103	Acp2	protein_coding	chr2;chr2;chr2;chr2;chr2;chr2;chr2;chr2;chr2;chr2;chr2;chr2;chr2;chr2;chr2;chr2;chr2;chr2;chr2;chr2;chr2;chr2;chr2;chr2;chr2;chr2;chr2;chr2;chr2;chr2;chr2;chr2;chr2;chr2;chr2;chr2;chr2;chr2	91202885;91202909;91202924;91202924;91202928;91203266;91203601;91203601;91203601;91203601;91203601;91204228;91204240;91204240;91204240;91205756;91205756;91205756;91205756;91206010;91206010;91206010;91206188;91206188;91206188;91206717;91206717;91207817;91207817;91207817;91208040;91208040;91208040;91208261;91208261;91208261;91210607;91210607	91203048;91203048;91203048;91203048;91203048;91203320;91203657;91203696;91203696;91203696;91203696;91204326;91204326;91204326;91204326;91205908;91205908;91205908;91205908;91206108;91206046;91206108;91206849;91206277;91206277;91206849;91206849;91207899;91207899;91207899;91208146;91208146;91208146;91208436;91208436;91208313;91212142;91214098	+;+;+;+;+;+;+;+;+;+;+;+;+;+;+;+;+;+;+;+;+;+;+;+;+;+;+;+;+;+;+;+;+;+;+;+;+;+	5186	3.52559	3.67263	3.61062	3.56954	4.36786	4.33823	4.2557	4.51556		0.777713	4.71898e-15	no
ENSMUSG00000002105	Slc39a13	protein_coding	chr2;chr2;chr2;chr2;chr2;chr2;chr2;chr2;chr2;chr2;chr2;chr2;chr2;chr2;chr2;chr2;chr2;chr2;chr2;chr2;chr2;chr2;chr2;chr2;chr2;chr2;chr2;chr2;chr2;chr2;chr2;chr2;chr2;chr2;chr2;chr2;chr2;chr2;chr2;chr2;chr2;chr2;chr2;chr2;chr2;chr2;chr2;chr2;chr2;chr2;chr2;chr2;chr2;chr2;chr2	91061791;91061791;91062874;91063064;91063064;91063064;91063122;91063125;91063320;91063320;91063320;91063320;91063405;91063656;91063656;91063656;91063656;91063656;91063656;91064641;91064715;91064715;91064715;91064715;91064715;91064906;91064906;91064906;91064906;91065581;91065582;91065582;91065582;91065582;91065582;91066013;91066013;91066013;91066013;91066013;91066046;91068431;91068431;91068431;910…	91062978;91062978;91062978;91063163;91063163;91063163;91063163;91063452;91063452;91063452;91063452;91063452;91063452;91063706;91064386;91063706;91063706;91063706;91063706;91064804;91064804;91065446;91064804;91064804;91064804;91065007;91065007;91065007;91065007;91065739;91065700;91066176;91065739;91065714;91065700;91066126;91066126;91066126;91066126;91066126;91066126;91068739;91068739;91068739;910…	-;-;-;-;-;-;-;-;-;-;-;-;-;-;-;-;-;-;-;-;-;-;-;-;-;-;-;-;-;-;-;-;-;-;-;-;-;-;-;-;-;-;-;-;-;-;-;-;-;-;-;-;-;-;-	4869	4.58232	4.33627	4.4249	4.44289	4.5131	4.49811	4.56892	4.29825		-0.0337661	0.815798	no
ENSMUSG00000002107	Celf2	protein_coding	chr2;chr2;chr2;chr2;chr2;chr2;chr2;chr2;chr2;chr2;chr2;chr2;chr2;chr2;chr2;chr2;chr2;chr2;chr2;chr2;chr2;chr2;chr2;chr2;chr2;chr2;chr2;chr2;chr2;chr2;chr2;chr2;chr2;chr2;chr2;chr2;chr2;chr2;chr2;chr2;chr2;chr2;chr2;chr2;chr2;chr2;chr2;chr2;chr2;chr2;chr2;chr2;chr2;chr2;chr2;chr2;chr2;chr2;chr2;chr2;chr2;chr2;chr2;chr2;chr2;chr2;chr2;chr2;chr2;chr2;chr2;chr2;chr2;chr2;chr2;chr2;chr2;chr2;chr2;chr2…	6539694;6539705;6539705;6539705;6541869;6543430;6544807;6544841;6544841;6545635;6546240;6546240;6546334;6546872;6547042;6547042;6547042;6547042;6547042;6547042;6547042;6547042;6547042;6549832;6549832;6549832;6549832;6549832;6549832;6549832;6549832;6549832;6549832;6553785;6553785;6553785;6553785;6553785;6553785;6553785;6553785;6553785;6553785;6553785;6553785;6553785;6553785;6553889;6560659;6560659…	6545675;6547213;6546779;6545675;6545675;6545675;6546779;6545675;6545675;6545675;6547213;6547213;6547213;6547213;6547213;6547213;6547213;6547213;6547213;6547213;6547213;6547213;6547213;6549975;6549975;6549975;6549975;6549975;6549975;6549975;6549975;6549975;6549975;6553964;6553964;6553982;6553964;6553964;6553964;6553964;6553964;6553964;6553964;6553964;6553964;6553964;6553964;6553964;6560790;6560790…	-;-;-;-;-;-;-;-;-;-;-;-;-;-;-;-;-;-;-;-;-;-;-;-;-;-;-;-;-;-;-;-;-;-;-;-;-;-;-;-;-;-;-;-;-;-;-;-;-;-;-;-;-;-;-;-;-;-;-;-;-;-;-;-;-;-;-;-;-;-;-;-;-;-;-;-;-;-;-;-;-;-;-;-;-;-;-;-;-;-;-;-;-;-;-;-;-;-;-;-;-;-;-;-;-;-;-;-;-;-;-;-;-;-;-;-;-;-;-;-;-;-;-;-;-;-;-;-;-;-;-;-;-;-;-;-;-;-;-;-;-;-;-;-;-;-;-;-;-;-;-;-;-;-;-;-;-;-;-;-;-;-;-;-;-;-;-;-;-;-;-;-;-;-;-;-;-;-;-;-;-;-;-;-;-;-;-;-;-;-;-;-;-;-;-;-;-;-;-;-…	25601	1.75689	2.48296	2.40681	2.41562	2.73163	2.63806	2.75178	2.89541		0.52117	0.00542421	no
ENSMUSG00000002109	Ddb2	protein_coding	chr2;chr2;chr2;chr2;chr2;chr2;chr2;chr2;chr2;chr2;chr2;chr2;chr2;chr2;chr2;chr2;chr2;chr2;chr2;chr2;chr2;chr2;chr2;chr2;chr2;chr2;chr2;chr2;chr2;chr2;chr2;chr2;chr2;chr2;chr2;chr2;chr2;chr2;chr2;chr2	91211572;91211588;91211603;91211621;91211856;91212280;91212280;91212280;91212280;91212280;91212450;91212450;91212450;91212450;91212450;91216666;91216666;91216666;91216666;91217053;91217053;91217053;91217307;91217307;91217307;91217307;91218744;91218744;91218744;91234108;91234108;91234108;91234108;91234108;91234815;91234815;91236690;91236690;91236690;91236690	91212012;91212012;91212012;91212012;91212012;91212325;91212325;91212325;91212325;91212325;91212614;91212614;91212614;91212614;91212614;91216808;91216808;91216808;91216808;91217230;91217230;91217230;91217406;91217406;91217406;91217406;91218889;91218889;91218889;91234299;91234299;91234951;91234951;91235331;91234951;91234951;91236982;91236960;91236885;91236907	-;-;-;-;-;-;-;-;-;-;-;-;-;-;-;-;-;-;-;-;-;-;-;-;-;-;-;-;-;-;-;-;-;-;-;-;-;-;-;-	2736	1.7782	2.25619	2.17813	2.17192	2.70548	2.57814	2.76189	2.23255		0.544825	0.00385575	no
ENSMUSG00000002129	Sf3a1	protein_coding	chr11;chr11;chr11;chr11;chr11;chr11;chr11;chr11;chr11;chr11;chr11;chr11;chr11;chr11;chr11;chr11;chr11;chr11;chr11;chr11;chr11;chr11;chr11;chr11;chr11;chr11;chr11;chr11	4160350;4160355;4160355;4161046;4161046;4161046;4166496;4166496;4167633;4167633;4171062;4171062;4171062;4173080;4173080;4174032;4175036;4175395;4176270;4176481;4177413;4177548;4178071;4179141;4179141;4179354;4179354;4180034	4160550;4160550;4160550;4161167;4161167;4161167;4166703;4166703;4167890;4167890;4171913;4171136;4171136;4173110;4173230;4174219;4175153;4175580;4176391;4176726;4177620;4178225;4178225;4179242;4179242;4179419;4179425;4182541	+;+;+;+;+;+;+;+;+;+;+;+;+;+;+;+;+;+;+;+;+;+;+;+;+;+;+;+	6147	4.89677	4.71067	4.76844	4.90282	4.04158	3.98121	3.9773	4.13897		-0.881278	6.69587e-15	no
ENSMUSG00000002147	Stat6	protein_coding	chr10;chr10;chr10;chr10;chr10;chr10;chr10;chr10;chr10;chr10;chr10;chr10;chr10;chr10;chr10;chr10;chr10;chr10;chr10;chr10;chr10;chr10;chr10;chr10;chr10;chr10;chr10;chr10;chr10;chr10;chr10;chr10;chr10	127642986;127643002;127646891;127646891;127647685;127647685;127648106;127650696;127650696;127650953;127651157;127651950;127652191;127652985;127653079;127653207;127654926;127654926;127655297;127656761;127656924;127657108;127657108;127657556;127657556;127658197;127658357;127658629;127659400;127659433;127659589;127659589;127659795	127643249;127643249;127647027;127647027;127647823;127647823;127648189;127650780;127650834;127651005;127651305;127652081;127652379;127653072;127653329;127653329;127655015;127655018;127655503;127657018;127657018;127657244;127657244;127657928;127657702;127658260;127658461;127658700;127659498;127659498;127660187;127659717;127660957	+;+;+;+;+;+;+;+;+;+;+;+;+;+;+;+;+;+;+;+;+;+;+;+;+;+;+;+;+;+;+;+;+	4402	5.46626	5.29798	5.29347	5.34285	5.29799	5.31587	5.34069	5.32567		-0.0899316	0.445424	no
ENSMUSG00000002204	Napsa	protein_coding	chr7;chr7;chr7;chr7;chr7;chr7;chr7;chr7;chr7;chr7;chr7;chr7;chr7;chr7	44572432;44572432;44581204;44581204;44581421;44581421;44581683;44581683;44582342;44582342;44584999;44585219;44585714;44586559	44572689;44572689;44581339;44581339;44581544;44581544;44581801;44581801;44583191;44582541;44585121;44585363;44585812;44586862	+;+;+;+;+;+;+;+;+;+;+;+;+;+	2158	2.67787	2.86131	2.66813	2.53365	0.596458	0.671831	0.835583	0.694424		-3.17206	5.14412e-61	down
ENSMUSG00000002205	Vrk3	protein_coding	chr7;chr7;chr7;chr7;chr7;chr7;chr7;chr7;chr7;chr7;chr7;chr7;chr7;chr7;chr7;chr7;chr7;chr7;chr7;chr7;chr7;chr7;chr7;chr7;chr7;chr7;chr7;chr7;chr7;chr7;chr7;chr7;chr7;chr7;chr7;chr7;chr7;chr7;chr7;chr7;chr7;chr7;chr7;chr7;chr7;chr7;chr7;chr7;chr7;chr7;chr7;chr7;chr7;chr7;chr7;chr7;chr7;chr7;chr7;chr7;chr7;chr7	44748413;44748485;44748584;44748636;44748646;44748647;44748943;44752113;44752115;44752115;44752115;44752115;44752115;44752115;44752115;44753816;44753816;44753816;44753816;44753816;44753816;44753816;44753816;44753816;44757746;44757746;44757746;44757746;44757746;44757746;44757746;44757746;44759025;44759042;44759700;44759700;44759700;44759700;44760878;44760878;44760878;44762991;44762991;44762991;447…	44748651;44748651;44748651;44748651;44748729;44748651;44749397;44752176;44752176;44752176;44752176;44752176;44752176;44752176;44752176;44753955;44753956;44753955;44753955;44753955;44753955;44753955;44753955;44753955;44757895;44757895;44757895;44757895;44757895;44758105;44757895;44757895;44759407;44759407;44759894;44759894;44759769;44759894;44760942;44760942;44760942;44763057;44763055;44763057;447…	+;+;+;+;+;+;+;+;+;+;+;+;+;+;+;+;+;+;+;+;+;+;+;+;+;+;+;+;+;+;+;+;+;+;+;+;+;+;+;+;+;+;+;+;+;+;+;+;+;+;+;+;+;+;+;+;+;+;+;+;+;+	3098	3.64084	3.53944	3.40711	3.43762	3.37959	3.26721	3.48969	2.88823		-0.319874	0.0718733	no
ENSMUSG00000002210	Smg9	protein_coding	chr7;chr7;chr7;chr7;chr7;chr7;chr7;chr7;chr7;chr7;chr7;chr7;chr7;chr7;chr7;chr7;chr7;chr7;chr7;chr7;chr7;chr7;chr7;chr7;chr7;chr7;chr7;chr7;chr7;chr7;chr7;chr7;chr7;chr7;chr7;chr7;chr7;chr7;chr7;chr7;chr7;chr7;chr7	24399619;24399619;24399724;24399921;24403392;24403392;24403392;24403392;24405527;24405527;24405527;24405527;24405688;24405688;24405688;24406035;24406035;24406035;24407521;24407521;24407521;24414733;24414939;24414975;24416499;24416499;24416921;24416921;24420014;24420014;24420069;24420195;24420576;24420576;24420576;24420813;24420813;24420813;24420813;24421120;24421120;24422300;24422300	24399891;24399891;24399891;24400067;24403547;24403547;24403547;24403547;24405851;24405601;24405601;24405601;24405952;24405952;24405952;24406132;24406132;24406132;24407563;24408273;24407633;24415050;24415050;24415050;24416594;24416594;24417006;24417006;24420120;24420120;24420120;24420683;24420683;24420683;24420683;24420930;24420941;24420930;24420941;24421264;24421264;24422639;24422778	+;+;+;+;+;+;+;+;+;+;+;+;+;+;+;+;+;+;+;+;+;+;+;+;+;+;+;+;+;+;+;+;+;+;+;+;+;+;+;+;+;+;+	3702	3.1716	3.05694	3.04918	3.13068	2.99885	2.98159	2.78788	3.03285		-0.226561	0.0803412	no
ENSMUSG00000002221	Paxip1	protein_coding	chr5;chr5;chr5;chr5;chr5;chr5;chr5;chr5;chr5;chr5;chr5;chr5;chr5;chr5;chr5;chr5;chr5;chr5;chr5;chr5;chr5	27740667;27744115;27744257;27744421;27748814;27750963;27752744;27754485;27756953;27758431;27759370;27759973;27761577;27765138;27765591;27772004;27775566;27781422;27783730;27788643;27791199	27742503;27744175;27744332;27744555;27748914;27751131;27752846;27754555;27756996;27758615;27759491;27760110;27761672;27765232;27766290;27772624;27775679;27781485;27783773;27788777;27791339	-;-;-;-;-;-;-;-;-;-;-;-;-;-;-;-;-;-;-;-;-	5052	3.70337	4.02797	4.04152	4.02918	3.27988	2.94244	3.16203	3.03042		-0.979917	1.6572e-16	no
ENSMUSG00000002222	Rmnd5a	protein_coding	chr6;chr6;chr6;chr6;chr6;chr6;chr6;chr6;chr6;chr6;chr6;chr6;chr6;chr6;chr6;chr6;chr6;chr6;chr6;chr6;chr6;chr6;chr6;chr6	71388634;71388887;71390467;71391334;71393103;71393103;71394460;71394625;71394625;71394625;71394625;71396074;71396074;71396852;71396852;71396852;71398361;71398361;71399127;71399127;71413250;71414785;71429018;71439998	71393188;71391977;71393188;71391977;71393188;71393188;71394779;71394779;71394779;71394779;71394779;71396282;71396187;71397198;71396954;71396954;71398526;71398526;71399293;71399293;71413350;71414919;71429160;71440637	-;-;-;-;-;-;-;-;-;-;-;-;-;-;-;-;-;-;-;-;-;-;-;-	6783	2.67382	3.43689	3.29493	3.24639	4.48772	4.4855	4.57789	4.55746		1.39793	4.78557e-19	up
ENSMUSG00000002227	Mov10	protein_coding	chr3;chr3;chr3;chr3;chr3;chr3;chr3;chr3;chr3;chr3;chr3;chr3;chr3;chr3;chr3;chr3;chr3;chr3;chr3;chr3;chr3;chr3;chr3;chr3;chr3;chr3;chr3;chr3;chr3;chr3;chr3;chr3;chr3;chr3;chr3;chr3;chr3;chr3;chr3;chr3;chr3;chr3;chr3;chr3;chr3;chr3;chr3;chr3;chr3;chr3;chr3;chr3;chr3;chr3;chr3;chr3;chr3;chr3;chr3;chr3;chr3;chr3;chr3;chr3;chr3;chr3;chr3;chr3;chr3;chr3;chr3;chr3;chr3;chr3;chr3;chr3;chr3;chr3;chr3;chr3…	104794836;104794836;104794836;104794836;104794836;104795325;104795325;104795325;104795325;104795325;104795694;104795694;104795694;104795694;104795694;104795860;104795860;104795860;104795860;104795860;104796767;104796767;104796767;104796767;104796767;104796970;104796970;104796970;104796970;104796970;104797275;104797275;104797275;104797275;104797275;104799392;104799392;104799392;104799392;104799392…	104795240;104795240;104795240;104795240;104795240;104795446;104795446;104795446;104795446;104795446;104795782;104795782;104795782;104795782;104795782;104795985;104795985;104795985;104795985;104795985;104796841;104796841;104796841;104796841;104796841;104797161;104797161;104797161;104797161;104797161;104797392;104797392;104797392;104797392;104797392;104799608;104799608;104799608;104799608;104799608…	-;-;-;-;-;-;-;-;-;-;-;-;-;-;-;-;-;-;-;-;-;-;-;-;-;-;-;-;-;-;-;-;-;-;-;-;-;-;-;-;-;-;-;-;-;-;-;-;-;-;-;-;-;-;-;-;-;-;-;-;-;-;-;-;-;-;-;-;-;-;-;-;-;-;-;-;-;-;-;-;-;-;-;-;-;-;-;-;-;-;-;-;-;-;-;-;-;-;-;-;-;-;-;-;-;-;-;-;-;-;-	4223	3.40094	3.38299	3.34442	3.29801	3.03537	3.21549	3.11652	2.87561		-0.381803	0.0027024	no
ENSMUSG00000002233	Rhoc	protein_coding	chr3;chr3;chr3;chr3;chr3;chr3;chr3;chr3;chr3;chr3;chr3;chr3;chr3;chr3;chr3;chr3;chr3	104789011;104789034;104789058;104791889;104791889;104791889;104791983;104792565;104792565;104792565;104792565;104792900;104792900;104792900;104793870;104793870;104793911	104789083;104789101;104789083;104792052;104792052;104792052;104792052;104792685;104792880;104792685;104792685;104793030;104793030;104793030;104794459;104794344;104794051	+;+;+;+;+;+;+;+;+;+;+;+;+;+;+;+;+	1292	7.15364	6.78514	6.78149	6.81388	7.05627	7.10401	7.07688	7.10644		0.133971	0.387808	no
ENSMUSG00000002249	Tead3	protein_coding	chr17;chr17;chr17;chr17;chr17;chr17;chr17;chr17;chr17;chr17;chr17;chr17;chr17;chr17;chr17;chr17;chr17;chr17;chr17;chr17;chr17;chr17;chr17;chr17;chr17;chr17;chr17;chr17;chr17;chr17;chr17;chr17;chr17;chr17;chr17;chr17;chr17;chr17;chr17;chr17;chr17;chr17;chr17;chr17;chr17;chr17;chr17;chr17;chr17;chr17;chr17;chr17;chr17;chr17;chr17;chr17;chr17;chr17;chr17;chr17;chr17;chr17;chr17;chr17;chr17;chr17;chr…	28331671;28331671;28331671;28331675;28331714;28331718;28332951;28332951;28332951;28332951;28332951;28332951;28333192;28333192;28333192;28333192;28333192;28333192;28333506;28333506;28333506;28333506;28333506;28333506;28333506;28333791;28333791;28333791;28333791;28333791;28333791;28333791;28333923;28334384;28334384;28334384;28334384;28334384;28334384;28334384;28334384;28334704;28334704;28334704;283…	28332833;28332833;28332833;28332833;28332833;28332833;28333103;28333103;28333103;28333103;28333103;28333103;28333332;28333332;28333332;28333332;28333332;28333332;28333679;28333679;28333679;28333679;28333679;28333679;28333679;28333936;28333936;28333936;28333936;28333936;28333936;28333936;28333936;28334445;28334445;28334445;28334445;28334445;28334445;28334445;28334445;28334753;28334753;28334753;283…	-;-;-;-;-;-;-;-;-;-;-;-;-;-;-;-;-;-;-;-;-;-;-;-;-;-;-;-;-;-;-;-;-;-;-;-;-;-;-;-;-;-;-;-;-;-;-;-;-;-;-;-;-;-;-;-;-;-;-;-;-;-;-;-;-;-;-;-;-;-;-;-;-;-;-;-;-;-;-;-;-;-;-;-;-;-;-;-	4398	2.13671	2.25495	2.38706	2.21808	2.9964	3.01903	3.06253	3.02773		0.873936	1.2811e-17	no
ENSMUSG00000002250	Ppard	protein_coding	chr17;chr17;chr17;chr17;chr17;chr17;chr17;chr17;chr17;chr17;chr17;chr17;chr17;chr17;chr17;chr17;chr17;chr17;chr17;chr17;chr17;chr17;chr17;chr17;chr17;chr17;chr17;chr17;chr17;chr17;chr17;chr17;chr17;chr17;chr17	28232754;28232766;28232782;28232807;28237012;28237012;28237012;28237012;28271708;28272193;28272201;28272971;28286261;28286261;28286261;28286261;28295341;28295341;28295341;28295341;28295341;28297086;28297086;28297086;28297086;28298277;28298277;28298277;28298277;28298584;28298584;28298584;28299602;28299602;28299602	28232864;28232864;28232864;28232864;28237095;28237095;28237095;28237095;28271887;28272244;28272244;28273163;28286467;28286467;28286467;28286467;28295495;28295495;28296379;28295495;28295495;28297224;28297224;28297224;28297224;28298479;28299034;28298479;28298479;28298716;28299034;28299034;28299939;28299861;28301469	+;+;+;+;+;+;+;+;+;+;+;+;+;+;+;+;+;+;+;+;+;+;+;+;+;+;+;+;+;+;+;+;+;+;+	4631	3.60807	3.47741	3.51517	3.47219	3.6127	3.62351	3.62159	3.65379		0.0624417	0.599837	no
ENSMUSG00000002257	Def6	protein_coding	chr17;chr17;chr17;chr17;chr17;chr17;chr17;chr17;chr17;chr17;chr17;chr17;chr17;chr17	28207778;28207837;28211880;28212539;28216965;28217601;28219745;28220077;28223672;28223888;28225845;28226101;28227807;28228069	28207938;28207938;28212050;28212614;28217105;28217786;28219981;28220223;28223780;28224186;28226011;28226299;28227897;28228608	+;+;+;+;+;+;+;+;+;+;+;+;+;+	2524	3.19172	3.00976	2.74146	2.89832	2.44587	2.0649	2.30227	1.97461		-0.977221	4.41976e-07	no
ENSMUSG00000002265	Peg3	protein_coding	chr7;chr7;chr7;chr7;chr7;chr7;chr7;chr7;chr7;chr7;chr7;chr7;chr7;chr7;chr7;chr7;chr7;chr7;chr7;chr7;chr7;chr7;chr7;chr7;chr7;chr7;chr7;chr7;chr7;chr7	6703892;6709395;6711696;6711851;6711851;6711851;6712673;6712673;6712673;6712950;6712950;6716054;6716054;6716054;6717113;6717113;6717113;6717799;6717799;6717799;6718426;6718426;6718426;6721933;6723187;6726490;6726490;6730258;6730258;6730258	6711731;6711731;6711731;6711943;6711943;6711943;6712775;6712775;6712775;6713012;6713012;6716157;6716157;6716157;6717196;6717196;6717196;6717888;6717888;6717888;6718556;6718556;6718556;6726574;6723215;6726574;6726574;6730419;6730421;6730419	-;-;-;-;-;-;-;-;-;-;-;-;-;-;-;-;-;-;-;-;-;-;-;-;-;-;-;-;-;-	13314	2.1307	3.13677	2.99899	2.75148	3.89413	3.59745	3.87701	3.18023		0.925902	0.000138089	no
ENSMUSG00000002274	Metrn	protein_coding	chr17;chr17;chr17;chr17;chr17;chr17;chr17;chr17;chr17	25794571;25794949;25795374;25795374;25796241;25796241;25796865;25796865;25797066	25795291;25795291;25795433;25795433;25796641;25796641;25796976;25797045;25797136	-;-;-;-;-;-;-;-;-	1434	4.34359	3.80237	3.56153	3.85592	3.00695	3.17849	3.3098	2.85389		-0.969081	1.77517e-05	no
ENSMUSG00000002279	Lmf1	protein_coding	chr17;chr17;chr17;chr17;chr17;chr17;chr17;chr17;chr17;chr17;chr17;chr17;chr17;chr17;chr17;chr17;chr17;chr17;chr17;chr17;chr17;chr17;chr17;chr17;chr17;chr17;chr17;chr17;chr17;chr17;chr17;chr17;chr17;chr17;chr17;chr17;chr17;chr17;chr17;chr17;chr17;chr17;chr17;chr17;chr17;chr17;chr17;chr17;chr17;chr17;chr17;chr17;chr17;chr17;chr17;chr17;chr17;chr17;chr17;chr17;chr17;chr17	25579174;25579177;25579187;25579187;25579197;25579199;25579199;25579199;25579320;25585543;25585543;25585543;25585543;25585543;25585543;25585543;25585543;25588676;25588676;25588676;25588676;25588676;25588676;25596302;25603763;25612296;25612296;25612296;25612296;25612296;25612296;25612296;25630607;25631735;25631735;25631735;25631735;25631735;25631735;25645149;25645149;25645149;25645149;25645149;256…	25579379;25579379;25579379;25579379;25579379;25579379;25579379;25579379;25579379;25585852;25585852;25589224;25585852;25585852;25585852;25585852;25585852;25588686;25588686;25588742;25588686;25588686;25588686;25598556;25603773;25612444;25612444;25612444;25612444;25612444;25612444;25612444;25630682;25631800;25634842;25631800;25631800;25631800;25631800;25647596;25645316;25645316;25645316;25645316;256…	+;+;+;+;+;+;+;+;+;+;+;+;+;+;+;+;+;+;+;+;+;+;+;+;+;+;+;+;+;+;+;+;+;+;+;+;+;+;+;+;+;+;+;+;+;+;+;+;+;+;+;+;+;+;+;+;+;+;+;+;+;+	13471	1.65985	1.53298	1.39925	1.50743	1.80574	1.70308	1.72873	1.6379		0.225462	0.130326	no
ENSMUSG00000002280	Narfl	protein_coding	chr17;chr17;chr17;chr17;chr17;chr17;chr17;chr17;chr17;chr17;chr17;chr17;chr17;chr17;chr17;chr17;chr17;chr17;chr17;chr17;chr17;chr17;chr17;chr17;chr17;chr17;chr17;chr17;chr17;chr17;chr17;chr17;chr17;chr17;chr17;chr17;chr17;chr17;chr17;chr17;chr17;chr17	25773776;25773776;25773807;25773817;25773819;25775046;25775046;25775046;25775046;25775046;25776819;25776949;25776966;25776966;25776966;25777325;25777325;25777325;25777325;25777325;25778950;25778950;25778950;25778950;25778950;25779498;25779498;25779498;25779498;25779498;25780307;25780307;25780307;25780880;25780880;25781193;25781241;25781688;25781688;25782016;25782016;25782016	25773887;25773887;25773887;25773887;25773887;25775141;25775141;25775225;25775141;25775141;25777109;25777109;25777109;25777109;25777109;25777457;25777457;25777457;25777457;25777457;25779084;25779084;25779084;25779084;25779084;25779593;25779616;25779513;25779616;25779616;25781845;25780436;25780436;25780952;25780952;25781378;25781378;25781845;25781845;25782796;25783332;25782791	+;+;+;+;+;+;+;+;+;+;+;+;+;+;+;+;+;+;+;+;+;+;+;+;+;+;+;+;+;+;+;+;+;+;+;+;+;+;+;+;+;+	3826	3.63906	3.05192	3.03005	3.23231	2.8174	2.83555	2.85471	2.7956		-0.559925	0.0042072	no
ENSMUSG00000002289	Angptl4	protein_coding	chr17;chr17;chr17;chr17;chr17;chr17;chr17;chr17;chr17;chr17;chr17;chr17;chr17;chr17;chr17;chr17;chr17;chr17;chr17;chr17	33773750;33774908;33776950;33776950;33776971;33777012;33777320;33777320;33777320;33778372;33778372;33778372;33778372;33778999;33780530;33780530;33780783;33780783;33781063;33781063	33775568;33775568;33777231;33777231;33777415;33777231;33777415;33777415;33777415;33778485;33778485;33778465;33778485;33779143;33780643;33780647;33780893;33780893;33781543;33781575	-;-;-;-;-;-;-;-;-;-;-;-;-;-;-;-;-;-;-;-	3286	4.20931	4.01988	3.96985	4.08671	5.03072	5.11746	4.7536	6.4538		1.43645	0.001234	up
ENSMUSG00000002297	Dbf4	protein_coding	chr5;chr5;chr5;chr5;chr5;chr5;chr5;chr5;chr5;chr5;chr5;chr5;chr5;chr5;chr5;chr5;chr5;chr5;chr5;chr5;chr5;chr5;chr5;chr5;chr5;chr5;chr5;chr5;chr5;chr5;chr5;chr5;chr5;chr5;chr5;chr5;chr5;chr5;chr5;chr5;chr5;chr5;chr5;chr5;chr5;chr5;chr5;chr5;chr5;chr5;chr5;chr5;chr5;chr5	8396973;8397011;8397154;8397852;8398325;8399688;8399688;8399688;8399688;8401661;8403080;8403080;8403080;8403080;8403612;8403612;8403612;8403612;8403612;8404871;8404871;8404871;8404871;8405802;8405802;8405802;8405802;8408234;8408234;8408234;8408234;8408494;8408494;8408494;8408494;8410010;8410010;8410010;8410010;8412121;8412121;8412121;8412121;8418427;8421221;8421221;8421221;8421221;8421221;8422467…	8398162;8398162;8398162;8398162;8398669;8399812;8400305;8399812;8399812;8403191;8403191;8403191;8403191;8403191;8403740;8403612;8403740;8403740;8403740;8404916;8404916;8404916;8404913;8405838;8405838;8405838;8405838;8408310;8408310;8408310;8408310;8408563;8408563;8408563;8408563;8410060;8410060;8410060;8410060;8412300;8412300;8412300;8412300;8420300;8421393;8421393;8421393;8421393;8421393;8422694…	-;-;-;-;-;-;-;-;-;-;-;-;-;-;-;-;-;-;-;-;-;-;-;-;-;-;-;-;-;-;-;-;-;-;-;-;-;-;-;-;-;-;-;-;-;-;-;-;-;-;-;-;-;-	6571	4.24044	5.20991	5.15302	5.07046	4.17474	3.93165	3.79112	4.0066		-1.07299	3.00686e-08	down
ENSMUSG00000002307	Daxx	protein_coding	chr17;chr17;chr17;chr17;chr17;chr17;chr17;chr17;chr17;chr17;chr17;chr17;chr17;chr17;chr17;chr17;chr17;chr17;chr17;chr17;chr17;chr17;chr17;chr17;chr17;chr17;chr17;chr17;chr17;chr17;chr17;chr17;chr17;chr17;chr17;chr17;chr17;chr17;chr17;chr17;chr17;chr17;chr17;chr17;chr17	33909414;33909445;33909498;33909515;33909601;33910277;33910426;33910431;33910431;33910431;33910431;33910431;33911238;33911238;33911238;33911238;33911238;33911238;33911238;33912158;33912158;33912158;33912158;33912588;33912588;33912588;33912588;33912750;33913273;33913273;33913273;33913273;33913273;33913559;33913806;33913843;33913843;33913843;33913843;33913954;33915343;33915343;33915343;33915343;339…	33909463;33909598;33909696;33909598;33909854;33910671;33910671;33910671;33910671;33910671;33910671;33910671;33912069;33911897;33912069;33911512;33912069;33912069;33911423;33912369;33912369;33912369;33912369;33912807;33912807;33912693;33912807;33912807;33913726;33913726;33913726;33913726;33913726;33913726;33914062;33914062;33914062;33914062;33914062;33913999;33915518;33915582;33915582;33915582;339…	+;+;+;+;+;+;+;+;+;+;+;+;+;+;+;+;+;+;+;+;+;+;+;+;+;+;+;+;+;+;+;+;+;+;+;+;+;+;+;+;+;+;+;+;+	3058	3.8598	3.57306	3.65754	3.65132	3.80911	3.95265	3.74316	3.72628		0.0720816	0.640043	no
ENSMUSG00000002308	Cd320	protein_coding	chr17;chr17;chr17;chr17;chr17;chr17;chr17;chr17;chr17;chr17;chr17;chr17	33843091;33843103;33843426;33846016;33846016;33846016;33847495;33847495;33848017;33848017;33848286;33848286	33843291;33843291;33843631;33846141;33846141;33846318;33847725;33847725;33848178;33848178;33848751;33849774	+;+;+;+;+;+;+;+;+;+;+;+	2592	3.92082	3.40644	3.43727	3.44318	2.83837	2.90902	2.80095	2.6304		-0.931905	6.2862e-07	no
ENSMUSG00000002319	Ipo4	protein_coding	chr14;chr14;chr14;chr14;chr14;chr14;chr14;chr14;chr14;chr14;chr14;chr14;chr14;chr14;chr14;chr14;chr14;chr14;chr14;chr14;chr14;chr14;chr14;chr14;chr14;chr14;chr14;chr14;chr14;chr14;chr14;chr14;chr14;chr14;chr14;chr14;chr14;chr14;chr14;chr14;chr14;chr14;chr14;chr14;chr14;chr14;chr14;chr14;chr14;chr14;chr14;chr14;chr14;chr14;chr14;chr14;chr14;chr14;chr14;chr14;chr14;chr14;chr14;chr14;chr14;chr14;chr…	55625400;55625634;55625716;55625719;55625722;55625724;55625740;55625896;55626154;55626154;55626154;55626154;55626154;55626154;55626154;55626154;55626357;55627298;55627340;55627340;55627340;55627340;55627340;55627535;55627535;55627535;55627535;55627535;55627535;55627785;55627785;55627785;55627785;55627785;55628106;55628106;55628106;55628106;55628592;55628592;55628592;55628592;55628783;55628794;556…	55626041;55626041;55626041;55626041;55626041;55626041;55626041;55626041;55626223;55626223;55626223;55626223;55626236;55626223;55626432;55626223;55626417;55627444;55627444;55627444;55627390;55627444;55627444;55627667;55627667;55627667;55627667;55627563;55627667;55627924;55627993;55627993;55627993;55627993;55628231;55628231;55628231;55628231;55628639;55628684;55628684;55628639;55629175;55628987;556…	-;-;-;-;-;-;-;-;-;-;-;-;-;-;-;-;-;-;-;-;-;-;-;-;-;-;-;-;-;-;-;-;-;-;-;-;-;-;-;-;-;-;-;-;-;-;-;-;-;-;-;-;-;-;-;-;-;-;-;-;-;-;-;-;-;-;-;-;-;-;-;-;-;-;-;-;-;-;-;-;-;-;-;-;-;-;-;-;-;-;-;-;-;-;-;-;-;-;-;-;-;-;-;-;-;-;-;-;-;-;-;-;-;-;-;-;-;-;-;-;-;-;-;-;-;-;-;-;-;-;-;-;-;-;-;-;-;-;-;-;-;-;-;-;-;-;-;-;-;-;-;-;-;-	5362	3.78897	3.64683	3.64038	3.78001	3.35369	3.18748	3.25263	3.15511		-0.581247	3.44004e-07	no
ENSMUSG00000002320	Tm9sf1	protein_coding	chr14;chr14;chr14;chr14;chr14;chr14;chr14;chr14;chr14;chr14;chr14;chr14;chr14;chr14;chr14;chr14;chr14;chr14;chr14;chr14;chr14;chr14;chr14;chr14;chr14;chr14;chr14;chr14;chr14;chr14;chr14;chr14;chr14;chr14;chr14;chr14;chr14;chr14;chr14;chr14;chr14;chr14;chr14;chr14;chr14;chr14;chr14;chr14;chr14;chr14;chr14;chr14;chr14;chr14;chr14	55635965;55635965;55635968;55636012;55636016;55636060;55637833;55637859;55637859;55637859;55637859;55637859;55637910;55638301;55640096;55640385;55640385;55640385;55640385;55640385;55640385;55640385;55640385;55640385;55640444;55640967;55640967;55640967;55640967;55640967;55640967;55640967;55640967;55640967;55641270;55641418;55642584;55642594;55642594;55642594;55642594;55642594;55642594;55642594;556…	55636612;55636612;55636612;55636612;55636612;55636612;55638132;55638132;55638070;55638132;55638132;55638132;55638132;55638505;55641588;55640570;55640570;55640570;55640570;55640570;55640570;55640570;55640570;55640570;55640570;55641599;55641060;55641588;55641588;55641588;55641588;55641588;55641588;55641588;55641588;55641588;55642955;55642955;55643371;55642749;55643340;55642955;55642955;55642955;556…	-;-;-;-;-;-;-;-;-;-;-;-;-;-;-;-;-;-;-;-;-;-;-;-;-;-;-;-;-;-;-;-;-;-;-;-;-;-;-;-;-;-;-;-;-;-;-;-;-;-;-;-;-;-;-	3880	4.38488	4.26216	4.30532	4.34706	4.01315	4.05276	4.07487	3.63222		-0.451095	0.00133025	no
ENSMUSG00000002325	Irf9	protein_coding	chr14;chr14;chr14;chr14;chr14;chr14;chr14;chr14;chr14;chr14;chr14;chr14;chr14;chr14;chr14;chr14;chr14;chr14;chr14;chr14;chr14;chr14;chr14;chr14;chr14;chr14;chr14;chr14;chr14;chr14;chr14;chr14;chr14;chr14;chr14	55603571;55603985;55604468;55604577;55604579;55605052;55605052;55605052;55605721;55605721;55605721;55605721;55605820;55606093;55606093;55606093;55606093;55606318;55606318;55606318;55606318;55606537;55606537;55606537;55607275;55607514;55607514;55607514;55608685;55608685;55608685;55608685;55608921;55608921;55608921	55604243;55604243;55604553;55605232;55604721;55605232;55605232;55605232;55605860;55605904;55605904;55605904;55605904;55606166;55606166;55606166;55606166;55606438;55610027;55606438;55606438;55606608;55606608;55606608;55607855;55607855;55607855;55607855;55608800;55608733;55608800;55608800;55610030;55610030;55610030	+;+;+;+;+;+;+;+;+;+;+;+;+;+;+;+;+;+;+;+;+;+;+;+;+;+;+;+;+;+;+;+;+;+;+	5386	1.19881	1.48449	1.41062	1.34286	1.80528	1.84917	1.96735	1.89089		0.719548	8.17822e-08	no
ENSMUSG00000002326	Gmpr2	protein_coding	chr14;chr14;chr14;chr14;chr14;chr14;chr14;chr14;chr14;chr14	55672235;55672706;55672950;55675327;55675559;55676755;55676928;55677206;55677871;55678224	55672384;55672801;55673069;55675410;55675732;55676836;55677034;55677248;55678030;55678750	+;+;+;+;+;+;+;+;+;+	1543	4.07638	4.21914	4.05563	4.13528	3.78176	3.86787	3.68505	3.47657		-0.496351	0.000111409	no
ENSMUSG00000002329	Mdp1	protein_coding	chr14;chr14;chr14;chr14;chr14;chr14	55657879;55659200;55659370;55659988;55660168;55660338	55659074;55659285;55659477;55660098;55660228;55660508	-;-;-;-;-;-	1733	3.78069	3.55265	3.75128	3.73984	4.12992	4.13257	4.02336	3.95825		0.323239	0.0109503	no
ENSMUSG00000002332	Dhrs1	protein_coding	chr14;chr14;chr14;chr14;chr14;chr14;chr14;chr14;chr14;chr14;chr14;chr14;chr14;chr14;chr14;chr14;chr14;chr14;chr14;chr14;chr14;chr14	55739020;55739020;55739022;55739234;55739552;55739552;55739552;55739552;55739936;55739936;55739936;55740727;55740727;55741183;55741183;55743454;55743454;55743658;55743658;55744918;55745441;55745441	55739420;55739420;55739420;55739420;55739632;55739632;55739632;55739660;55740144;55740005;55740005;55740873;55740873;55741315;55741315;55743533;55743533;55745088;55743801;55745088;55745690;55745599	-;-;-;-;-;-;-;-;-;-;-;-;-;-;-;-;-;-;-;-;-;-	2760	3.86853	3.80168	3.70558	3.84329	3.52022	3.39395	3.61887	3.0537		-0.486986	0.00228118	no
ENSMUSG00000002342	Tmem161a	protein_coding	chr8;chr8;chr8;chr8;chr8;chr8;chr8;chr8;chr8;chr8;chr8;chr8;chr8;chr8;chr8;chr8;chr8;chr8;chr8;chr8;chr8;chr8;chr8;chr8;chr8;chr8;chr8;chr8;chr8;chr8;chr8;chr8;chr8;chr8;chr8;chr8;chr8;chr8;chr8;chr8;chr8;chr8;chr8;chr8;chr8;chr8;chr8;chr8;chr8;chr8;chr8;chr8;chr8;chr8;chr8;chr8;chr8;chr8;chr8;chr8;chr8;chr8;chr8;chr8;chr8;chr8;chr8;chr8;chr8;chr8;chr8;chr8;chr8;chr8;chr8;chr8;chr8;chr8;chr8;chr8…	70172356;70172405;70172405;70172408;70172413;70172416;70172416;70172419;70174303;70174303;70174303;70174303;70174303;70174303;70174303;70176807;70176845;70176845;70176845;70176845;70176845;70176845;70176845;70177240;70177241;70177241;70177241;70177241;70177241;70177241;70177241;70177452;70177452;70177452;70177490;70177527;70178733;70178867;70178867;70178867;70178867;70178867;70178867;70180539;701…	70172440;70172440;70172440;70172440;70172440;70172440;70172440;70172440;70174406;70174406;70174406;70174406;70174406;70174406;70174406;70176925;70176925;70176925;70177155;70176925;70176925;70176925;70176925;70177338;70177561;70177338;70177338;70177428;70177338;70177338;70177338;70177608;70177608;70177608;70177608;70177608;70179018;70178890;70179022;70179018;70179018;70179018;70179018;70180599;701…	+;+;+;+;+;+;+;+;+;+;+;+;+;+;+;+;+;+;+;+;+;+;+;+;+;+;+;+;+;+;+;+;+;+;+;+;+;+;+;+;+;+;+;+;+;+;+;+;+;+;+;+;+;+;+;+;+;+;+;+;+;+;+;+;+;+;+;+;+;+;+;+;+;+;+;+;+;+;+;+;+;+;+;+;+;+;+;+;+	3673	3.77206	3.62658	3.42122	3.45467	4.024	4.00146	3.84717	4.01656		0.37088	0.0112792	no
ENSMUSG00000002343	Armc6	protein_coding	chr8;chr8;chr8;chr8;chr8;chr8;chr8;chr8;chr8;chr8;chr8;chr8;chr8;chr8;chr8;chr8;chr8;chr8;chr8;chr8;chr8;chr8;chr8	70220172;70220198;70220477;70222106;70222106;70222106;70222518;70222518;70223186;70223544;70224610;70224900;70224900;70225318;70229528;70229528;70229528;70231280;70231280;70231280;70233946;70234110;70234110	70220877;70220877;70220877;70222290;70222243;70222243;70222789;70222649;70223689;70223689;70225473;70225177;70225473;70225473;70229610;70229610;70229610;70231406;70231406;70231406;70234126;70234449;70234466	-;-;-;-;-;-;-;-;-;-;-;-;-;-;-;-;-;-;-;-;-;-;-	3262	4.05564	3.6413	3.75887	3.7984	3.25831	3.33852	3.34917	3.22891		-0.637026	2.40419e-05	no
ENSMUSG00000002345	2310045N01Rik	protein_coding	chr8;chr8;chr8;chr8;chr8;chr8;chr8;chr8;chr8;chr8;chr8;chr8;chr8;chr8;chr8;chr8;chr8;chr8;chr8;chr8;chr8;chr8;chr8;chr8;chr8;chr8;chr8;chr8;chr8;chr8;chr8;chr8;chr8;chr8;chr8;chr8;chr8;chr8;chr8;chr8;chr8;chr8;chr8;chr8;chr8;chr8;chr8;chr8;chr8;chr8;chr8;chr8;chr8;chr8;chr8	70139499;70139707;70139711;70139713;70139723;70140277;70141864;70141864;70141864;70141864;70141864;70142474;70142474;70142474;70142474;70142474;70144498;70144498;70145024;70145024;70145024;70145024;70145024;70145811;70145811;70145811;70147090;70147090;70147090;70152778;70152778;70164229;70164229;70164229;70165048;70165048;70165048;70165530;70165530;70165530;70166046;70166046;70166046;70166293;701…	70139772;70139772;70139772;70139772;70139772;70140356;70141976;70141976;70141976;70141976;70141976;70142538;70142538;70142538;70142538;70142538;70144597;70144597;70145134;70145134;70145549;70145535;70145134;70145890;70145890;70145890;70147319;70147261;70147256;70152844;70152844;70164304;70164304;70164304;70165251;70165251;70165251;70165664;70165664;70165664;70166175;70166175;70166175;70166426;701…	+;+;+;+;+;+;+;+;+;+;+;+;+;+;+;+;+;+;+;+;+;+;+;+;+;+;+;+;+;+;+;+;+;+;+;+;+;+;+;+;+;+;+;+;+;+;+;+;+;+;+;+;+;+;+	2810	2.69113	2.3677	2.39661	2.39219	2.61155	2.71393	2.78456	2.40991		0.14304	0.457462	no
ENSMUSG00000002346	Slc25a42	protein_coding	chr8;chr8;chr8;chr8;chr8;chr8;chr8;chr8;chr8;chr8;chr8;chr8;chr8;chr8;chr8;chr8;chr8;chr8;chr8;chr8;chr8;chr8;chr8;chr8;chr8;chr8;chr8;chr8;chr8;chr8;chr8;chr8	70184340;70184340;70184340;70185292;70187716;70188300;70188300;70188300;70188833;70188833;70188833;70188833;70189411;70189411;70190063;70190063;70190063;70190063;70191861;70191861;70191861;70191861;70192369;70194124;70194124;70194124;70194124;70212228;70212228;70212228;70212228;70212228	70185225;70186776;70186776;70186776;70188451;70188451;70188451;70188451;70189577;70188949;70188949;70189577;70189577;70189577;70190088;70190088;70190088;70190088;70191966;70191966;70191966;70191966;70194236;70194236;70194236;70194236;70194236;70212305;70212305;70212256;70212305;70212305	-;-;-;-;-;-;-;-;-;-;-;-;-;-;-;-;-;-;-;-;-;-;-;-;-;-;-;-;-;-;-;-	5996	1.60761	1.37878	1.47515	1.44577	2.2205	2.07614	2.29413	2.00139		0.888136	1.28884e-08	no
ENSMUSG00000002365	Snx9	protein_coding	chr17;chr17;chr17;chr17;chr17;chr17;chr17;chr17;chr17;chr17;chr17;chr17;chr17;chr17;chr17;chr17;chr17;chr17	5841328;5886997;5890075;5891774;5899327;5902364;5904889;5908354;5908582;5918380;5920071;5920570;5922130;5924605;5926072;5927206;5928205;5930570	5841546;5887083;5890149;5891899;5899495;5902514;5904973;5908479;5908699;5918510;5920174;5920673;5922207;5924681;5926161;5927320;5928296;5931033	+;+;+;+;+;+;+;+;+;+;+;+;+;+;+;+;+;+	2411	5.95944	6.05256	5.9795	6.05328	5.80301	5.69424	5.77277	5.74334		-0.31605	5.05272e-05	no
ENSMUSG00000002372	Ranbp3	protein_coding	chr17;chr17;chr17;chr17;chr17;chr17;chr17;chr17;chr17;chr17;chr17;chr17;chr17;chr17;chr17;chr17	56673225;56686006;56696602;56696718;56701023;56701449;56702763;56705457;56706862;56707163;56707851;56708171;56709214;56710088;56710591;56710856	56673411;56686061;56696638;56696789;56701088;56701541;56702890;56705570;56706965;56707238;56707953;56708280;56709334;56710230;56710777;56711769	+;+;+;+;+;+;+;+;+;+;+;+;+;+;+;+	2511	5.77731	5.53869	5.49937	5.70485	4.86599	4.86791	4.83084	4.87618		-0.853953	2.29319e-12	no
ENSMUSG00000002379	Ndufa11	protein_coding	chr17;chr17;chr17;chr17	56717762;56721035;56721319;56721985	56717942;56721127;56721441;56724248	+;+;+;+	2661	4.76274	4.3297	4.27749	4.52265	4.10849	4.2298	4.30284	4.36819		-0.303408	0.0830946	no
ENSMUSG00000002393	Nr2f6	protein_coding	chr8;chr8;chr8;chr8;chr8;chr8;chr8;chr8;chr8;chr8;chr8;chr8;chr8;chr8;chr8;chr8;chr8;chr8;chr8;chr8;chr8;chr8;chr8;chr8	71374123;71374127;71374478;71374628;71374653;71375118;71375503;71375503;71375749;71375749;71375749;71375749;71375752;71375752;71375819;71378389;71378389;71378389;71378389;71380853;71380991;71380991;71380991;71381358	71374421;71374754;71374754;71374754;71374754;71375502;71375568;71375790;71375790;71376273;71375790;71375995;71376273;71376273;71376273;71378556;71378527;71378527;71378483;71380909;71381177;71381090;71381960;71381906	-;-;-;-;-;-;-;-;-;-;-;-;-;-;-;-;-;-;-;-;-;-;-;-	2983	5.09918	4.52261	4.57456	4.61415	4.36605	4.38795	4.20773	4.16411		-0.52357	0.00473453	no
ENSMUSG00000002395	Use1	protein_coding	chr8;chr8;chr8;chr8;chr8;chr8;chr8;chr8;chr8;chr8;chr8;chr8;chr8;chr8;chr8;chr8;chr8;chr8;chr8;chr8;chr8;chr8;chr8;chr8;chr8;chr8;chr8;chr8;chr8;chr8;chr8;chr8;chr8;chr8;chr8;chr8;chr8;chr8;chr8;chr8;chr8;chr8;chr8;chr8;chr8;chr8;chr8;chr8;chr8;chr8;chr8;chr8;chr8;chr8;chr8;chr8;chr8;chr8;chr8;chr8;chr8;chr8;chr8;chr8;chr8	71366848;71366942;71367005;71367217;71367217;71367217;71367235;71367235;71367243;71367243;71367384;71367498;71367641;71367644;71367644;71367644;71367644;71367644;71367644;71367644;71367770;71367770;71367770;71367770;71367770;71367770;71367780;71367959;71367959;71367959;71367959;71367959;71367959;71367959;71367959;71367959;71367959;71368550;71368550;71368550;71368550;71368550;71368550;71368550;713…	71367078;71367078;71367369;71367369;71367369;71367369;71367369;71367369;71367369;71367369;71367848;71367693;71367848;71367848;71367693;71367848;71367693;71367693;71367693;71367693;71367848;71367848;71367848;71367806;71367848;71367848;71367848;71368111;71368214;71368111;71368111;71368111;71368111;71368111;71368111;71368111;71368111;71368685;71368562;71368998;71368831;71368562;71368562;71368562;713…	+;+;+;+;+;+;+;+;+;+;+;+;+;+;+;+;+;+;+;+;+;+;+;+;+;+;+;+;+;+;+;+;+;+;+;+;+;+;+;+;+;+;+;+;+;+;+;+;+;+;+;+;+;+;+;+;+;+;+;+;+;+;+;+;+	2203	4.64264	4.24594	3.90728	4.17322	4.67898	4.77899	4.80763	4.68139		0.428611	0.0280889	no
ENSMUSG00000002396	Ocel1	protein_coding	chr8;chr8;chr8;chr8;chr8;chr8;chr8;chr8;chr8;chr8;chr8	71371298;71371339;71371346;71372468;71372473;71372749;71372749;71372749;71372946;71372946;71374717	71371985;71371985;71371985;71372633;71372633;71372955;71372802;71372802;71373689;71374382;71379361	+;+;+;+;+;+;+;+;+;+;+	7133	2.63553	2.33111	2.4052	2.33648	2.20043	2.22536	2.36451	2.19861		-0.288862	0.0660836	no
ENSMUSG00000002409	Dyrk1b	protein_coding	chr7;chr7;chr7;chr7;chr7;chr7;chr7;chr7;chr7;chr7;chr7;chr7;chr7;chr7;chr7;chr7;chr7;chr7;chr7;chr7;chr7;chr7;chr7;chr7;chr7;chr7;chr7;chr7;chr7;chr7;chr7;chr7;chr7;chr7;chr7;chr7;chr7;chr7;chr7;chr7;chr7;chr7;chr7;chr7	28179469;28179494;28180266;28180316;28181509;28181509;28181509;28181509;28182361;28182361;28182361;28182361;28182579;28182579;28182579;28182579;28183064;28183064;28183064;28183064;28184241;28184241;28184241;28184241;28185068;28185068;28185068;28185068;28185296;28185296;28185296;28185296;28185714;28185714;28185714;28185834;28186362;28186362;28186362;28186362;28186552;28186552;28186552;28186552	28179640;28179640;28180426;28180426;28181672;28181672;28181672;28181672;28182480;28182480;28182480;28182480;28182767;28182767;28182767;28182767;28183211;28183211;28183211;28183211;28184527;28184527;28184527;28184527;28185214;28185214;28185214;28185214;28185436;28185436;28185436;28185436;28186029;28186029;28186029;28186029;28186468;28186468;28186468;28186468;28186943;28187294;28186923;28187294	+;+;+;+;+;+;+;+;+;+;+;+;+;+;+;+;+;+;+;+;+;+;+;+;+;+;+;+;+;+;+;+;+;+;+;+;+;+;+;+;+;+;+;+	2695	0.450358	0.747858	0.791345	0.351928	0.782606	0.549788	0.759783	0.920859		0.387311	0.327133	no
ENSMUSG00000002413	Braf	protein_coding	chr6;chr6;chr6;chr6;chr6;chr6;chr6;chr6;chr6;chr6;chr6;chr6;chr6;chr6;chr6;chr6;chr6;chr6;chr6;chr6;chr6;chr6;chr6;chr6;chr6;chr6;chr6;chr6;chr6;chr6;chr6;chr6;chr6;chr6;chr6;chr6;chr6;chr6;chr6;chr6;chr6;chr6;chr6;chr6;chr6;chr6;chr6;chr6	39603237;39614112;39614132;39615661;39615661;39623579;39623579;39627722;39627722;39628609;39628609;39639292;39639590;39639590;39640307;39640451;39640451;39643100;39643100;39643100;39644238;39644238;39644238;39646725;39648450;39648450;39648821;39651579;39651605;39651605;39660873;39660873;39660873;39662004;39662004;39662004;39665004;39665004;39665004;39666246;39666246;39677378;39677378;39677572;396…	39610404;39614285;39614285;39615795;39615795;39623710;39623710;39627840;39627840;39628655;39628655;39643217;39639766;39639766;39640535;39640535;39640535;39643254;39643217;39643217;39644786;39644380;39644380;39646844;39648486;39648486;39648856;39651764;39651764;39651764;39660989;39660989;39660989;39662152;39662152;39662152;39665079;39665106;39665106;39666349;39666349;39677641;39677472;39677641;396…	-;-;-;-;-;-;-;-;-;-;-;-;-;-;-;-;-;-;-;-;-;-;-;-;-;-;-;-;-;-;-;-;-;-;-;-;-;-;-;-;-;-;-;-;-;-;-;-	13862	1.42151	2.66452	2.54908	2.38016	2.81081	2.53849	2.71914	2.95921		0.494504	0.0861662	no
ENSMUSG00000002416	Ndufb2	protein_coding	chr6;chr6;chr6;chr6;chr6;chr6;chr6;chr6;chr6;chr6;chr6;chr6;chr6;chr6;chr6;chr6;chr6;chr6	39592574;39592583;39592585;39592588;39596451;39596451;39596451;39596451;39597264;39598266;39598266;39598266;39598266;39599392;39599392;39599392;39601781;39602713	39592712;39592712;39592803;39592712;39596747;39596595;39596595;39596595;39597346;39599292;39598365;39598361;39598361;39599422;39599471;39603382;39601835;39603310	+;+;+;+;+;+;+;+;+;+;+;+;+;+;+;+;+;+	5628	3.88196	3.26053	3.28726	3.22569	2.52461	2.54184	2.25738	2.35255		-1.2437	2.7726e-09	down
ENSMUSG00000002428	Hltf	protein_coding	chr3;chr3;chr3;chr3;chr3;chr3;chr3;chr3;chr3;chr3;chr3;chr3;chr3;chr3;chr3;chr3;chr3;chr3;chr3;chr3;chr3;chr3;chr3;chr3;chr3;chr3;chr3;chr3;chr3;chr3;chr3;chr3;chr3;chr3;chr3;chr3;chr3;chr3;chr3;chr3;chr3;chr3;chr3;chr3;chr3;chr3;chr3;chr3;chr3;chr3;chr3;chr3;chr3;chr3;chr3;chr3;chr3;chr3;chr3;chr3;chr3;chr3;chr3;chr3;chr3;chr3;chr3;chr3;chr3;chr3;chr3;chr3;chr3;chr3;chr3;chr3;chr3;chr3;chr3;chr3…	20057811;20057811;20057820;20057853;20058291;20058899;20058899;20058899;20058899;20058899;20063818;20063818;20063818;20063818;20063818;20064566;20064566;20064566;20064566;20065322;20065322;20065322;20065322;20067346;20067346;20067346;20067346;20068966;20068966;20068966;20068966;20072369;20072369;20072369;20072369;20074829;20074829;20074829;20074829;20076491;20076491;20076491;20076491;20082752;200…	20058007;20058007;20058007;20058007;20058524;20059106;20059106;20059106;20059106;20059106;20063984;20064095;20063984;20063984;20063984;20064699;20064699;20064699;20064699;20065419;20065419;20065419;20065419;20067420;20067420;20067420;20067420;20069157;20069157;20069157;20069157;20072464;20072464;20072464;20072464;20074895;20074895;20074895;20074895;20076584;20076584;20076584;20076584;20082831;200…	+;+;+;+;+;+;+;+;+;+;+;+;+;+;+;+;+;+;+;+;+;+;+;+;+;+;+;+;+;+;+;+;+;+;+;+;+;+;+;+;+;+;+;+;+;+;+;+;+;+;+;+;+;+;+;+;+;+;+;+;+;+;+;+;+;+;+;+;+;+;+;+;+;+;+;+;+;+;+;+;+;+;+;+;+;+;+;+;+;+;+;+;+;+;+;+;+;+;+;+	5931	1.63375	2.94972	2.68324	2.53466	3.15377	3.00558	3.08512	2.63072		0.499134	0.0834897	no
ENSMUSG00000002455	Prpf6	protein_coding	chr2;chr2;chr2;chr2;chr2;chr2;chr2;chr2;chr2;chr2;chr2;chr2;chr2;chr2;chr2;chr2;chr2;chr2;chr2;chr2;chr2;chr2;chr2;chr2;chr2;chr2;chr2;chr2;chr2;chr2;chr2;chr2;chr2;chr2;chr2;chr2;chr2;chr2;chr2;chr2;chr2;chr2;chr2;chr2;chr2;chr2;chr2;chr2;chr2;chr2;chr2;chr2;chr2;chr2;chr2;chr2;chr2	181591868;181601316;181601319;181601373;181608120;181608120;181608120;181608120;181615977;181615977;181615977;181615977;181620569;181620569;181620569;181621787;181621787;181621787;181622162;181622162;181622162;181631435;181631435;181631435;181631931;181631931;181631931;181632755;181632755;181632755;181636033;181636033;181636033;181636893;181636893;181636893;181640592;181640592;181640592;181645471…	181591957;181601531;181601531;181601531;181608288;181608288;181608288;181608288;181616095;181616095;181616076;181616095;181620647;181620647;181620647;181621963;181621963;181621963;181622317;181622317;181622317;181631529;181631529;181631529;181632087;181632087;181632087;181632917;181632917;181632917;181636151;181636151;181636151;181637111;181637111;181637111;181641425;181640714;181640714;181645592…	+;+;+;+;+;+;+;+;+;+;+;+;+;+;+;+;+;+;+;+;+;+;+;+;+;+;+;+;+;+;+;+;+;+;+;+;+;+;+;+;+;+;+;+;+;+;+;+;+;+;+;+;+;+;+;+;+	3859	5.01465	5.01529	4.91317	4.82085	4.59782	4.69949	4.68615	4.57625		-0.369428	0.00076745	no
ENSMUSG00000002458	Rgs19	protein_coding	chr2;chr2;chr2;chr2;chr2;chr2;chr2;chr2;chr2;chr2;chr2;chr2;chr2;chr2;chr2;chr2;chr2;chr2;chr2;chr2;chr2;chr2;chr2;chr2;chr2;chr2;chr2;chr2;chr2;chr2;chr2;chr2;chr2;chr2;chr2;chr2;chr2;chr2;chr2;chr2;chr2;chr2;chr2;chr2;chr2;chr2;chr2;chr2;chr2;chr2;chr2;chr2;chr2;chr2;chr2	181688419;181688422;181688422;181688504;181688504;181688507;181689018;181689066;181689066;181689335;181689377;181689377;181689377;181689377;181689377;181689377;181689377;181689420;181689662;181689702;181689702;181689702;181689702;181689702;181689702;181689702;181689702;181689702;181691233;181691233;181691233;181691233;181691233;181691233;181691233;181691233;181691233;181691233;181691490;181691490…	181688718;181688718;181689295;181689295;181689295;181689611;181689295;181689295;181689295;181689776;181689611;181689611;181689611;181689611;181689611;181689611;181689500;181689611;181689776;181689776;181689776;181689776;181689776;181689776;181689776;181689776;181689776;181689776;181691354;181691354;181691354;181691354;181691354;181691354;181691354;181691354;181691354;181691354;181691595;181691595…	-;-;-;-;-;-;-;-;-;-;-;-;-;-;-;-;-;-;-;-;-;-;-;-;-;-;-;-;-;-;-;-;-;-;-;-;-;-;-;-;-;-;-;-;-;-;-;-;-;-;-;-;-;-;-	2230	4.91194	4.7302	4.76674	4.78696	3.70619	3.85343	3.55586	3.72243		-1.20614	6.42692e-22	down
ENSMUSG00000002459	Rgs20	protein_coding	chr1;chr1;chr1;chr1;chr1;chr1;chr1;chr1;chr1;chr1;chr1;chr1;chr1;chr1;chr1;chr1;chr1;chr1;chr1;chr1;chr1;chr1;chr1;chr1;chr1;chr1;chr1;chr1	4909576;4909576;4910402;4910474;4912314;4912314;4912314;4912314;4912342;4916897;4916897;4916897;4916897;4916897;4922528;4923847;4923847;4923847;4923847;5018576;5019311;5019311;5019311;5020738;5062779;5070010;5070010;5070010	4910662;4910662;4910662;4910662;4912548;4912548;4912548;4912548;4912548;4916980;4916980;4916980;4916980;4916980;4923989;4923989;4923989;4923989;4923989;5018735;5019379;5019379;5019539;5021037;5063184;5070273;5070282;5070285	-;-;-;-;-;-;-;-;-;-;-;-;-;-;-;-;-;-;-;-;-;-;-;-;-;-;-;-	4239	2.25034	2.58529	2.56923	2.54352	2.55109	2.52449	2.44772	2.46356		-0.0451681	0.724182	no
ENSMUSG00000002475	Abhd3	protein_coding	chr18;chr18;chr18;chr18;chr18;chr18;chr18;chr18;chr18;chr18;chr18;chr18;chr18;chr18;chr18;chr18;chr18;chr18;chr18;chr18;chr18;chr18;chr18;chr18;chr18;chr18;chr18;chr18;chr18;chr18;chr18;chr18	10644411;10644413;10644413;10644413;10647726;10647726;10647726;10647726;10647970;10647970;10647970;10647970;10652188;10652188;10652188;10652188;10658780;10658780;10658780;10658780;10682069;10682069;10682069;10704548;10704548;10704548;10706001;10706001;10706001;10706530;10706530;10706530	10645235;10645235;10645223;10645181;10647891;10647891;10647891;10647891;10648018;10648018;10648018;10648018;10652361;10652361;10652361;10652361;10658892;10658892;10658789;10658892;10682114;10682114;10682114;10704730;10704730;10704730;10706164;10706164;10706164;10706696;10706713;10706771	-;-;-;-;-;-;-;-;-;-;-;-;-;-;-;-;-;-;-;-;-;-;-;-;-;-;-;-;-;-;-;-	1962	0.223735	0.522499	0.301863	0.302786	1.27231	1.69834	1.70555	1.58997		2.8416	1.18022e-18	up
ENSMUSG00000002477	Snrpd1	protein_coding	chr18;chr18;chr18;chr18	10617796;10623631;10626826;10627794	10617926;10623707;10627017;10628230	+;+;+;+	837	6.07502	5.92087	6.05677	6.0112	4.53995	4.61298	4.44997	4.77269		-1.51202	4.37391e-34	down
ENSMUSG00000002486	Tchp	protein_coding	chr5;chr5;chr5;chr5;chr5;chr5;chr5;chr5;chr5;chr5;chr5;chr5;chr5;chr5;chr5;chr5;chr5;chr5;chr5;chr5;chr5;chr5;chr5;chr5;chr5;chr5;chr5;chr5;chr5;chr5;chr5;chr5;chr5;chr5;chr5;chr5;chr5;chr5;chr5;chr5;chr5;chr5;chr5;chr5;chr5	114707760;114707819;114707864;114708654;114708654;114708654;114709034;114709307;114709307;114709307;114711253;114711253;114713424;114713424;114714628;114714628;114714635;114714961;114715553;114715553;114715553;114715622;114715835;114715835;114715835;114715835;114717437;114717437;114717437;114717437;114717560;114718379;114718379;114718379;114718379;114718379;114719579;114719579;114719579;114719579…	114707960;114707960;114707960;114708838;114708838;114708838;114709212;114709440;114709517;114709517;114711309;114711309;114713492;114713492;114714801;114714801;114714801;114715131;114715665;114715665;114715665;114715665;114715901;114715901;114715901;114715901;114717609;114717609;114717609;114717609;114717609;114718719;114718460;114718460;114718460;114718460;114719689;114719764;114720268;114719764…	+;+;+;+;+;+;+;+;+;+;+;+;+;+;+;+;+;+;+;+;+;+;+;+;+;+;+;+;+;+;+;+;+;+;+;+;+;+;+;+;+;+;+;+;+	3851	2.3632	2.40221	2.5531	2.463	2.84559	2.65763	2.54128	2.4936		0.179737	0.195659	no
ENSMUSG00000002489	Tiam1	protein_coding	chr16;chr16;chr16;chr16;chr16;chr16;chr16;chr16;chr16;chr16;chr16;chr16;chr16;chr16;chr16;chr16;chr16;chr16;chr16;chr16;chr16;chr16;chr16;chr16;chr16;chr16;chr16;chr16;chr16;chr16;chr16;chr16;chr16;chr16;chr16;chr16;chr16;chr16;chr16;chr16;chr16;chr16;chr16;chr16;chr16;chr16;chr16;chr16;chr16;chr16;chr16;chr16;chr16;chr16;chr16;chr16;chr16;chr16;chr16;chr16;chr16;chr16;chr16;chr16;chr16;chr16;chr…	89787111;89787111;89787111;89787111;89787116;89787730;89787858;89788422;89791685;89793002;89793002;89793002;89793002;89793002;89793002;89793002;89793002;89794678;89794678;89794678;89794678;89794678;89794678;89794678;89794678;89794678;89795249;89798032;89798032;89798032;89798032;89798032;89798032;89798032;89798032;89798650;89798650;89798650;89798650;89798650;89798650;89798650;89799961;89799961;897…	89789591;89789591;89789591;89789591;89787165;89789591;89789591;89789591;89793174;89793174;89793174;89793174;89793174;89793174;89793174;89793174;89793174;89794765;89794765;89794765;89794765;89794765;89794765;89794765;89794765;89794765;89795282;89798134;89798134;89798134;89798134;89798041;89798134;89798134;89798134;89798708;89798708;89798708;89798708;89798708;89798708;89798708;89799990;89800069;898…	-;-;-;-;-;-;-;-;-;-;-;-;-;-;-;-;-;-;-;-;-;-;-;-;-;-;-;-;-;-;-;-;-;-;-;-;-;-;-;-;-;-;-;-;-;-;-;-;-;-;-;-;-;-;-;-;-;-;-;-;-;-;-;-;-;-;-;-;-;-;-;-;-;-;-;-;-;-;-;-;-;-;-;-;-;-;-;-;-;-;-;-;-;-;-;-;-;-;-;-;-;-;-;-;-;-;-;-;-;-;-;-;-;-;-;-;-;-;-;-;-;-;-;-;-;-;-;-;-;-;-;-;-;-;-;-;-;-;-;-;-;-;-;-;-;-;-;-;-;-;-;-;-;-;-;-;-;-;-;-;-;-	9911	2.03505	2.32398	2.4314	2.4323	2.28086	2.26727	2.42042	2.24753		-0.0592249	0.679024	no
ENSMUSG00000002496	Tsc2	protein_coding	chr17;chr17;chr17;chr17;chr17;chr17;chr17;chr17;chr17;chr17;chr17;chr17;chr17;chr17;chr17;chr17;chr17;chr17;chr17;chr17;chr17;chr17;chr17;chr17;chr17;chr17;chr17;chr17;chr17;chr17;chr17;chr17;chr17;chr17;chr17;chr17;chr17;chr17;chr17;chr17	24595937;24596855;24597046;24597205;24597892;24598184;24599025;24599280;24599557;24600335;24602094;24603086;24604306;24604506;24604828;24607437;24607699;24608095;24608944;24610437;24613191;24614352;24614684;24615477;24618866;24619415;24620750;24621060;24621627;24622525;24623476;24625268;24626246;24626695;24627991;24628942;24629869;24630913;24631945;24632538	24596766;24596953;24597137;24597283;24598031;24598370;24599111;24599355;24600047;24600465;24602297;24603298;24604418;24604658;24604992;24607531;24607801;24608188;24609133;24610571;24613313;24614502;24614790;24615599;24618982;24619570;24620831;24621163;24621764;24622668;24623602;24625341;24626371;24626743;24628108;24629086;24629979;24630999;24632111;24632629	-;-;-;-;-;-;-;-;-;-;-;-;-;-;-;-;-;-;-;-;-;-;-;-;-;-;-;-;-;-;-;-;-;-;-;-;-;-;-;-	6018	3.97027	3.88006	3.79544	3.90131	4.10653	3.9943	4.10161	4.02738		0.124827	0.270654	no
ENSMUSG00000002524	Puf60	protein_coding	chr15;chr15;chr15;chr15;chr15;chr15;chr15;chr15;chr15;chr15;chr15;chr15;chr15;chr15;chr15;chr15;chr15;chr15;chr15;chr15;chr15;chr15;chr15	76070184;76070184;76070749;76070749;76071182;76071182;76071466;76071466;76071740;76071740;76072233;76072233;76072407;76072407;76074607;76075542;76075542;76075737;76075737;76077601;76077601;76080850;76080850	76070627;76070627;76070984;76070984;76071317;76071317;76071656;76071656;76071953;76071953;76072325;76072325;76072568;76072568;76074657;76075631;76075631;76075832;76075832;76077702;76077702;76080946;76080946	-;-;-;-;-;-;-;-;-;-;-;-;-;-;-;-;-;-;-;-;-;-;-	1912	7.39196	6.94994	7.01299	7.04115	6.42853	6.6076	6.5477	6.45237		-0.666232	1.38479e-05	no
ENSMUSG00000002546	Golga2	protein_coding	chr2;chr2;chr2;chr2;chr2;chr2;chr2;chr2;chr2;chr2;chr2;chr2;chr2;chr2;chr2;chr2;chr2;chr2;chr2;chr2;chr2;chr2;chr2;chr2;chr2;chr2;chr2;chr2;chr2;chr2;chr2;chr2;chr2;chr2;chr2;chr2;chr2;chr2;chr2;chr2;chr2;chr2;chr2;chr2;chr2;chr2;chr2;chr2;chr2;chr2;chr2;chr2;chr2;chr2;chr2;chr2;chr2;chr2;chr2;chr2;chr2;chr2;chr2;chr2;chr2;chr2;chr2;chr2;chr2;chr2;chr2;chr2;chr2;chr2;chr2;chr2;chr2;chr2;chr2;chr2…	32287384;32288065;32288253;32288253;32288326;32288333;32288335;32288346;32288349;32288355;32292093;32292093;32292093;32292093;32292093;32292093;32292093;32292093;32292093;32293315;32293315;32293315;32293315;32296626;32296626;32296626;32296626;32296626;32296626;32296965;32296965;32296965;32296965;32296965;32296965;32296965;32296965;32296965;32297080;32297108;32297108;32297108;32297108;32297108;322…	32287470;32288194;32288396;32288396;32288396;32288396;32288396;32288396;32288396;32288396;32292215;32292215;32292215;32292215;32292215;32292215;32292215;32292215;32292215;32293395;32293395;32293395;32293395;32296721;32296721;32296721;32296721;32296721;32296721;32297008;32297008;32297008;32297008;32297008;32297008;32297008;32297008;32297008;32297171;32297171;32297171;32297171;32297171;32297253;322…	+;+;+;+;+;+;+;+;+;+;+;+;+;+;+;+;+;+;+;+;+;+;+;+;+;+;+;+;+;+;+;+;+;+;+;+;+;+;+;+;+;+;+;+;+;+;+;+;+;+;+;+;+;+;+;+;+;+;+;+;+;+;+;+;+;+;+;+;+;+;+;+;+;+;+;+;+;+;+;+;+;+;+;+;+;+;+;+;+;+;+;+;+;+;+;+;+;+;+;+;+;+;+;+;+;+;+;+;+;+;+;+;+;+;+;+;+;+;+;+;+;+;+;+;+;+;+;+;+;+;+;+;+;+;+;+;+;+;+;+;+;+;+;+;+;+;+;+;+;+;+;+;+;+;+;+;+;+;+;+;+;+;+;+;+	5500	4.5159	4.3327	4.37714	4.3633	4.48701	4.50058	4.58579	4.30701		0.0202105	0.884455	no
ENSMUSG00000002550	Uck1	protein_coding	chr2;chr2;chr2;chr2;chr2;chr2;chr2;chr2;chr2;chr2;chr2;chr2;chr2;chr2;chr2;chr2;chr2;chr2;chr2;chr2;chr2;chr2	32255002;32255281;32256269;32256618;32256618;32257847;32258090;32258090;32258096;32258277;32258277;32258277;32258277;32258571;32258571;32258571;32259580;32259580;32259580;32259580;32259909;32259909	32256211;32256211;32256666;32256666;32256669;32258184;32258184;32258184;32258184;32258667;32258419;32258419;32258419;32258667;32258667;32258667;32259739;32259633;32259644;32259739;32260061;32260159	-;-;-;-;-;-;-;-;-;-;-;-;-;-;-;-;-;-;-;-;-;-	2751	4.49258	4.06481	4.161	4.22142	3.67678	3.73122	3.37284	3.66345		-0.732176	9.85124e-06	no
ENSMUSG00000002578	Ikzf4	protein_coding	chr10;chr10;chr10;chr10;chr10;chr10;chr10;chr10;chr10;chr10;chr10;chr10;chr10;chr10;chr10;chr10;chr10;chr10;chr10;chr10;chr10;chr10;chr10;chr10;chr10;chr10;chr10;chr10;chr10;chr10;chr10;chr10;chr10;chr10;chr10;chr10;chr10;chr10;chr10;chr10;chr10;chr10;chr10;chr10;chr10	128630843;128632415;128632469;128633714;128634097;128635790;128635790;128635790;128635790;128636641;128636641;128636641;128636641;128640141;128640141;128640141;128640141;128640261;128641053;128641053;128641053;128641053;128641053;128641177;128641203;128642629;128642629;128642629;128642629;128642629;128642629;128642629;128643694;128643875;128643875;128643875;128643875;128644438;128645721;128645721…	128634811;128632896;128634811;128634811;128634811;128635921;128635921;128635921;128635921;128636790;128636790;128636790;128636790;128640308;128640308;128640308;128640308;128640308;128641313;128641313;128641313;128641313;128641313;128641299;128641313;128642793;128642793;128642733;128642733;128642733;128642733;128642733;128643765;128644648;128643968;128643968;128643968;128644681;128645826;128645790…	-;-;-;-;-;-;-;-;-;-;-;-;-;-;-;-;-;-;-;-;-;-;-;-;-;-;-;-;-;-;-;-;-;-;-;-;-;-;-;-;-;-;-;-;-	5995	0.0313392	0.109435	0.0670947	0.0273049	1.32728	1.20526	1.42219	1.37389		5.12692	8.60767e-58	up
ENSMUSG00000002580	Mien1	protein_coding	chr11;chr11;chr11;chr11	98437708;98438237;98438647;98438858	98438145;98438313;98438744;98438991	-;-;-;-	747	4.93378	4.56375	4.73528	4.55002	4.66592	4.96914	4.77495	4.62778		0.00455824	0.981575	no
ENSMUSG00000002602	Axl	protein_coding	chr7;chr7;chr7;chr7;chr7;chr7;chr7;chr7;chr7;chr7;chr7;chr7;chr7;chr7;chr7;chr7;chr7;chr7;chr7;chr7;chr7;chr7;chr7;chr7;chr7;chr7;chr7;chr7;chr7;chr7;chr7;chr7;chr7;chr7;chr7;chr7;chr7;chr7;chr7;chr7;chr7;chr7;chr7;chr7;chr7;chr7;chr7;chr7;chr7;chr7;chr7;chr7;chr7;chr7;chr7;chr7;chr7;chr7;chr7;chr7;chr7;chr7;chr7;chr7;chr7;chr7;chr7;chr7;chr7;chr7;chr7	25757273;25757630;25760678;25760751;25760751;25761369;25761405;25761405;25761405;25763284;25763284;25763284;25763284;25763794;25763943;25763943;25763943;25763943;25764422;25764422;25766518;25766518;25766518;25766518;25766793;25766793;25766793;25766793;25770218;25770218;25770218;25770218;25770633;25770633;25770633;25770633;25773099;25773343;25773343;25773343;25774084;25774084;25774084;25774515;257…	25759013;25759013;25760887;25760887;25760887;25761564;25761564;25761564;25761564;25763393;25763393;25763393;25763393;25764514;25764413;25764064;25764064;25764064;25764514;25764514;25766595;25766595;25766595;25766595;25766888;25766888;25766888;25766888;25770309;25770309;25770309;25770309;25770765;25770765;25770765;25770765;25773125;25773493;25773493;25773493;25774223;25774223;25774223;25774678;257…	-;-;-;-;-;-;-;-;-;-;-;-;-;-;-;-;-;-;-;-;-;-;-;-;-;-;-;-;-;-;-;-;-;-;-;-;-;-;-;-;-;-;-;-;-;-;-;-;-;-;-;-;-;-;-;-;-;-;-;-;-;-;-;-;-;-;-;-;-;-;-	5033	7.93852	7.85103	7.90475	7.96323	6.65955	6.76239	6.73428	6.72031		-1.25833	3.44685e-44	down
ENSMUSG00000002603	Tgfb1	protein_coding	chr7;chr7;chr7;chr7;chr7;chr7;chr7;chr7;chr7;chr7;chr7;chr7;chr7;chr7;chr7	25687002;25688927;25692377;25692377;25692418;25694223;25694223;25694223;25696918;25696918;25696918;25697125;25697125;25704125;25704784	25688223;25689180;25692537;25692537;25692537;25694340;25694340;25694340;25697174;25696995;25696995;25697213;25697272;25704278;25705077	+;+;+;+;+;+;+;+;+;+;+;+;+;+;+	2558	4.53895	4.34096	4.22197	4.22918	3.29825	3.65814	3.3405	4.05816		-0.822417	0.000106071	no
ENSMUSG00000002608	Ccdc97	protein_coding	chr7;chr7;chr7;chr7;chr7;chr7;chr7;chr7;chr7;chr7;chr7;chr7;chr7;chr7;chr7;chr7;chr7;chr7;chr7;chr7;chr7;chr7;chr7;chr7;chr7;chr7;chr7;chr7;chr7;chr7;chr7	25711106;25712935;25714134;25714353;25714353;25714751;25714751;25714751;25714822;25714910;25715735;25715735;25715735;25715735;25715735;25715904;25715904;25716141;25716637;25716854;25716906;25718145;25718145;25718145;25718896;25718918;25718918;25718918;25718918;25718918;25718918	25713113;25713113;25714482;25714482;25714482;25715020;25715020;25714844;25715020;25715020;25716187;25716394;25716187;25716106;25716187;25716187;25716187;25716187;25716814;25716999;25716999;25718279;25718279;25718279;25718991;25719006;25719067;25719055;25719045;25719003;25719088	-;-;-;-;-;-;-;-;-;-;-;-;-;-;-;-;-;-;-;-;-;-;-;-;-;-;-;-;-;-;-	3939	3.77088	3.69393	3.83598	3.79441	3.82615	3.80238	3.66949	3.80314		-0.0526999	0.640484	no
ENSMUSG00000002617	Zfp40	protein_coding	chr17;chr17;chr17;chr17;chr17;chr17;chr17;chr17;chr17;chr17;chr17;chr17;chr17;chr17;chr17;chr17;chr17;chr17;chr17;chr17;chr17;chr17;chr17	23173869;23173893;23174876;23174876;23177285;23178275;23178275;23178275;23178275;23182148;23182148;23182148;23191345;23191345;23191345;23191346;23191677;23191677;23191754;23193075;23193075;23193075;23193075	23177364;23174218;23177364;23177364;23177364;23178401;23178401;23178539;23178401;23182232;23182232;23182232;23191508;23191379;23191435;23191802;23191802;23191802;23191802;23193252;23193251;23193210;23193252	-;-;-;-;-;-;-;-;-;-;-;-;-;-;-;-;-;-;-;-;-;-;-	4482	0.75098	1.53145	1.11029	1.09144	2.42511	2.03843	2.14172	2.11739		1.50656	2.08746e-09	up
ENSMUSG00000002625	Akap8l	protein_coding	chr17;chr17;chr17;chr17;chr17;chr17;chr17;chr17;chr17;chr17;chr17;chr17;chr17;chr17	32321425;32321896;32332479;32332811;32333003;32334588;32335563;32335958;32336107;32336285;32338271;32338791;32345324;32350487	32321785;32321991;32332609;32332916;32333144;32334696;32335623;32336028;32336203;32336738;32338514;32338823;32345398;32350581	-;-;-;-;-;-;-;-;-;-;-;-;-;-	2075	3.84035	3.81678	3.89373	3.72694	5.12302	4.95728	4.81732	5.23187		1.22706	4.18505e-21	up
ENSMUSG00000002635	Pdcd2l	protein_coding	chr7;chr7;chr7;chr7;chr7;chr7;chr7;chr7;chr7;chr7;chr7;chr7;chr7;chr7;chr7	34184499;34184653;34186294;34189349;34189349;34192736;34192736;34192843;34196066;34196066;34196066;34196272;34196272;34196536;34196536	34184811;34184811;34186442;34189456;34189456;34193106;34193106;34193106;34196146;34196126;34196126;34196438;34196438;34196661;34196608	-;-;-;-;-;-;-;-;-;-;-;-;-;-;-	1315	4.63678	4.03397	4.16241	4.32271	4.03132	3.69502	3.81281	3.93888		-0.523272	0.00647839	no
ENSMUSG00000002658	Gtf2f1	protein_coding	chr17;chr17;chr17;chr17;chr17;chr17;chr17;chr17;chr17;chr17;chr17;chr17;chr17	57003405;57003721;57003915;57004122;57004309;57004511;57004666;57005360;57006986;57007713;57009688;57010976;57011109	57003631;57003811;57004053;57004195;57004428;57004572;57004819;57005544;57007156;57007906;57009760;57011022;57011288	-;-;-;-;-;-;-;-;-;-;-;-;-	1717	5.03484	4.97132	5.06874	5.02331	4.52689	4.56528	4.64127	4.76461		-0.466125	2.59529e-05	no
ENSMUSG00000002660	Clpp	protein_coding	chr17;chr17;chr17;chr17;chr17;chr17	56990264;56990606;56991294;56992826;56993448;56995878	56990513;56990677;56991390;56993013;56993553;56996371	+;+;+;+;+;+	1207	5.71752	5.17218	5.14098	5.24834	4.81838	4.88059	4.75485	4.76511		-0.615314	0.000700447	no
ENSMUSG00000002661	Alkbh7	protein_coding	chr17;chr17;chr17;chr17;chr17;chr17;chr17;chr17;chr17	56997339;56997343;56998389;56998480;56998671;56998671;56998930;56998930;56998930	56997567;56997567;56998562;56998795;56998795;56998795;56999322;56999137;56999311	+;+;+;+;+;+;+;+;+	1029	3.80922	3.01061	3.17682	3.03208	3.2127	3.28756	3.05152	3.2794		-0.163663	0.544595	no
ENSMUSG00000002664	Pspn	protein_coding	chr17;chr17	56999457;56999862	56999773;57000018	-;-	474	1.12461	0.904674	0.83408	0.836226	1.76299	1.46376	1.23566	1.30365		0.891283	0.0369202	no
ENSMUSG00000002679	Med6	protein_coding	chr12;chr12;chr12;chr12;chr12;chr12;chr12;chr12;chr12;chr12;chr12;chr12;chr12;chr12;chr12;chr12;chr12;chr12;chr12;chr12;chr12;chr12;chr12;chr12;chr12;chr12;chr12;chr12;chr12;chr12;chr12;chr12;chr12;chr12;chr12;chr12	81573557;81573560;81573565;81573696;81574525;81574525;81574525;81574525;81579570;81579570;81579603;81581678;81581801;81581801;81581801;81581801;81582633;81582633;81582633;81582633;81582633;81588983;81588983;81588983;81588983;81588983;81591254;81591254;81591254;81591254;81591254;81593881;81594940;81594940;81594940;81594940	81573960;81573960;81573960;81573960;81574746;81574552;81574552;81574552;81579685;81579685;81579685;81581909;81581909;81581909;81581909;81581909;81582715;81582715;81582715;81582715;81582715;81589074;81589074;81589074;81589074;81589074;81591413;81591413;81591413;81591413;81591413;81593949;81595008;81594958;81594963;81595006	-;-;-;-;-;-;-;-;-;-;-;-;-;-;-;-;-;-;-;-;-;-;-;-;-;-;-;-;-;-;-;-;-;-;-;-	1447	4.69271	4.55507	4.50557	4.59774	3.6669	3.64608	3.64376	3.49601		-1.09344	5.38408e-20	down
ENSMUSG00000002688	Prkd1	protein_coding	chr12;chr12;chr12;chr12;chr12;chr12;chr12;chr12;chr12;chr12;chr12;chr12;chr12;chr12;chr12;chr12;chr12;chr12;chr12	50341231;50343054;50364512;50365614;50366302;50383400;50385143;50387216;50388253;50389910;50391326;50392835;50394599;50394830;50419853;50425439;50428103;50489903;50648716	50342220;50343139;50364779;50365712;50366463;50383506;50385215;50387268;50388532;50389987;50391449;50393039;50394676;50395040;50419876;50425599;50428234;50490041;50649223	-;-;-;-;-;-;-;-;-;-;-;-;-;-;-;-;-;-;-	3778	3.08316	3.34482	3.27832	3.43201	3.67014	3.48982	3.5881	3.519		0.255656	0.0191482	no
ENSMUSG00000002718	Cse1l	protein_coding	chr2;chr2;chr2;chr2;chr2;chr2;chr2;chr2;chr2;chr2;chr2;chr2;chr2;chr2;chr2;chr2;chr2;chr2;chr2;chr2;chr2;chr2;chr2;chr2;chr2;chr2;chr2;chr2;chr2;chr2;chr2;chr2;chr2;chr2;chr2;chr2;chr2;chr2;chr2;chr2;chr2;chr2;chr2;chr2;chr2;chr2;chr2;chr2;chr2;chr2;chr2;chr2;chr2;chr2;chr2;chr2;chr2;chr2;chr2;chr2;chr2;chr2;chr2;chr2;chr2;chr2;chr2;chr2;chr2;chr2;chr2;chr2;chr2;chr2;chr2;chr2;chr2;chr2;chr2;chr2…	166906040;166906059;166906111;166915170;166915170;166915180;166919613;166919613;166919613;166921970;166921970;166921970;166922155;166922155;166922155;166922754;166922754;166922754;166926351;166926351;166926351;166927244;166927244;166927244;166927443;166927443;166927530;166927565;166927713;166927713;166927713;166927713;166927713;166927724;166927768;166928958;166928958;166928958;166928958;166928958…	166906096;166906177;166906177;166915264;166915264;166915264;166919755;166919755;166919755;166922071;166922071;166922071;166922300;166922300;166922300;166922844;166922844;166922844;166926458;166926458;166926458;166927336;166927336;166927336;166927610;166927610;166927610;166927610;166927842;166927842;166927842;166927842;166927842;166927842;166927842;166929023;166929023;166929023;166929023;166929023…	+;+;+;+;+;+;+;+;+;+;+;+;+;+;+;+;+;+;+;+;+;+;+;+;+;+;+;+;+;+;+;+;+;+;+;+;+;+;+;+;+;+;+;+;+;+;+;+;+;+;+;+;+;+;+;+;+;+;+;+;+;+;+;+;+;+;+;+;+;+;+;+;+;+;+;+;+;+;+;+;+;+;+;+;+;+;+;+;+;+;+;+;+;+;+;+;+;+;+;+;+;+;+;+;+;+;+;+;+;+;+;+;+;+;+;+;+;+;+;+;+;+;+;+;+;+;+;+;+;+;+;+;+;+;+	5273	4.64312	5.55035	5.45341	5.50793	4.14482	4.21902	4.19466	4.46522		-1.1522	6.40499e-10	down
ENSMUSG00000002728	Naa20	protein_coding	chr2;chr2;chr2;chr2;chr2;chr2;chr2;chr2;chr2;chr2;chr2;chr2;chr2;chr2;chr2;chr2;chr2;chr2;chr2;chr2;chr2;chr2;chr2;chr2;chr2;chr2;chr2;chr2;chr2;chr2;chr2;chr2;chr2;chr2;chr2;chr2;chr2	145902099;145903241;145903241;145903253;145903257;145903262;145903294;145903297;145908591;145908591;145908591;145908591;145908591;145908591;145908591;145911673;145911673;145911673;145911673;145911673;145911697;145911697;145911900;145912367;145912393;145912393;145912393;145912393;145912393;145915534;145915534;145915534;145915534;145915534;145915534;145915804;145915804	145902188;145903362;145903362;145903362;145903362;145903362;145903362;145903362;145910404;145908615;145908615;145908615;145908615;145908615;145908615;145911998;145911763;145911763;145911793;145911763;145911793;145911763;145912528;145912528;145912528;145912528;145912528;145912528;145912528;145915631;145915734;145915557;145915551;145915679;145915679;145916425;145916425	+;+;+;+;+;+;+;+;+;+;+;+;+;+;+;+;+;+;+;+;+;+;+;+;+;+;+;+;+;+;+;+;+;+;+;+;+	3705	3.8732	4.00778	4.02183	3.9346	4.06254	3.99773	4.00794	4.15311		0.0502327	0.620505	no
ENSMUSG00000002731	Prkra	protein_coding	chr2;chr2;chr2;chr2;chr2;chr2;chr2;chr2;chr2;chr2;chr2	76629898;76633533;76636795;76636795;76639200;76639200;76640241;76640241;76643223;76647125;76647792	76630568;76633707;76636889;76636889;76639317;76639317;76640733;76640319;76643304;76647294;76648015	-;-;-;-;-;-;-;-;-;-;-	2028	3.91058	3.76493	3.67885	3.63989	4.34267	4.43242	4.56242	4.04589		0.586348	0.000265839	no
ENSMUSG00000002732	Fkbp7	protein_coding	chr2;chr2;chr2;chr2;chr2;chr2;chr2;chr2;chr2;chr2;chr2;chr2	76663044;76663063;76665116;76665677;76665707;76667327;76671362;76671697;76671697;76672806;76672806;76672806	76663352;76663352;76665243;76665810;76665810;76667442;76671848;76671848;76671848;76673085;76673116;76673070	-;-;-;-;-;-;-;-;-;-;-;-	1485	2.71437	2.58754	2.39683	2.44744	3.9522	3.84491	4.08925	3.43096		1.41682	9.16004e-14	up
ENSMUSG00000002733	Plekha3	protein_coding	chr2;chr2;chr2;chr2;chr2;chr2;chr2;chr2;chr2;chr2	76675281;76680163;76682730;76686619;76687282;76689853;76690445;76692649;76692649;76695384	76675634;76680279;76682885;76686755;76687446;76690488;76690488;76692764;76692764;76696828	+;+;+;+;+;+;+;+;+;+	3126	4.02666	4.19191	4.11316	4.20275	3.80651	3.78132	3.87217	3.89621		-0.36729	4.83406e-05	no
ENSMUSG00000002741	Ykt6	protein_coding	chr11;chr11;chr11;chr11;chr11;chr11;chr11;chr11;chr11;chr11;chr11	5955693;5959297;5959304;5961188;5961188;5962337;5962337;5962693;5962693;5964561;5966009	5956004;5959379;5959379;5961288;5961288;5962441;5962441;5963201;5962758;5964662;5967780	+;+;+;+;+;+;+;+;+;+;+	2984	5.85584	5.58623	5.59464	5.57755	5.67658	5.69688	5.59832	5.63052		-0.0672916	0.637897	no
ENSMUSG00000002748	Baz1b	protein_coding	chr5;chr5;chr5;chr5;chr5;chr5;chr5;chr5;chr5;chr5;chr5;chr5;chr5;chr5;chr5;chr5;chr5;chr5;chr5;chr5;chr5;chr5;chr5;chr5;chr5;chr5	135187264;135196472;135198171;135204990;135205879;135208408;135209043;135210741;135210741;135210741;135216590;135216590;135221958;135223085;135226510;135228527;135230157;135231600;135236275;135237919;135240027;135242389;135242412;135243809;135243809;135244106	135187756;135196588;135198315;135205191;135209164;135209164;135209164;135210938;135211860;135210938;135218057;135218294;135222096;135223218;135226612;135228625;135230334;135231782;135236422;135238066;135240145;135242542;135242542;135244182;135243912;135246129	+;+;+;+;+;+;+;+;+;+;+;+;+;+;+;+;+;+;+;+;+;+;+;+;+;+	10794	4.95041	5.58692	5.66749	5.58878	5.14485	5.01326	5.12974	5.09459		-0.433018	0.00361285	no
ENSMUSG00000002763	Pex6	protein_coding	chr17;chr17;chr17;chr17;chr17;chr17;chr17;chr17;chr17;chr17;chr17;chr17;chr17;chr17;chr17;chr17;chr17;chr17;chr17;chr17;chr17;chr17;chr17;chr17;chr17;chr17;chr17;chr17;chr17;chr17;chr17;chr17;chr17;chr17;chr17;chr17;chr17;chr17;chr17;chr17;chr17;chr17	46711463;46711463;46711476;46713908;46713908;46713908;46714461;46714461;46714461;46715362;46717292;46720211;46720328;46720328;46720512;46720512;46720512;46721183;46721183;46721183;46721670;46721670;46721670;46722244;46722244;46722622;46722622;46723112;46723112;46723324;46723324;46723674;46723674;46723919;46724391;46724391;46724627;46724627;46724825;46724825;46725188;46725188	46712384;46712384;46712384;46714071;46714071;46714071;46714544;46714544;46714544;46715492;46717456;46720430;46720430;46720430;46720645;46720645;46720645;46721294;46721294;46721294;46721754;46721878;46721878;46722439;46722439;46722698;46722698;46723244;46723244;46723529;46723529;46724027;46723735;46724027;46724507;46724507;46724704;46724704;46724964;46724964;46725541;46725541	+;+;+;+;+;+;+;+;+;+;+;+;+;+;+;+;+;+;+;+;+;+;+;+;+;+;+;+;+;+;+;+;+;+;+;+;+;+;+;+;+;+	3796	4.43823	4.00534	3.859	4.02334	4.56702	4.52174	4.42226	3.91325		0.229658	0.300193	no
ENSMUSG00000002767	Mrpl2	protein_coding	chr17;chr17;chr17;chr17;chr17;chr17;chr17;chr17;chr17;chr17;chr17;chr17;chr17;chr17;chr17;chr17;chr17;chr17;chr17;chr17;chr17;chr17;chr17;chr17;chr17	46646229;46646243;46646250;46646270;46647390;46647390;46647390;46647396;46648237;46648237;46648237;46648472;46648472;46648472;46648659;46648659;46648670;46649012;46649035;46649035;46649035;46649884;46649884;46649884;46649884	46646398;46646398;46646398;46646398;46647667;46647558;46647558;46647558;46648378;46648378;46648378;46648587;46648587;46648587;46648769;46648769;46648769;46649108;46649108;46649108;46649108;46650139;46649998;46650131;46650132	+;+;+;+;+;+;+;+;+;+;+;+;+;+;+;+;+;+;+;+;+;+;+;+;+	1170	6.07383	5.62658	5.54721	5.60374	5.3911	5.47004	5.35914	5.33859		-0.409402	0.0179556	no
ENSMUSG00000002768	Mea1	protein_coding	chr17;chr17;chr17;chr17	46681137;46681617;46682009;46682719	46681205;46681897;46682111;46683105	+;+;+;+	840	6.47324	5.87576	5.88004	5.81318	5.91912	6.06029	5.82724	6.21869		-0.0890201	0.697165	no
ENSMUSG00000002771	Grin2d	protein_coding	chr7;chr7;chr7;chr7;chr7;chr7;chr7;chr7;chr7;chr7;chr7;chr7;chr7;chr7;chr7	45831883;45834249;45834639;45853203;45854228;45854574;45856740;45857478;45857873;45858450;45861944;45866112;45866377;45869711;45870782	45834087;45834481;45834826;45853363;45854457;45854699;45856893;45857646;45858084;45858564;45862563;45867129;45866593;45869994;45870928	-;-;-;-;-;-;-;-;-;-;-;-;-;-;-	5862	1.32788	1.5993	1.50356	1.23758	1.41732	1.3978	1.51222	1.38841		-0.0413017	0.822058	no
ENSMUSG00000002778	Kdelr1	protein_coding	chr7;chr7;chr7;chr7;chr7;chr7;chr7;chr7;chr7;chr7;chr7;chr7;chr7;chr7;chr7;chr7;chr7;chr7;chr7;chr7	45872772;45872825;45872887;45873127;45873759;45873759;45873759;45873759;45874043;45874043;45874043;45874043;45881437;45881500;45881500;45881500;45882977;45882977;45882977;45882977	45873101;45873101;45873101;45873174;45873859;45873859;45873859;45873859;45874365;45874201;45874201;45874201;45881752;45881752;45881559;45881752;45883353;45883247;45883729;45883731	+;+;+;+;+;+;+;+;+;+;+;+;+;+;+;+;+;+;+;+	1873	6.11925	5.94116	5.80986	5.89061	6.00843	6.22896	6.12472	5.78694		0.0441859	0.79404	no
ENSMUSG00000002781	Tmem143	protein_coding	chr7;chr7;chr7;chr7;chr7;chr7;chr7;chr7;chr7;chr7;chr7;chr7;chr7;chr7;chr7;chr7;chr7;chr7;chr7;chr7;chr7;chr7;chr7;chr7;chr7;chr7;chr7;chr7;chr7;chr7;chr7;chr7;chr7;chr7;chr7;chr7;chr7;chr7;chr7	45896941;45897081;45897101;45897420;45897423;45897429;45897429;45897435;45897435;45899632;45899632;45899632;45899632;45899632;45899632;45906918;45906918;45906918;45906918;45906918;45906947;45908107;45908107;45908107;45908107;45908855;45909322;45909322;45909322;45909322;45909322;45915998;45916083;45916083;45916083;45916411;45916411;45916411;45916411	45897101;45897101;45897666;45897666;45897666;45897666;45897749;45897666;45897666;45899736;45899736;45902150;45899736;45899736;45899736;45907457;45907112;45907112;45907112;45907112;45907112;45908237;45908210;45908237;45908237;45908933;45909459;45909517;45909601;45909601;45909601;45916272;45916272;45916272;45916272;45916975;45917409;45917413;45917413	+;+;+;+;+;+;+;+;+;+;+;+;+;+;+;+;+;+;+;+;+;+;+;+;+;+;+;+;+;+;+;+;+;+;+;+;+;+;+	5636	1.32577	1.127	1.09716	0.952248	1.42202	1.6933	1.57713	1.37303		0.592404	0.0055817	no
ENSMUSG00000002797	Ggct	protein_coding	chr6;chr6;chr6;chr6;chr6;chr6;chr6;chr6;chr6;chr6	54982580;54985648;54986481;54986833;54986833;54989412;54989500;54992570;54992695;54992695	54986001;54986001;54986968;54986968;54986968;54989557;54989557;54992707;54992863;54992950	-;-;-;-;-;-;-;-;-;-	4437	1.39205	1.32423	1.45242	1.21602	1.46991	1.35786	1.38146	1.34263		0.0102238	0.955188	no
ENSMUSG00000002799	Jag2	protein_coding	chr12;chr12;chr12;chr12;chr12;chr12;chr12;chr12;chr12;chr12;chr12;chr12;chr12;chr12;chr12;chr12;chr12;chr12;chr12;chr12;chr12;chr12;chr12;chr12;chr12;chr12	112908590;112909553;112910444;112911059;112911703;112911909;112912529;112912693;112913165;112913390;112913616;112913936;112914126;112914357;112915198;112915471;112915605;112915880;112916334;112916604;112916809;112920072;112920231;112922000;112928882;112929419	112909385;112909709;112910575;112911307;112911818;112912022;112912614;112912720;112913281;112913503;112913729;112914049;112914278;112914507;112915371;112915517;112915718;112915993;112916447;112916723;112916939;112920132;112920482;112922057;112929232;112929495	-;-;-;-;-;-;-;-;-;-;-;-;-;-;-;-;-;-;-;-;-;-;-;-;-;-	4054	0.474769	0.360711	0.708035	0.260365	1.21778	1.26003	1.47808	1.30254		1.93496	1.13826e-09	up
ENSMUSG00000002803	Btbd6	protein_coding	chr12;chr12;chr12;chr12;chr12;chr12;chr12;chr12;chr12	112976482;112976563;112976676;112977059;112977059;112977253;112977253;112977504;112977504	112976512;112976982;112976982;112977149;112977149;112977371;112977371;112978930;112978930	+;+;+;+;+;+;+;+;+	2088	1.83567	1.62237	1.88465	2.00619	1.53711	1.72032	1.73759	1.36156		-0.409692	0.0579015	no
ENSMUSG00000002804	Nudt14	protein_coding	chr12;chr12;chr12;chr12;chr12	112934733;112938356;112938795;112939279;112941991	112935050;112938593;112938859;112939322;112942118	-;-;-;-;-	793	2.95703	2.15797	2.78705	2.58094	3.21483	3.23385	3.13817	3.16562		0.559551	0.0185933	no
ENSMUSG00000002808	Epdr1	protein_coding	chr13;chr13;chr13	19591709;19594447;19619294	19593348;19594655;19619830	-;-;-	2386	5.22721	4.97582	4.96742	4.99133	5.81554	5.90794	5.8135	5.70126		0.725969	1.44407e-08	no
ENSMUSG00000002812	Flii	protein_coding	chr11;chr11;chr11;chr11;chr11;chr11;chr11;chr11;chr11;chr11;chr11;chr11;chr11;chr11;chr11;chr11;chr11;chr11;chr11;chr11;chr11;chr11;chr11;chr11;chr11;chr11;chr11;chr11;chr11;chr11;chr11;chr11;chr11;chr11;chr11;chr11;chr11	60714123;60714143;60714589;60714589;60715031;60715284;60715461;60715666;60715803;60716092;60716405;60716655;60717137;60717409;60718120;60718582;60718846;60719025;60719227;60719693;60720006;60720006;60720361;60720638;60721078;60721447;60721682;60722295;60722585;60723000;60723365;60724365;60724791;60725158;60725158;60727127;60727127	60714447;60714447;60714654;60714721;60715136;60715390;60715589;60715726;60715957;60716332;60716544;60716843;60717328;60717513;60718291;60718665;60718920;60719107;60719872;60719872;60720141;60720218;60720497;60720785;60721162;60721604;60721857;60722398;60722746;60723085;60723445;60724862;60724862;60725268;60725268;60727223;60727263	-;-;-;-;-;-;-;-;-;-;-;-;-;-;-;-;-;-;-;-;-;-;-;-;-;-;-;-;-;-;-;-;-;-;-;-;-	5039	5.53813	5.34239	5.27901	5.37846	4.7513	4.72503	4.76197	4.5278		-0.774215	4.93607e-10	no
ENSMUSG00000002814	Top3a	protein_coding	chr11;chr11;chr11;chr11;chr11;chr11;chr11;chr11;chr11;chr11;chr11;chr11;chr11;chr11;chr11;chr11;chr11;chr11;chr11;chr11;chr11;chr11;chr11;chr11;chr11;chr11;chr11;chr11;chr11;chr11;chr11;chr11;chr11;chr11;chr11;chr11;chr11;chr11;chr11;chr11;chr11;chr11;chr11;chr11;chr11;chr11;chr11;chr11;chr11;chr11;chr11;chr11;chr11;chr11;chr11;chr11;chr11;chr11;chr11;chr11;chr11;chr11;chr11;chr11;chr11;chr11;chr…	60740058;60740059;60741891;60742234;60742436;60742995;60743933;60743933;60743933;60744020;60745817;60745817;60745817;60745817;60747866;60747866;60747866;60747866;60748112;60748112;60748112;60748112;60749166;60749166;60749166;60749166;60749404;60749404;60749404;60749404;60749457;60750576;60750576;60750576;60750576;60750576;60752283;60752283;60752283;60752283;60752283;60753887;60753887;60753887;607…	60740701;60740645;60743124;60742331;60743124;60743124;60744055;60744055;60744055;60744055;60745960;60745960;60745960;60745960;60748031;60748031;60748031;60748031;60748225;60748225;60748225;60748225;60749295;60749295;60749295;60749295;60749589;60749589;60749589;60749589;60749589;60750783;60750783;60750783;60750783;60750783;60752678;60752365;60752365;60752365;60752365;60753961;60753961;60753961;607…	-;-;-;-;-;-;-;-;-;-;-;-;-;-;-;-;-;-;-;-;-;-;-;-;-;-;-;-;-;-;-;-;-;-;-;-;-;-;-;-;-;-;-;-;-;-;-;-;-;-;-;-;-;-;-;-;-;-;-;-;-;-;-;-;-;-;-;-;-;-;-;-;-;-;-;-;-;-;-;-;-;-	4599	2.89964	2.81722	2.99997	2.98281	2.44051	2.21731	2.50539	2.33773		-0.706596	1.73627e-08	no
ENSMUSG00000002820	Atg4d	protein_coding	chr9;chr9;chr9;chr9;chr9;chr9;chr9;chr9;chr9;chr9	21265299;21266739;21266907;21268251;21268605;21270720;21272468;21272636;21272791;21273254	21265717;21266822;21267080;21268527;21268669;21270850;21272546;21272712;21272910;21274368	+;+;+;+;+;+;+;+;+;+	2541	3.5387	3.17282	3.20675	3.05162	3.04868	2.91611	2.90514	2.84758		-0.42818	0.013585	no
ENSMUSG00000002825	Qtrt1	protein_coding	chr9;chr9;chr9;chr9;chr9;chr9;chr9;chr9;chr9;chr9	21411837;21412233;21412393;21417065;21417272;21418284;21419291;21419439;21419625;21420036	21412097;21412301;21412531;21417143;21417387;21418422;21419366;21419548;21419712;21420277	+;+;+;+;+;+;+;+;+;+	1319	4.12053	3.66002	3.80998	3.74846	3.60961	3.61064	3.42762	3.97971		-0.248482	0.231727	no
ENSMUSG00000002831	Plin4	protein_coding	chr17;chr17;chr17;chr17;chr17;chr17;chr17;chr17;chr17	56100591;56102409;56103110;56103417;56106117;56108588;56109313;56109538;56109693	56102330;56102495;56103297;56105522;56107374;56108646;56109451;56109605;56109802	-;-;-;-;-;-;-;-;-	5755	0.537847	0.819246	0.687024	0.710973	0.121958	0.0584913	0.14603	0.164725		-2.83054	4.4287e-19	down
ENSMUSG00000002833	Hdgfrp2	protein_coding	chr17;chr17;chr17;chr17;chr17;chr17;chr17;chr17;chr17;chr17;chr17;chr17;chr17;chr17;chr17;chr17	56079657;56082100;56082277;56093522;56096017;56096205;56096848;56097088;56097235;56097882;56098484;56098683;56098974;56099177;56099859;56100345	56079826;56082176;56082415;56093722;56096130;56096276;56097016;56097163;56097526;56097985;56098557;56098753;56099075;56099387;56099985;56100596	+;+;+;+;+;+;+;+;+;+;+;+;+;+;+;+	2251	5.86366	5.69244	5.72845	5.62993	5.18563	5.01695	5.05707	4.66257		-0.816235	2.25553e-08	no
ENSMUSG00000002835	Chaf1a	protein_coding	chr17;chr17;chr17;chr17;chr17;chr17;chr17;chr17;chr17;chr17;chr17;chr17;chr17;chr17	56040416;56044062;56046823;56056421;56057718;56058984;56059258;56062085;56062551;56062811;56063328;56064001;56064974;56067407	56040551;56044112;56047634;56056477;56057920;56059065;56059326;56062311;56062719;56062891;56063420;56064256;56065425;56068026	+;+;+;+;+;+;+;+;+;+;+;+;+;+	3308	5.63382	5.46721	5.48045	5.56679	3.11355	2.96225	2.8871	2.77014		-2.8289	4.26963e-116	down
ENSMUSG00000002844	Adprh	protein_coding	chr16;chr16;chr16;chr16	38445399;38447248;38450129;38452529	38446104;38447608;38450483;38452689	-;-;-;-	1583	5.45044	5.13942	5.18117	5.06951	5.1575	5.25094	5.02141	5.28063		-0.0973551	0.557495	no
ENSMUSG00000002845	Tmem39a	protein_coding	chr16;chr16;chr16;chr16;chr16;chr16;chr16;chr16;chr16;chr16;chr16;chr16;chr16;chr16;chr16;chr16;chr16;chr16;chr16;chr16;chr16;chr16;chr16;chr16;chr16;chr16;chr16;chr16;chr16;chr16;chr16;chr16;chr16;chr16;chr16;chr16;chr16;chr16;chr16;chr16;chr16;chr16;chr16;chr16;chr16;chr16;chr16;chr16;chr16;chr16;chr16;chr16;chr16;chr16;chr16;chr16;chr16;chr16;chr16;chr16;chr16;chr16	38558698;38562812;38562812;38562861;38562886;38564115;38564115;38564115;38564115;38564115;38564189;38573054;38573054;38573054;38573110;38575442;38575743;38575743;38575743;38575743;38575765;38581970;38581970;38581970;38581970;38581970;38581970;38582109;38585176;38585176;38585176;38585176;38585176;38585176;38585380;38585416;38585493;38585508;38585619;38586221;38586221;38586221;38586221;38586221;385…	38558762;38563130;38563130;38563130;38563130;38564301;38564301;38564301;38564301;38564301;38564301;38573276;38573276;38573276;38573190;38575826;38575826;38575826;38575826;38575826;38575826;38582124;38582000;38582124;38582124;38582124;38582124;38582124;38585401;38585518;38585425;38585518;38585518;38585518;38585518;38585518;38585518;38585518;38585680;38586639;38586890;38586408;38586408;38586257;385…	+;+;+;+;+;+;+;+;+;+;+;+;+;+;+;+;+;+;+;+;+;+;+;+;+;+;+;+;+;+;+;+;+;+;+;+;+;+;+;+;+;+;+;+;+;+;+;+;+;+;+;+;+;+;+;+;+;+;+;+;+;+	4094	3.36928	3.59778	3.54591	3.39789	3.78595	3.68378	3.83991	3.28319		0.146778	0.365566	no
ENSMUSG00000002846	Timmdc1	protein_coding	chr16;chr16;chr16;chr16;chr16;chr16;chr16;chr16;chr16;chr16	38498347;38502562;38505412;38508839;38510719;38516660;38518367;38518367;38522341;38522341	38499083;38502672;38505490;38508906;38510807;38516870;38518532;38518532;38522663;38522641	-;-;-;-;-;-;-;-;-;-	1784	4.0393	3.77032	3.61425	3.84347	3.70249	3.77401	3.49519	3.84925		-0.182124	0.304022	no
ENSMUSG00000002847	Pla1a	protein_coding	chr16;chr16;chr16;chr16;chr16;chr16;chr16;chr16;chr16;chr16;chr16	38396119;38397339;38400876;38405537;38407592;38409595;38412086;38414769;38415318;38417060;38432804	38396535;38397503;38400984;38405626;38407759;38409684;38412187;38414877;38415495;38417261;38433145	-;-;-;-;-;-;-;-;-;-;-	1972	1.98945	1.77007	2.10907	2.0229	1.10492	1.02961	1.0975	1.02115		-1.4862	7.30244e-15	down
ENSMUSG00000002870	Mcm2	protein_coding	chr6;chr6;chr6;chr6;chr6;chr6;chr6;chr6;chr6;chr6;chr6;chr6;chr6;chr6;chr6;chr6	88883475;88884376;88884682;88885844;88886961;88887501;88887720;88888172;88889014;88889788;88891673;88891976;88892945;88893338;88897287;88898645	88884110;88884531;88884864;88886095;88887073;88887627;88887970;88888265;88889205;88889922;88891880;88892195;88893205;88893513;88897516;88898780	-;-;-;-;-;-;-;-;-;-;-;-;-;-;-;-	3370	7.39162	7.0563	7.07009	7.16533	4.51925	4.40536	4.39774	4.56284		-2.82117	1.41079e-99	down
ENSMUSG00000002871	Tpra1	protein_coding	chr6;chr6;chr6;chr6;chr6;chr6;chr6;chr6;chr6;chr6;chr6;chr6;chr6;chr6;chr6;chr6;chr6;chr6;chr6;chr6;chr6;chr6;chr6;chr6;chr6;chr6;chr6;chr6;chr6;chr6;chr6;chr6;chr6;chr6;chr6;chr6;chr6;chr6;chr6;chr6;chr6;chr6;chr6;chr6;chr6;chr6;chr6;chr6;chr6;chr6;chr6;chr6;chr6;chr6;chr6;chr6;chr6;chr6;chr6;chr6;chr6;chr6;chr6;chr6;chr6;chr6;chr6;chr6;chr6;chr6;chr6;chr6;chr6;chr6;chr6;chr6;chr6;chr6;chr6;chr6…	88902251;88902299;88902317;88902364;88902453;88905634;88905949;88905949;88905949;88905949;88905949;88905955;88906041;88906041;88906538;88906541;88907570;88907576;88907941;88907941;88907941;88907941;88907941;88907941;88907975;88907975;88907989;88908184;88908184;88908184;88908184;88908184;88908188;88908188;88908251;88908251;88908258;88908278;88909290;88909290;88909290;88909290;88909290;88909290;889…	88902530;88902530;88902530;88902530;88902530;88905826;88906078;88906078;88906078;88906078;88906078;88906078;88906078;88906078;88906712;88906564;88907760;88907826;88908072;88908072;88907994;88908072;88908072;88908072;88908072;88908072;88908072;88908316;88908316;88908316;88908316;88908316;88908316;88908316;88908316;88908316;88908316;88908316;88909532;88909376;88909376;88909376;88909376;88909376;889…	+;+;+;+;+;+;+;+;+;+;+;+;+;+;+;+;+;+;+;+;+;+;+;+;+;+;+;+;+;+;+;+;+;+;+;+;+;+;+;+;+;+;+;+;+;+;+;+;+;+;+;+;+;+;+;+;+;+;+;+;+;+;+;+;+;+;+;+;+;+;+;+;+;+;+;+;+;+;+;+;+;+;+;+;+;+;+;+;+;+;+;+;+;+;+;+	3026	3.48433	3.4234	3.39971	3.25908	3.72111	3.66065	3.86812	3.29261		0.223729	0.187466	no
ENSMUSG00000002881	Nab1	protein_coding	chr1;chr1;chr1;chr1;chr1;chr1;chr1;chr1;chr1;chr1;chr1;chr1;chr1;chr1;chr1;chr1;chr1;chr1;chr1;chr1;chr1;chr1	52457294;52459218;52459241;52462088;52462088;52462088;52464785;52464785;52464785;52466890;52466890;52479238;52479238;52480871;52480871;52489921;52489921;52490310;52490608;52499850;52500210;52500210	52459306;52459306;52459306;52462204;52462204;52462204;52464947;52464947;52464947;52467057;52466979;52479289;52479289;52481004;52481004;52490736;52490755;52490636;52490755;52499980;52500315;52500679	-;-;-;-;-;-;-;-;-;-;-;-;-;-;-;-;-;-;-;-;-;-	4083	3.83312	4.55891	4.59437	4.51171	3.77806	3.6299	3.65004	3.99123		-0.718931	4.91583e-05	no
ENSMUSG00000002885	Cd97	protein_coding	chr8;chr8;chr8;chr8;chr8;chr8;chr8;chr8;chr8;chr8;chr8;chr8;chr8;chr8;chr8;chr8;chr8;chr8;chr8;chr8;chr8;chr8;chr8;chr8;chr8;chr8;chr8;chr8;chr8;chr8;chr8;chr8;chr8;chr8;chr8;chr8;chr8;chr8;chr8;chr8;chr8;chr8;chr8;chr8;chr8;chr8;chr8;chr8;chr8;chr8;chr8;chr8;chr8;chr8;chr8;chr8;chr8;chr8;chr8;chr8;chr8;chr8;chr8;chr8;chr8;chr8;chr8;chr8;chr8;chr8;chr8;chr8;chr8;chr8;chr8;chr8;chr8;chr8;chr8;chr8…	83723251;83723251;83723362;83723364;83723818;83723979;83723979;83723979;83723979;83723979;83724192;83724192;83724192;83724192;83724192;83724438;83724438;83724438;83724438;83724618;83724618;83724618;83724618;83724769;83724769;83724769;83724769;83724769;83725155;83725155;83725155;83725155;83725226;83725865;83725865;83725865;83725865;83725865;83727548;83727745;83727745;83727745;83727745;83727745;837…	83723902;83723902;83723902;83723902;83723902;83724077;83724077;83724077;83724077;83724077;83724687;83724360;83724360;83724360;83724360;83724529;83724529;83724529;83724529;83724687;83724687;83724687;83724687;83724809;83724998;83724998;83724998;83724998;83725346;83725346;83725346;83725346;83725346;83726029;83726029;83726029;83726029;83726029;83727968;83727968;83727968;83727968;83727968;83727968;837…	-;-;-;-;-;-;-;-;-;-;-;-;-;-;-;-;-;-;-;-;-;-;-;-;-;-;-;-;-;-;-;-;-;-;-;-;-;-;-;-;-;-;-;-;-;-;-;-;-;-;-;-;-;-;-;-;-;-;-;-;-;-;-;-;-;-;-;-;-;-;-;-;-;-;-;-;-;-;-;-;-;-;-;-;-;-;-;-;-;-	3757	1.90719	1.91923	1.7065	1.87488	2.24117	2.34261	2.22742	2.37626		0.529095	0.000178947	no
ENSMUSG00000002897	Il17ra	protein_coding	chr6;chr6;chr6;chr6;chr6;chr6;chr6;chr6;chr6;chr6;chr6;chr6;chr6	120463197;120472092;120472926;120473754;120474290;120475229;120475456;120476890;120477396;120478164;120478375;120480003;120480983	120463466;120472116;120473072;120473866;120474416;120475276;120475619;120476973;120477480;120478175;120478482;120480044;120483727	+;+;+;+;+;+;+;+;+;+;+;+;+	3970	3.08935	3.01447	3.17584	3.11922	3.36838	3.35571	3.18052	3.79416		0.328601	0.0576048	no
ENSMUSG00000002900	Lamb1	protein_coding	chr12;chr12;chr12;chr12;chr12;chr12;chr12;chr12;chr12;chr12;chr12;chr12;chr12;chr12;chr12;chr12;chr12;chr12;chr12;chr12;chr12;chr12;chr12;chr12;chr12;chr12;chr12;chr12;chr12;chr12;chr12;chr12;chr12;chr12;chr12;chr12;chr12;chr12;chr12;chr12;chr12;chr12;chr12;chr12;chr12;chr12;chr12;chr12;chr12;chr12;chr12;chr12;chr12;chr12;chr12;chr12;chr12;chr12;chr12;chr12;chr12;chr12;chr12;chr12;chr12;chr12;chr…	31265234;31265293;31265294;31265297;31265400;31265480;31266691;31266691;31266691;31266691;31266691;31269057;31269057;31269057;31272430;31272430;31272430;31276656;31278175;31278462;31278462;31278462;31278736;31278736;31278736;31278736;31278736;31282557;31282557;31282557;31282557;31285626;31285626;31285626;31285626;31287416;31287416;31287416;31287416;31287879;31287879;31287879;31287879;31288203;312…	31265344;31265601;31265601;31265579;31265601;31265601;31266793;31268860;31266866;31266866;31266866;31269192;31269192;31269192;31272503;31272503;31272503;31278650;31278650;31278650;31278650;31278650;31278939;31278799;31278799;31278799;31278799;31282759;31282759;31282759;31282759;31285746;31285746;31285746;31285746;31287604;31287604;31287604;31287604;31287986;31288058;31288058;31288058;31288315;312…	+;+;+;+;+;+;+;+;+;+;+;+;+;+;+;+;+;+;+;+;+;+;+;+;+;+;+;+;+;+;+;+;+;+;+;+;+;+;+;+;+;+;+;+;+;+;+;+;+;+;+;+;+;+;+;+;+;+;+;+;+;+;+;+;+;+;+;+;+;+;+;+;+;+;+;+;+;+;+;+;+;+;+;+;+;+;+;+;+;+;+;+;+;+;+;+;+	9917	4.87331	5.15963	5.14502	5.15165	4.88019	4.8015	4.79755	5.08243		-0.247767	0.028986	no
ENSMUSG00000002908	Kcnn1	protein_coding	chr8;chr8;chr8;chr8;chr8;chr8;chr8;chr8;chr8;chr8;chr8;chr8;chr8;chr8;chr8;chr8;chr8;chr8;chr8;chr8	70842049;70842049;70846495;70846495;70846764;70848053;70848175;70848175;70848778;70848778;70850600;70850600;70852654;70852654;70854627;70854627;70855001;70855001;70856932;70856932	70844561;70844561;70846564;70846564;70846772;70848064;70848302;70848302;70848888;70848888;70850741;70850741;70853072;70853072;70854722;70854722;70855477;70855477;70857008;70857008	-;-;-;-;-;-;-;-;-;-;-;-;-;-;-;-;-;-;-;-	4054	0.987218	0.87783	0.738791	0.912997	2.08693	2.18001	2.22193	1.93581		1.92146	8.87953e-27	up
ENSMUSG00000002910	Arrdc2	protein_coding	chr8;chr8;chr8;chr8;chr8;chr8;chr8;chr8	70835155;70836220;70836858;70837110;70837444;70838694;70838979;70839128	70835994;70836377;70837020;70837366;70837546;70838841;70839045;70839720	-;-;-;-;-;-;-;-	2329	2.0585	1.80113	1.99636	1.87986	2.27314	2.43199	2.28852	2.02713		0.367056	0.0465578	no
ENSMUSG00000002948	Map2k7	protein_coding	chr8;chr8;chr8;chr8;chr8;chr8;chr8;chr8;chr8;chr8;chr8;chr8;chr8;chr8;chr8;chr8;chr8;chr8;chr8;chr8;chr8;chr8;chr8;chr8;chr8;chr8;chr8;chr8;chr8;chr8;chr8;chr8;chr8;chr8;chr8;chr8;chr8;chr8;chr8;chr8;chr8;chr8;chr8;chr8;chr8;chr8;chr8;chr8;chr8;chr8;chr8;chr8;chr8;chr8;chr8;chr8;chr8;chr8;chr8;chr8;chr8;chr8;chr8;chr8;chr8;chr8;chr8;chr8;chr8;chr8;chr8;chr8;chr8;chr8;chr8;chr8;chr8;chr8;chr8;chr8…	4238740;4238761;4238829;4238829;4238865;4240105;4240105;4240688;4240688;4240688;4243264;4243304;4243304;4243304;4243304;4243304;4243304;4243304;4243553;4243553;4243553;4243553;4243553;4243553;4243553;4243553;4243743;4243743;4243743;4243743;4243743;4243743;4243743;4243743;4243951;4243951;4243951;4243951;4243951;4243951;4243951;4243951;4244229;4244229;4244229;4244229;4244229;4244229;4244229;4244229…	4239033;4239033;4239033;4239033;4239033;4240289;4240289;4240735;4240735;4240735;4243445;4243445;4243445;4243445;4243445;4243445;4243445;4243445;4243619;4243619;4243619;4243619;4243619;4243619;4243619;4243619;4243856;4243856;4243856;4243856;4243856;4243856;4243856;4243856;4244070;4244070;4244070;4244070;4244070;4244070;4244070;4244070;4244336;4244336;4244336;4244336;4244336;4244336;4244336;4244336…	+;+;+;+;+;+;+;+;+;+;+;+;+;+;+;+;+;+;+;+;+;+;+;+;+;+;+;+;+;+;+;+;+;+;+;+;+;+;+;+;+;+;+;+;+;+;+;+;+;+;+;+;+;+;+;+;+;+;+;+;+;+;+;+;+;+;+;+;+;+;+;+;+;+;+;+;+;+;+;+;+;+;+;+;+;+;+;+;+;+;+;+;+;+;+;+;+;+;+;+;+;+;+;+;+	5359	4.09206	3.928	3.98472	3.94393	3.70753	3.59463	3.61068	3.56697		-0.453813	3.75346e-05	no
ENSMUSG00000002949	Timm44	protein_coding	chr8;chr8;chr8;chr8;chr8;chr8;chr8;chr8;chr8;chr8;chr8;chr8;chr8;chr8;chr8;chr8;chr8;chr8;chr8;chr8;chr8;chr8;chr8;chr8;chr8;chr8;chr8;chr8;chr8;chr8;chr8;chr8;chr8;chr8;chr8;chr8;chr8;chr8;chr8;chr8;chr8;chr8;chr8;chr8;chr8;chr8;chr8;chr8;chr8;chr8;chr8;chr8;chr8;chr8;chr8;chr8;chr8;chr8;chr8;chr8;chr8;chr8;chr8;chr8	4259731;4259731;4259749;4259984;4260100;4260512;4260512;4260512;4260512;4260512;4261908;4261908;4261908;4261908;4265226;4265226;4265226;4265226;4266113;4266294;4266556;4266556;4266556;4266770;4266770;4266770;4266770;4266770;4266770;4267255;4267255;4267255;4267255;4267344;4267402;4267637;4267637;4267637;4267637;4267864;4267864;4267864;4267864;4267864;4268300;4268300;4268300;4268300;4268300;4269855…	4260255;4260255;4260255;4260255;4260255;4260622;4260622;4260735;4260622;4260622;4261997;4261997;4261997;4261997;4265276;4265276;4265276;4266680;4266680;4266680;4266680;4266680;4266680;4266862;4266982;4267045;4266862;4266862;4266862;4267662;4267340;4267340;4267340;4267540;4267776;4267776;4267776;4267776;4267776;4268013;4268013;4268016;4268013;4268013;4268380;4268380;4268380;4268380;4268380;4270025…	-;-;-;-;-;-;-;-;-;-;-;-;-;-;-;-;-;-;-;-;-;-;-;-;-;-;-;-;-;-;-;-;-;-;-;-;-;-;-;-;-;-;-;-;-;-;-;-;-;-;-;-;-;-;-;-;-;-;-;-;-;-;-;-	3664	3.74183	3.95699	3.8586	4.02566	3.74727	3.49315	3.64806	3.53596		-0.365671	0.000731334	no
ENSMUSG00000002957	Ap2a2	protein_coding	chr7;chr7;chr7;chr7;chr7;chr7;chr7;chr7;chr7;chr7;chr7;chr7;chr7;chr7;chr7;chr7;chr7;chr7;chr7;chr7;chr7;chr7	141562180;141588286;141597473;141598702;141602233;141604909;141609807;141611336;141612629;141614199;141619451;141620472;141620792;141621115;141623618;141626108;141627894;141629190;141630059;141630285;141630437;141631292	141562426;141588354;141597615;141598895;141602362;141605010;141609915;141611483;141612797;141614336;141619633;141620569;141621023;141621288;141623781;141626190;141627983;141629313;141630175;141630354;141630571;141633011	+;+;+;+;+;+;+;+;+;+;+;+;+;+;+;+;+;+;+;+;+;+	4639	6.23099	6.04412	6.07399	6.15088	5.81098	5.83875	5.81313	6.00666		-0.318112	0.00791388	no
ENSMUSG00000002963	Pnkp	protein_coding	chr7;chr7;chr7;chr7;chr7;chr7;chr7;chr7;chr7;chr7;chr7;chr7;chr7;chr7;chr7;chr7;chr7;chr7;chr7;chr7;chr7;chr7;chr7;chr7;chr7;chr7;chr7;chr7;chr7;chr7;chr7;chr7;chr7;chr7;chr7;chr7;chr7;chr7;chr7;chr7;chr7;chr7;chr7;chr7;chr7;chr7;chr7;chr7;chr7;chr7;chr7;chr7;chr7;chr7;chr7;chr7;chr7;chr7;chr7;chr7;chr7;chr7;chr7;chr7;chr7;chr7;chr7;chr7;chr7;chr7;chr7;chr7;chr7;chr7;chr7;chr7;chr7;chr7;chr7;chr7…	44857139;44857141;44857151;44857167;44857339;44857340;44857340;44857344;44857395;44857395;44857404;44858163;44858163;44858163;44858163;44858163;44858163;44858453;44858453;44858453;44858453;44858453;44858453;44859723;44859723;44859723;44859723;44859723;44859723;44859888;44859888;44859888;44859888;44859888;44859888;44860077;44860077;44860077;44860077;44860360;44860360;44860360;44860360;44860360;448…	44857302;44857554;44857252;44857554;44857554;44857554;44857554;44857554;44857505;44857554;44857554;44858209;44858209;44858760;44858749;44858209;44858209;44858749;44858749;44858749;44858749;44858749;44858749;44859802;44859945;44859802;44859802;44859802;44859802;44859945;44859945;44859945;44859945;44859945;44859945;44860184;44860184;44860184;44860184;44860431;44860431;44860431;44860431;44860431;448…	+;+;+;+;+;+;+;+;+;+;+;+;+;+;+;+;+;+;+;+;+;+;+;+;+;+;+;+;+;+;+;+;+;+;+;+;+;+;+;+;+;+;+;+;+;+;+;+;+;+;+;+;+;+;+;+;+;+;+;+;+;+;+;+;+;+;+;+;+;+;+;+;+;+;+;+;+;+;+;+;+;+;+;+;+;+;+;+;+;+;+;+;+;+;+;+;+;+;+;+;+;+	3133	3.59867	3.25095	3.29002	3.32894	3.37426	3.4221	3.21463	3.23212		-0.127577	0.443015	no
ENSMUSG00000002968	Med25	protein_coding	chr7;chr7;chr7;chr7;chr7;chr7;chr7;chr7;chr7;chr7;chr7;chr7;chr7;chr7;chr7;chr7;chr7;chr7	44879391;44879927;44880252;44880567;44880923;44882759;44882968;44883099;44884119;44884563;44884833;44885080;44885339;44885784;44886172;44891783;44892099;44892231	44879514;44880104;44880470;44880638;44881111;44882866;44883025;44883184;44884247;44884756;44884920;44885210;44885501;44885904;44886270;44891907;44892144;44892397	-;-;-;-;-;-;-;-;-;-;-;-;-;-;-;-;-;-	2297	5.60925	5.32152	5.27597	5.4225	4.97724	5.0827	4.97265	4.70538		-0.545908	0.000250424	no
ENSMUSG00000002981	Clptm1	protein_coding	chr7;chr7;chr7;chr7;chr7;chr7;chr7;chr7;chr7;chr7;chr7;chr7;chr7;chr7	19631581;19634056;19634878;19635308;19635661;19637078;19637469;19638117;19638932;19643052;19645842;19646716;19655718;19664934	19633962;19634223;19635013;19635403;19635851;19637171;19637713;19638237;19639017;19643169;19646000;19646839;19655830;19665030	-;-;-;-;-;-;-;-;-;-;-;-;-;-	4130	5.78969	5.48375	5.51746	5.68508	5.36184	5.45768	5.31768	5.53347		-0.267534	0.0571381	no
ENSMUSG00000002983	Relb	protein_coding	chr7;chr7;chr7;chr7;chr7;chr7;chr7;chr7;chr7;chr7;chr7;chr7;chr7;chr7;chr7;chr7;chr7;chr7;chr7;chr7;chr7;chr7;chr7;chr7;chr7;chr7;chr7;chr7;chr7;chr7;chr7;chr7;chr7;chr7;chr7;chr7;chr7;chr7;chr7;chr7;chr7;chr7;chr7;chr7;chr7;chr7;chr7;chr7;chr7;chr7;chr7;chr7;chr7;chr7;chr7;chr7;chr7;chr7;chr7;chr7;chr7;chr7;chr7;chr7;chr7;chr7;chr7;chr7;chr7;chr7;chr7;chr7;chr7;chr7;chr7;chr7;chr7;chr7;chr7;chr7…	19606217;19606217;19606217;19606217;19606217;19606223;19611623;19611623;19611623;19611623;19611623;19611623;19611817;19611817;19611817;19611817;19611817;19611817;19612505;19612505;19612505;19612505;19612505;19612505;19613781;19613781;19613781;19613781;19613781;19613781;19615559;19615559;19615559;19615559;19615559;19615559;19616346;19616346;19616346;19616346;19616346;19616346;19616375;19617704;196…	19606941;19606941;19606941;19606941;19606941;19606941;19611700;19611700;19611700;19611700;19611700;19611700;19611885;19611885;19611885;19611925;19611885;19611885;19612720;19612720;19612720;19612720;19612720;19612720;19613885;19613885;19613885;19613885;19613885;19613885;19615690;19615690;19615690;19615690;19615690;19615690;19616437;19617403;19617403;19617403;19616437;19616437;19616437;19617919;196…	-;-;-;-;-;-;-;-;-;-;-;-;-;-;-;-;-;-;-;-;-;-;-;-;-;-;-;-;-;-;-;-;-;-;-;-;-;-;-;-;-;-;-;-;-;-;-;-;-;-;-;-;-;-;-;-;-;-;-;-;-;-;-;-;-;-;-;-;-;-;-;-;-;-;-;-;-;-;-;-;-;-;-;-;-;-;-	3885	2.72244	2.75238	2.72676	2.75	3.97943	3.97221	3.64257	4.23077		1.31907	6.03536e-19	up
ENSMUSG00000002984	Tomm40	protein_coding	chr7;chr7;chr7;chr7;chr7;chr7;chr7;chr7;chr7;chr7;chr7;chr7;chr7;chr7;chr7;chr7;chr7;chr7;chr7;chr7;chr7;chr7;chr7;chr7;chr7;chr7;chr7;chr7;chr7;chr7	19701313;19701329;19701821;19702665;19702848;19702848;19702848;19703066;19703066;19703066;19703066;19703269;19703269;19710733;19710733;19710733;19710918;19710918;19710918;19711414;19713669;19713669;19714293;19714293;19714293;19714981;19714981;19714981;19715358;19715358	19701857;19701857;19701857;19702950;19702950;19702950;19702950;19703391;19703142;19703140;19703142;19703391;19703391;19710838;19710838;19710838;19710965;19711019;19711019;19713761;19713761;19713761;19714360;19714360;19714360;19715259;19715425;19715259;19715428;19715438	-;-;-;-;-;-;-;-;-;-;-;-;-;-;-;-;-;-;-;-;-;-;-;-;-;-;-;-;-;-	4239	5.64253	5.16835	5.22351	5.30546	3.9235	4.09895	3.94418	4.24908		-1.40217	6.79831e-17	down
ENSMUSG00000002985	Apoe	protein_coding	chr7;chr7;chr7;chr7;chr7;chr7;chr7;chr7;chr7;chr7;chr7;chr7;chr7;chr7;chr7;chr7;chr7;chr7;chr7;chr7;chr7;chr7;chr7;chr7;chr7;chr7;chr7;chr7;chr7;chr7;chr7;chr7;chr7;chr7;chr7;chr7;chr7	19696109;19696267;19696272;19696272;19696272;19696620;19696621;19696724;19696844;19697240;19697256;19697479;19697479;19697479;19697479;19697479;19697479;19697479;19697479;19698188;19698188;19698188;19698188;19698188;19698188;19698188;19698188;19698188;19698188;19698404;19698524;19698972;19699011;19699011;19699011;19699011;19699011	19697103;19696337;19697103;19697103;19697103;19697103;19697103;19697103;19697103;19697647;19697647;19697614;19697647;19697647;19697647;19697647;19697647;19697647;19697647;19698253;19698267;19698247;19698253;19698272;19698253;19698253;19698407;19698253;19698253;19698473;19698621;19699008;19699050;19699038;19699052;19699052;19699166	-;-;-;-;-;-;-;-;-;-;-;-;-;-;-;-;-;-;-;-;-;-;-;-;-;-;-;-;-;-;-;-;-;-;-;-;-	1980	2.80752	2.89287	2.77955	2.94143	2.72475	2.26854	2.36257	2.24791		-0.583749	0.000400228	no
ENSMUSG00000002996	Hbp1	protein_coding	chr12;chr12;chr12;chr12;chr12;chr12;chr12;chr12;chr12;chr12;chr12;chr12;chr12;chr12;chr12;chr12;chr12;chr12;chr12;chr12;chr12;chr12;chr12;chr12;chr12;chr12;chr12;chr12;chr12;chr12;chr12;chr12;chr12;chr12;chr12;chr12;chr12;chr12;chr12;chr12;chr12;chr12;chr12;chr12;chr12;chr12;chr12;chr12;chr12;chr12;chr12;chr12;chr12;chr12;chr12;chr12;chr12;chr12;chr12	31926254;31928584;31929383;31930682;31930813;31930924;31932833;31933357;31933357;31933357;31933357;31933357;31934285;31934285;31934285;31934285;31934285;31934342;31936459;31936972;31936972;31936972;31936972;31937045;31937170;31937170;31937170;31937170;31937170;31937170;31937618;31937618;31937618;31937618;31937618;31937618;31937618;31939751;31940278;31940278;31940278;31940278;31940278;31940278;319…	31927507;31928725;31931005;31931005;31931005;31931005;31933031;31933501;31933501;31933501;31933501;31933501;31934441;31934803;31934441;31934441;31934441;31934441;31937084;31937084;31937084;31937084;31937084;31937084;31937281;31937281;31937281;31937281;31937281;31937281;31937759;31937759;31937759;31937759;31937759;31937759;31937759;31940506;31940506;31940506;31940506;31940506;31940407;31940506;319…	-;-;-;-;-;-;-;-;-;-;-;-;-;-;-;-;-;-;-;-;-;-;-;-;-;-;-;-;-;-;-;-;-;-;-;-;-;-;-;-;-;-;-;-;-;-;-;-;-;-;-;-;-;-;-;-;-;-;-	6167	3.04304	3.64781	3.63796	3.57491	4.31289	4.37403	4.48667	4.13764		0.852276	2.02423e-08	no
ENSMUSG00000002997	Prkar2b	protein_coding	chr12;chr12;chr12;chr12;chr12;chr12;chr12;chr12;chr12;chr12;chr12;chr12;chr12;chr12;chr12;chr12;chr12;chr12;chr12;chr12;chr12;chr12;chr12;chr12;chr12;chr12;chr12;chr12;chr12;chr12;chr12;chr12;chr12;chr12	31958476;31958476;31958480;31960382;31962999;31962999;31962999;31963898;31963898;31963898;31965115;31965115;31965115;31967213;31967213;31967213;31972050;31972050;31972050;31975919;31975919;31975919;31987880;31987880;31987880;31993731;31993731;31993731;32038622;32038622;32038622;32060316;32060782;32060782	31960522;31958721;31960522;31960522;31963137;31963137;31963137;31963963;31963963;31963963;31965189;31965189;31965189;31967314;31967314;31967314;31972203;31972203;31972203;31976025;31976025;31976025;31987963;31987963;31987963;31993783;31993783;31993783;32038657;32038657;32038657;32060589;32061296;32061235	-;-;-;-;-;-;-;-;-;-;-;-;-;-;-;-;-;-;-;-;-;-;-;-;-;-;-;-;-;-;-;-;-;-	3652	4.56694	4.94573	4.87306	4.82208	3.84245	3.74117	3.76612	3.61699		-1.17438	1.5063e-31	down
ENSMUSG00000003031	Cdkn1b	protein_coding	chr6;chr6;chr6;chr6;chr6	134920401;134920401;134921956;134921956;134924243	134921394;134921394;134925513;134922083;134925513	+;+;+;+;+	4552	4.87425	5.07965	5.01504	4.92347	5.64777	5.61957	5.62283	5.49865		0.58712	5.12427e-13	no
ENSMUSG00000003032	Klf4	protein_coding	chr4;chr4;chr4;chr4;chr4;chr4;chr4;chr4;chr4	55527143;55529718;55529999;55530603;55530712;55531630;55531630;55531867;55531867	55528300;55529882;55530983;55530983;55530983;55531750;55531770;55532453;55532466	-;-;-;-;-;-;-;-;-	3049	6.0053	6.14932	6.06283	6.13975	6.35508	6.19361	5.87844	6.79642		0.205746	0.308392	no
ENSMUSG00000003033	Ap1m1	protein_coding	chr8;chr8;chr8;chr8;chr8;chr8;chr8;chr8;chr8;chr8;chr8;chr8;chr8;chr8;chr8;chr8;chr8;chr8;chr8;chr8;chr8;chr8;chr8;chr8;chr8;chr8;chr8;chr8;chr8;chr8;chr8;chr8	72240018;72240110;72240323;72241724;72246639;72246639;72246639;72249113;72249113;72249113;72249749;72249749;72249749;72250681;72250681;72251743;72251743;72252835;72252855;72252935;72253209;72253209;72253209;72253475;72253475;72255697;72255697;72255697;72256107;72256107;72256735;72256735	72240243;72240243;72240467;72241938;72246795;72246795;72246795;72249180;72249180;72249180;72249881;72249879;72249879;72250828;72250828;72251817;72251869;72252977;72252977;72252977;72253280;72253633;72253280;72253633;72253633;72256408;72255822;72255822;72256182;72256182;72256912;72257385	+;+;+;+;+;+;+;+;+;+;+;+;+;+;+;+;+;+;+;+;+;+;+;+;+;+;+;+;+;+;+;+	3150	4.74403	4.63446	4.62332	4.61094	4.46799	4.49589	4.62676	4.34659		-0.230565	0.0576048	no
ENSMUSG00000003037	Rab8a	protein_coding	chr8;chr8;chr8;chr8;chr8;chr8;chr8;chr8;chr8;chr8;chr8;chr8;chr8;chr8;chr8;chr8;chr8;chr8	72161200;72161313;72161359;72168427;72168427;72168427;72171240;72171240;72171240;72174526;72174526;72174526;72175840;72175840;72175840;72176323;72177620;72180045	72161482;72161412;72161482;72168487;72168487;72168487;72171300;72171300;72171300;72174603;72174603;72174603;72175863;72176057;72175929;72176388;72177670;72183904	+;+;+;+;+;+;+;+;+;+;+;+;+;+;+;+;+;+	4678	4.64501	4.41871	4.45854	4.51858	4.17956	4.15722	4.11057	4.15747		-0.438478	0.000157131	no
ENSMUSG00000003038	Hmgn2	protein_coding	chr4;chr4;chr4;chr4;chr4;chr4;chr4;chr4;chr4;chr4;chr4;chr4;chr4;chr4;chr4;chr4;chr4;chr4;chr4;chr4;chr4;chr4;chr4;chr4;chr4;chr4;chr4;chr4;chr4;chr4;chr4;chr4;chr4;chr4;chr4;chr4;chr4;chr4;chr4;chr4;chr4;chr4;chr4;chr4;chr4;chr4;chr4;chr4;chr4;chr4;chr4;chr4;chr4;chr4;chr4;chr4;chr4;chr4;chr4;chr4;chr4;chr4;chr4;chr4;chr4;chr4;chr4;chr4;chr4;chr4	133964738;133964990;133964991;133965020;133965413;133965430;133965440;133965442;133965444;133965486;133965501;133965589;133965599;133965951;133965951;133965951;133965951;133965951;133965951;133965951;133965951;133965951;133965951;133966429;133966429;133966429;133966429;133966429;133966429;133966429;133966429;133966429;133966429;133966429;133966429;133966429;133966760;133966766;133966766;133966766…	133965573;133965573;133965573;133965573;133965573;133965573;133965573;133965573;133965573;133965573;133966046;133966046;133966046;133966046;133966046;133966046;133966046;133966046;133966046;133966046;133966046;133966046;133966046;133966479;133966795;133966795;133966479;133966479;133966479;133966479;133966479;133966479;133966479;133967908;133966479;133966479;133966795;133966795;133966795;133966795…	-;-;-;-;-;-;-;-;-;-;-;-;-;-;-;-;-;-;-;-;-;-;-;-;-;-;-;-;-;-;-;-;-;-;-;-;-;-;-;-;-;-;-;-;-;-;-;-;-;-;-;-;-;-;-;-;-;-;-;-;-;-;-;-;-;-;-;-;-;-	3060	1.17533	1.33607	1.37045	1.06043	0.953711	1.17921	0.952258	0.889896		-0.502718	0.0245835	no
ENSMUSG00000003039	Fam32a	protein_coding	chr8;chr8;chr8;chr8	72219730;72219941;72221928;72222182	72219860;72220082;72221981;72223764	+;+;+;+	1910	5.02695	4.91514	4.8809	4.8365	4.62564	4.68459	4.72421	4.47731		-0.353681	0.00394304	no
ENSMUSG00000003062	Stard3nl	protein_coding	chr13;chr13;chr13;chr13;chr13;chr13;chr13;chr13;chr13	19357677;19358978;19367744;19370250;19370480;19372588;19373136;19376379;19395704	19358129;19359051;19367839;19370367;19370533;19372665;19373213;19376661;19395752	-;-;-;-;-;-;-;-;-	1283	4.79074	4.53374	4.5675	4.5268	4.39506	4.24285	4.20743	4.25947		-0.406018	0.00299624	no
ENSMUSG00000003068	Stk11	protein_coding	chr10;chr10;chr10;chr10;chr10;chr10;chr10;chr10;chr10;chr10;chr10;chr10;chr10;chr10;chr10;chr10;chr10;chr10;chr10;chr10;chr10;chr10;chr10;chr10;chr10;chr10;chr10;chr10;chr10;chr10;chr10;chr10;chr10;chr10;chr10;chr10;chr10;chr10;chr10;chr10;chr10;chr10;chr10;chr10;chr10;chr10;chr10;chr10;chr10;chr10;chr10;chr10;chr10;chr10;chr10;chr10;chr10;chr10	80115803;80115803;80116347;80116354;80117665;80124802;80124802;80124802;80124819;80125375;80125375;80125479;80125479;80125479;80125479;80126033;80126033;80126033;80126033;80126033;80126033;80126233;80126233;80126233;80126233;80126386;80126654;80126654;80126654;80126654;80126654;80126682;80127045;80127045;80127045;80127045;80127045;80127045;80127045;80127904;80127904;80127904;80127904;80127904;801…	80116907;80116907;80116716;80116907;80117814;80124885;80124885;80124885;80124885;80125568;80125568;80125568;80125568;80125568;80125568;80126165;80126509;80126369;80126165;80126165;80126165;80126369;80126369;80126369;80126369;80126781;80126781;80126781;80126781;80126781;80126781;80126781;80127102;80127102;80127102;80127102;80127102;80127102;80127102;80128199;80128100;80128100;80128100;80128100;801…	+;+;+;+;+;+;+;+;+;+;+;+;+;+;+;+;+;+;+;+;+;+;+;+;+;+;+;+;+;+;+;+;+;+;+;+;+;+;+;+;+;+;+;+;+;+;+;+;+;+;+;+;+;+;+;+;+;+	4580	5.51725	5.2601	5.32063	5.25297	5.37332	5.49573	5.37677	5.33792		-0.00229981	0.988035	no
ENSMUSG00000003072	Atp5d	protein_coding	chr10;chr10;chr10;chr10;chr10;chr10;chr10;chr10;chr10;chr10;chr10;chr10;chr10;chr10;chr10;chr10	80138632;80139705;80140479;80141457;80142041;80142041;80142315;80142370;80143832;80143832;80143832;80145219;80145219;80145423;80145423;80145423	80138855;80139925;80140546;80141666;80142400;80142606;80142606;80142606;80143985;80143985;80143985;80145307;80145307;80145812;80145818;80145813	+;+;+;+;+;+;+;+;+;+;+;+;+;+;+;+	1928	7.65549	7.16959	7.12786	7.22469	6.85029	7.10172	6.98906	6.77627		-0.442488	0.0132095	no
ENSMUSG00000003099	Ppp5c	protein_coding	chr7;chr7;chr7;chr7;chr7;chr7;chr7;chr7;chr7;chr7;chr7;chr7;chr7;chr7;chr7;chr7;chr7;chr7;chr7;chr7;chr7;chr7;chr7;chr7;chr7;chr7;chr7;chr7;chr7;chr7;chr7;chr7;chr7;chr7;chr7;chr7;chr7;chr7;chr7;chr7;chr7;chr7;chr7;chr7;chr7;chr7;chr7;chr7;chr7;chr7;chr7;chr7;chr7;chr7;chr7;chr7;chr7;chr7;chr7	17004640;17004753;17005112;17005261;17005261;17005261;17006060;17006060;17006060;17006332;17006332;17006332;17006907;17006907;17006907;17007104;17007104;17007153;17007726;17007726;17007726;17007787;17007796;17008590;17008614;17008614;17008614;17008614;17008614;17008614;17008993;17008993;17008993;17009875;17009875;17009875;17009875;17009875;17009875;17009949;17015398;17015398;17015398;17015398;170…	17005171;17005171;17005171;17005342;17005342;17005342;17006238;17006238;17006238;17006372;17006372;17006372;17006994;17007083;17006994;17007246;17007246;17007246;17007831;17007831;17007831;17007831;17007831;17008708;17009058;17009181;17008712;17009058;17008712;17008712;17009058;17009058;17009058;17010146;17009996;17009996;17009996;17009996;17009996;17009996;17015545;17015545;17015470;17015545;170…	-;-;-;-;-;-;-;-;-;-;-;-;-;-;-;-;-;-;-;-;-;-;-;-;-;-;-;-;-;-;-;-;-;-;-;-;-;-;-;-;-;-;-;-;-;-;-;-;-;-;-;-;-;-;-;-;-;-;-	3136	5.10812	4.90962	4.66822	4.83631	4.38094	4.15379	4.16823	4.29133		-0.726641	8.472e-07	no
ENSMUSG00000003119	Cdk12	protein_coding	chr11;chr11;chr11;chr11;chr11;chr11;chr11;chr11;chr11;chr11;chr11;chr11;chr11;chr11;chr11;chr11;chr11;chr11;chr11;chr11;chr11;chr11;chr11;chr11;chr11;chr11;chr11;chr11;chr11;chr11;chr11;chr11;chr11;chr11;chr11;chr11;chr11;chr11;chr11;chr11;chr11;chr11;chr11;chr11;chr11;chr11;chr11;chr11;chr11;chr11;chr11;chr11;chr11;chr11	98203059;98203314;98203335;98210361;98210361;98210361;98219074;98219074;98219074;98220401;98221014;98221014;98221014;98222628;98222628;98222628;98222628;98224442;98224442;98224442;98230113;98230113;98230113;98230984;98230984;98230984;98236705;98236705;98236705;98240779;98240779;98240779;98241698;98241698;98241698;98241737;98243361;98243361;98243361;98243361;98245217;98245217;98245217;98245217;982…	98204410;98204410;98204410;98211236;98211236;98211236;98219250;98219250;98219250;98221153;98221153;98221153;98221153;98225522;98222798;98222798;98222798;98224631;98224631;98224631;98230169;98230169;98230169;98231085;98231085;98231085;98236782;98236782;98236782;98240895;98240895;98240895;98241829;98241829;98241829;98241829;98243572;98243572;98243572;98243572;98245669;98245669;98246704;98245669;982…	+;+;+;+;+;+;+;+;+;+;+;+;+;+;+;+;+;+;+;+;+;+;+;+;+;+;+;+;+;+;+;+;+;+;+;+;+;+;+;+;+;+;+;+;+;+;+;+;+;+;+;+;+;+	11730	2.27287	2.86804	2.9716	2.92437	3.11229	2.89288	3.06073	3.07682		0.248374	0.159445	no
ENSMUSG00000003123	Lipe	protein_coding	chr7;chr7;chr7;chr7;chr7;chr7;chr7;chr7;chr7;chr7;chr7;chr7;chr7;chr7;chr7;chr7;chr7;chr7;chr7;chr7;chr7;chr7;chr7;chr7;chr7;chr7;chr7;chr7;chr7;chr7;chr7	25379527;25379650;25379661;25380526;25380526;25380526;25383151;25383151;25383151;25383453;25383453;25383453;25384373;25384373;25384373;25384780;25384780;25384780;25385180;25385180;25385180;25385437;25385437;25385437;25388118;25388118;25388118;25390062;25395501;25397459;25397598	25380173;25380173;25380173;25380956;25380956;25380956;25383327;25383327;25383327;25383680;25383680;25383680;25384664;25384664;25384664;25384965;25384965;25384965;25385325;25385325;25385325;25385527;25385527;25385527;25388653;25388653;25388653;25390106;25395987;25398709;25398710	-;-;-;-;-;-;-;-;-;-;-;-;-;-;-;-;-;-;-;-;-;-;-;-;-;-;-;-;-;-;-	4518	1.59703	1.60674	1.30557	1.41519	1.69628	1.8196	2.08965	1.61687		0.429209	0.0416475	no
ENSMUSG00000003131	Pafah1b2	protein_coding	chr9;chr9;chr9;chr9;chr9;chr9	45965311;45972942;45975081;45976041;45978642;45984705	45968966;45973064;45975197;45976130;45978729;45984871	-;-;-;-;-;-	4241	5.44749	5.60624	5.6346	5.59513	5.28807	5.25726	5.26858	5.40839		-0.323603	0.000126269	no
ENSMUSG00000003134	Tbc1d8	protein_coding	chr1;chr1;chr1;chr1;chr1;chr1;chr1;chr1;chr1;chr1;chr1;chr1;chr1;chr1;chr1;chr1;chr1;chr1;chr1;chr1	39371499;39373727;39374082;39376424;39376878;39379455;39379995;39380228;39381277;39385121;39385998;39389308;39391117;39392057;39394065;39402683;39405291;39406752;39426068;39478440	39372786;39373824;39374171;39376489;39377118;39379523;39380093;39380357;39381562;39385238;39386212;39389458;39391287;39392254;39394272;39402923;39405519;39406870;39426178;39478747	-;-;-;-;-;-;-;-;-;-;-;-;-;-;-;-;-;-;-;-	4436	0.744314	0.677234	0.727895	0.544317	0.880857	0.752241	0.628721	0.575666		0.0429273	0.883071	no
ENSMUSG00000003135	Cnot11	protein_coding	chr1;chr1;chr1;chr1;chr1;chr1;chr1;chr1;chr1;chr1;chr1;chr1;chr1;chr1;chr1;chr1;chr1;chr1;chr1;chr1	39534992;39535554;39535802;39537416;39537416;39538245;39538271;39538271;39539873;39539873;39539873;39542400;39542400;39542400;39544892;39544892;39544892;39545069;39545069;39545069	39535047;39536337;39536337;39537580;39537580;39538423;39538423;39538423;39540075;39540075;39540075;39542602;39542602;39542602;39544988;39544988;39544988;39546483;39546873;39546881	+;+;+;+;+;+;+;+;+;+;+;+;+;+;+;+;+;+;+;+	3500	3.88615	3.80131	3.88242	3.76812	3.35737	3.37931	3.30246	3.33374		-0.592229	7.44615e-09	no
ENSMUSG00000003153	Slc2a3	protein_coding	chr6;chr6;chr6;chr6;chr6;chr6;chr6;chr6;chr6;chr6;chr6;chr6;chr6;chr6;chr6;chr6;chr6;chr6;chr6;chr6;chr6;chr6;chr6;chr6;chr6;chr6;chr6;chr6;chr6;chr6;chr6;chr6;chr6;chr6;chr6;chr6;chr6;chr6;chr6;chr6;chr6;chr6;chr6;chr6;chr6;chr6;chr6	122727809;122727826;122729931;122731393;122731393;122731393;122731559;122732371;122732371;122732371;122732371;122732770;122732770;122732770;122732770;122735423;122735423;122735423;122736579;122736579;122736579;122737058;122737058;122737058;122737085;122737278;122739833;122739833;122739833;122739833;122739892;122740388;122740388;122740388;122740388;122740388;122740388;122740388;122742099;122742376…	122730140;122730140;122730140;122731596;122731596;122731596;122731596;122732472;122732472;122732472;122732472;122732874;122733176;122732874;122732874;122735610;122735610;122735610;122736741;122736741;122736741;122737298;122739993;122737298;122737298;122737298;122739993;122739993;122739993;122739993;122739993;122740480;122740480;122740480;122740480;122740480;122740480;122740480;122742262;122742485…	-;-;-;-;-;-;-;-;-;-;-;-;-;-;-;-;-;-;-;-;-;-;-;-;-;-;-;-;-;-;-;-;-;-;-;-;-;-;-;-;-;-;-;-;-;-;-	7245	1.32144	1.59331	1.32694	1.4537	0	0.0118058	0.0344627	0.0398721		-6.84449	2.15921e-60	down
ENSMUSG00000003154	Foxj2	protein_coding	chr6;chr6;chr6;chr6;chr6;chr6;chr6;chr6;chr6;chr6;chr6;chr6;chr6;chr6;chr6;chr6;chr6;chr6;chr6;chr6;chr6;chr6;chr6	122819914;122820511;122820703;122828157;122828157;122831436;122831436;122832938;122832938;122833161;122833161;122833681;122833681;122837821;122837821;122838584;122838584;122839461;122839461;122840226;122840226;122842764;122842764	122820970;122820661;122820970;122828503;122828503;122831510;122831510;122833006;122833006;122833301;122833301;122833876;122833876;122838204;122838204;122838685;122838685;122839670;122839670;122840324;122840324;122845341;122845366	+;+;+;+;+;+;+;+;+;+;+;+;+;+;+;+;+;+;+;+;+;+;+	5283	3.22661	3.32494	3.31331	3.30589	3.33958	3.40606	3.17275	3.46338		0.0100429	0.936486	no
ENSMUSG00000003161	Sri	protein_coding	chr5;chr5;chr5;chr5;chr5;chr5;chr5;chr5;chr5;chr5;chr5;chr5;chr5;chr5;chr5;chr5;chr5;chr5;chr5;chr5;chr5;chr5;chr5;chr5;chr5;chr5;chr5;chr5;chr5;chr5;chr5;chr5;chr5;chr5	8046078;8056527;8056558;8056562;8056608;8057538;8057538;8057538;8057538;8057538;8059342;8059353;8059353;8059353;8059353;8062384;8062384;8062384;8062384;8063260;8063260;8063260;8063260;8063637;8063637;8063637;8063637;8064558;8064558;8064558;8064558;8067533;8067533;8067533	8046215;8056639;8056639;8056639;8056639;8057855;8057621;8057621;8057621;8057621;8059422;8059721;8059422;8059422;8059422;8062427;8063000;8062427;8062427;8063407;8063407;8063407;8063407;8063750;8063750;8063750;8063750;8064616;8064603;8064616;8064616;8067726;8069151;8069379	+;+;+;+;+;+;+;+;+;+;+;+;+;+;+;+;+;+;+;+;+;+;+;+;+;+;+;+;+;+;+;+;+;+	3734	5.81217	5.69133	5.64913	5.60383	6.16528	6.08812	6.10786	5.84393		0.313044	0.0130448	no
ENSMUSG00000003166	Dgcr2	protein_coding	chr16;chr16;chr16;chr16;chr16;chr16;chr16;chr16;chr16;chr16;chr16;chr16;chr16;chr16;chr16;chr16;chr16;chr16;chr16;chr16;chr16;chr16;chr16;chr16;chr16;chr16;chr16;chr16;chr16;chr16;chr16;chr16;chr16;chr16;chr16;chr16;chr16;chr16;chr16;chr16;chr16;chr16;chr16;chr16;chr16;chr16;chr16;chr16;chr16;chr16;chr16;chr16;chr16;chr16;chr16;chr16;chr16;chr16;chr16;chr16;chr16;chr16;chr16;chr16;chr16	17839482;17840355;17840355;17840361;17841310;17843972;17843972;17843972;17843972;17843972;17844983;17844983;17844983;17844983;17844983;17849311;17849591;17849591;17849591;17849591;17856752;17856752;17856752;17856752;17856752;17856752;17856885;17857258;17857258;17857258;17857258;17857258;17857258;17857258;17858360;17858360;17858360;17858360;17858360;17858360;17858360;17859404;17859404;17859404;178…	17842777;17842777;17842777;17842777;17842777;17844208;17844208;17844208;17844208;17844208;17845135;17845135;17845135;17845135;17845135;17849794;17849794;17849794;17849794;17849794;17856928;17856928;17856928;17856928;17856928;17856928;17856928;17857334;17857334;17857334;17857334;17857334;17857334;17857334;17858570;17858579;17858579;17858570;17858579;17858570;17859526;17859526;17859526;17859523;178…	-;-;-;-;-;-;-;-;-;-;-;-;-;-;-;-;-;-;-;-;-;-;-;-;-;-;-;-;-;-;-;-;-;-;-;-;-;-;-;-;-;-;-;-;-;-;-;-;-;-;-;-;-;-;-;-;-;-;-;-;-;-;-;-;-	6638	4.16291	3.94185	4.03148	4.03113	3.83183	3.89946	3.89094	3.75121		-0.271199	0.0241225	no
ENSMUSG00000003178	Mical3	protein_coding	chr6;chr6;chr6;chr6;chr6;chr6;chr6;chr6;chr6;chr6;chr6;chr6;chr6;chr6;chr6;chr6;chr6;chr6	121007241;121008995;121021183;121022226;121022384;121024639;121026966;121029647;121030997;121033698;121034030;121036473;121037444;121038010;121038487;121040382;121041996;121081409	121007429;121009181;121021356;121022288;121022496;121024835;121027113;121029743;121031123;121033813;121034287;121036573;121037599;121038111;121038603;121040589;121042334;121081609	-;-;-;-;-;-;-;-;-;-;-;-;-;-;-;-;-;-	2893	2.72934	2.66171	2.72318	2.64067	2.64001	2.49311	2.82878	2.55394		-0.119978	0.424117	no
ENSMUSG00000003184	Irf3	protein_coding	chr7;chr7;chr7;chr7;chr7;chr7;chr7;chr7;chr7;chr7;chr7;chr7;chr7;chr7;chr7;chr7;chr7;chr7;chr7;chr7;chr7;chr7;chr7;chr7;chr7;chr7;chr7;chr7;chr7;chr7;chr7;chr7;chr7;chr7;chr7;chr7;chr7;chr7;chr7;chr7;chr7;chr7;chr7;chr7;chr7;chr7;chr7;chr7	44997648;44997666;44997680;44997689;44997949;44998326;44998705;44998705;44998705;44998705;44998705;44999892;44999892;44999892;44999892;44999892;44999892;45000154;45000154;45000154;45000154;45000154;45000154;45000167;45000372;45000372;45000372;45000372;45000372;45000372;45000372;45000501;45000645;45000645;45000645;45000645;45001387;45001673;45001673;45001673;45001673;45001673;45002164;45002164;450…	44997908;44998066;44998066;44997908;44998066;44998877;44998877;44998877;44998877;44998877;44998877;45000063;45000063;45000063;45000063;45000063;45000063;45000224;45000224;45000224;45000224;45000224;45000224;45000224;45000445;45001087;45001022;45000546;45001022;45000546;45000546;45000546;45001257;45001022;45001022;45001022;45001788;45001788;45001788;45001788;45001788;45001788;45002390;45002401;450…	+;+;+;+;+;+;+;+;+;+;+;+;+;+;+;+;+;+;+;+;+;+;+;+;+;+;+;+;+;+;+;+;+;+;+;+;+;+;+;+;+;+;+;+;+;+;+;+	3187	3.73781	3.5417	3.4668	3.33786	3.92913	3.93446	3.77077	3.78421		0.296179	0.050516	no
ENSMUSG00000003190	Bcl2l12	protein_coding	chr7;chr7;chr7;chr7;chr7;chr7;chr7;chr7;chr7;chr7;chr7;chr7;chr7;chr7;chr7;chr7;chr7;chr7;chr7;chr7;chr7;chr7;chr7;chr7;chr7;chr7;chr7;chr7;chr7;chr7;chr7	44991222;44991222;44992744;44992744;44992872;44993811;44993848;44994180;44994190;44994363;44994363;44994363;44994363;44996543;44996544;44996544;44996544;44996544;44996544;44996878;44996878;44996878;44996878;44996878;44996878;44997463;44997463;44997463;44997463;44997463;44998625	44991454;44991454;44993031;44993031;44993031;44994271;44994449;44994271;44994271;44994476;44994449;44994449;44994449;44996686;44996686;44996686;44996686;44996686;44996686;44996992;44997253;44996992;44996992;44996992;44996992;44997545;44997562;44997551;44997643;44997579;44998712	-;-;-;-;-;-;-;-;-;-;-;-;-;-;-;-;-;-;-;-;-;-;-;-;-;-;-;-;-;-;-	1976	2.75413	3.00419	2.87302	2.92757	3.05561	3.04623	3.06044	2.72718		0.0471547	0.76	no
ENSMUSG00000003198	Zfp959	protein_coding	chr17;chr17;chr17;chr17	55892184;55895821;55896141;55897156	55892186;55895947;55896201;55898584	+;+;+;+	1620	1.54091	2.23268	2.03582	1.62566	2.25109	2.17878	2.45124	2.37058		0.516011	0.0270419	no
ENSMUSG00000003199	Mpnd	protein_coding	chr17;chr17;chr17;chr17;chr17;chr17;chr17;chr17;chr17;chr17;chr17;chr17;chr17;chr17;chr17;chr17;chr17;chr17;chr17;chr17;chr17;chr17;chr17;chr17;chr17;chr17;chr17;chr17;chr17;chr17;chr17;chr17;chr17;chr17;chr17;chr17;chr17;chr17;chr17;chr17;chr17;chr17;chr17;chr17;chr17;chr17;chr17;chr17;chr17;chr17;chr17;chr17;chr17;chr17;chr17;chr17;chr17;chr17;chr17;chr17;chr17;chr17;chr17;chr17;chr17;chr17;chr…	56005711;56009201;56009208;56009231;56009255;56009330;56009330;56009330;56009333;56009933;56010277;56010277;56010277;56010277;56010277;56010277;56010440;56010988;56010988;56010988;56010988;56010988;56010988;56010988;56010988;56011618;56011618;56011618;56011618;56011618;56011618;56011618;56011618;56011866;56011866;56011866;56011866;56011866;56011866;56011866;56011943;56012271;56012271;56012271;560…	56005814;56009256;56009256;56009256;56009586;56009586;56009586;56009586;56009586;56010513;56010513;56010513;56010513;56010513;56010513;56010513;56010513;56011111;56011111;56011111;56011111;56011111;56011111;56011111;56011111;56011699;56011667;56011699;56011699;56011699;56011699;56011699;56011699;56011962;56011962;56011962;56011962;56011962;56011962;56011924;56011962;56012343;56012492;56012343;560…	+;+;+;+;+;+;+;+;+;+;+;+;+;+;+;+;+;+;+;+;+;+;+;+;+;+;+;+;+;+;+;+;+;+;+;+;+;+;+;+;+;+;+;+;+;+;+;+;+;+;+;+;+;+;+;+;+;+;+;+;+;+;+;+;+;+;+;+;+;+;+;+;+;+	2305	4.95819	4.62712	4.52678	4.41529	5.13865	5.32651	5.20521	5.02883		0.488264	0.00479109	no
ENSMUSG00000003200	Sh3gl1	protein_coding	chr17;chr17;chr17;chr17;chr17;chr17;chr17;chr17;chr17;chr17	56016753;56017844;56017983;56018575;56018804;56019040;56019316;56019926;56020123;56036415	56017736;56017900;56018107;56018678;56018962;56019173;56019459;56019998;56020191;56036637	-;-;-;-;-;-;-;-;-;-	2072	5.80307	5.56813	5.58567	5.66032	5.53241	5.52827	5.58157	5.41851		-0.202514	0.107885	no
ENSMUSG00000003208	Ccdc94	protein_coding	chr17;chr17;chr17;chr17;chr17;chr17;chr17;chr17	55959187;55960713;55962019;55964130;55964486;55965169;55966508;55967528	55959261;55960813;55962163;55964264;55964667;55965289;55966637;55967949	+;+;+;+;+;+;+;+	1311	4.20148	3.61075	3.7474	3.72357	3.30501	3.22575	3.08434	3.25392		-0.743367	0.000118827	no
ENSMUSG00000003226	Ranbp2	protein_coding	chr10;chr10;chr10;chr10;chr10;chr10;chr10;chr10;chr10;chr10;chr10;chr10;chr10;chr10;chr10;chr10;chr10;chr10;chr10;chr10;chr10;chr10;chr10;chr10;chr10;chr10;chr10;chr10;chr10	58446852;58451984;58453312;58454573;58455219;58455809;58457592;58460518;58461836;58463819;58464083;58464405;58465065;58465444;58465663;58467115;58467390;58470627;58475244;58476157;58483029;58483897;58484442;58485680;58488573;58490610;58492411;58492802;58493663	58447051;58452051;58453423;58454725;58455449;58455954;58457784;58460605;58462045;58464000;58464258;58464528;58465226;58465581;58465809;58467294;58467473;58470762;58475338;58480819;58483199;58483983;58484620;58485881;58488674;58490755;58492684;58493136;58494155	+;+;+;+;+;+;+;+;+;+;+;+;+;+;+;+;+;+;+;+;+;+;+;+;+;+;+;+;+	9477	2.58855	4.615	4.52667	4.31318	5.32284	5.07676	5.44371	5.4303		1.14232	0.0144911	up
ENSMUSG00000003228	Grk5	protein_coding	chr19;chr19;chr19;chr19;chr19;chr19;chr19;chr19;chr19;chr19;chr19;chr19;chr19;chr19;chr19;chr19	60889749;60987702;61031752;61046077;61068548;61069304;61072434;61073389;61076638;61079337;61080854;61083061;61086072;61089911;61090508;61091894	60890631;60987797;61031864;61046154;61068648;61069396;61072497;61073529;61076828;61079374;61080943;61083269;61086209;61090048;61090639;61092553	+;+;+;+;+;+;+;+;+;+;+;+;+;+;+;+	3165	3.81258	3.96783	3.93642	3.95199	4.06422	3.98037	4.07351	4.06157		0.0832639	0.349782	no
ENSMUSG00000003233	Dvl3	protein_coding	chr16;chr16;chr16;chr16;chr16;chr16;chr16;chr16;chr16;chr16;chr16;chr16;chr16;chr16;chr16;chr16;chr16;chr16;chr16;chr16;chr16;chr16;chr16;chr16;chr16;chr16;chr16;chr16;chr16;chr16;chr16;chr16;chr16;chr16;chr16;chr16;chr16;chr16;chr16;chr16;chr16;chr16;chr16;chr16;chr16;chr16;chr16;chr16;chr16;chr16	20516982;20517064;20517106;20517186;20522256;20522256;20522256;20522256;20523410;20523410;20523410;20523652;20523652;20523652;20523652;20523940;20523940;20523940;20523940;20524252;20524252;20524252;20524519;20524519;20524519;20525639;20525639;20525639;20525906;20525906;20525906;20526089;20526089;20526089;20526267;20526267;20526318;20526949;20526949;20526949;20527252;20527252;20527252;20530777;205…	20517355;20517355;20517355;20517355;20523531;20522325;20522325;20522325;20523531;20523531;20523531;20523761;20523761;20523761;20523761;20525319;20524075;20524075;20524075;20524345;20524345;20524345;20524588;20524588;20524588;20525778;20525778;20525778;20525982;20525982;20525982;20526156;20526156;20526156;20526416;20526416;20526416;20527080;20527080;20527080;20527419;20527419;20527419;20530992;205…	+;+;+;+;+;+;+;+;+;+;+;+;+;+;+;+;+;+;+;+;+;+;+;+;+;+;+;+;+;+;+;+;+;+;+;+;+;+;+;+;+;+;+;+;+;+;+;+;+;+	4899	3.01215	3.08813	3.15748	3.08638	3.80691	3.60636	3.74353	3.49766		0.590203	3.55784e-08	no
ENSMUSG00000003234	Abcf3	protein_coding	chr16;chr16;chr16;chr16;chr16;chr16;chr16;chr16;chr16;chr16;chr16;chr16;chr16;chr16;chr16;chr16;chr16;chr16;chr16;chr16;chr16;chr16;chr16;chr16;chr16;chr16;chr16;chr16;chr16;chr16;chr16;chr16;chr16;chr16;chr16;chr16;chr16;chr16;chr16;chr16;chr16;chr16;chr16	20548577;20548966;20549235;20549668;20549744;20550004;20550004;20550202;20550202;20550421;20550421;20550577;20551474;20551474;20551474;20551644;20551644;20551644;20551806;20551806;20551962;20551962;20552099;20552099;20552259;20552259;20552554;20552554;20558560;20558560;20558697;20558697;20559291;20559344;20559641;20559657;20559915;20559915;20559915;20560183;20560183;20560183;20560357	20548745;20549113;20549314;20549790;20549790;20550101;20550101;20550324;20550324;20550687;20550687;20550687;20551554;20551554;20551554;20551669;20551703;20551703;20551862;20551862;20551984;20551984;20552154;20552154;20552459;20552459;20552630;20552630;20558604;20558604;20558873;20558829;20559379;20559732;20559732;20559732;20560047;20560047;20560047;20560270;20560818;20560270;20561379	+;+;+;+;+;+;+;+;+;+;+;+;+;+;+;+;+;+;+;+;+;+;+;+;+;+;+;+;+;+;+;+;+;+;+;+;+;+;+;+;+;+;+	3557	4.62248	4.29362	4.28138	4.19953	4.29307	4.20795	4.17882	4.17717		-0.213205	0.174671	no
ENSMUSG00000003235	Eif2b5	protein_coding	chr16;chr16;chr16;chr16;chr16;chr16;chr16;chr16;chr16;chr16;chr16;chr16;chr16;chr16;chr16;chr16;chr16;chr16;chr16;chr16;chr16	20498817;20500185;20501364;20501630;20501904;20502243;20502530;20504645;20505199;20505462;20506128;20506381;20506398;20507008;20507008;20508028;20508028;20508709;20508709;20508938;20508961	20499096;20500309;20501549;20501807;20501984;20502320;20502842;20504790;20505340;20505563;20506235;20506471;20506471;20507131;20507131;20508153;20508153;20508819;20508819;20509323;20509955	+;+;+;+;+;+;+;+;+;+;+;+;+;+;+;+;+;+;+;+;+	3209	5.57709	5.19922	5.24882	5.29778	4.33944	4.48891	4.49741	4.51439		-0.967867	2.19263e-11	no
ENSMUSG00000003269	Cyth2	protein_coding	chr7;chr7;chr7;chr7;chr7;chr7;chr7;chr7;chr7;chr7;chr7;chr7;chr7;chr7;chr7;chr7;chr7;chr7;chr7;chr7;chr7;chr7;chr7;chr7;chr7;chr7;chr7;chr7;chr7;chr7;chr7;chr7;chr7;chr7;chr7;chr7;chr7;chr7;chr7;chr7;chr7;chr7;chr7;chr7;chr7;chr7;chr7;chr7;chr7;chr7;chr7;chr7;chr7;chr7;chr7;chr7;chr7;chr7;chr7;chr7;chr7;chr7;chr7;chr7;chr7;chr7;chr7;chr7;chr7;chr7;chr7;chr7;chr7;chr7;chr7;chr7;chr7;chr7	45806637;45806639;45807639;45807649;45807681;45807933;45807933;45807933;45807933;45807933;45808176;45808176;45808176;45808176;45808176;45808373;45808373;45808373;45808373;45808373;45810054;45810123;45810123;45810127;45810127;45810127;45810571;45810571;45810571;45810571;45810571;45810571;45810854;45810854;45810854;45810854;45810854;45810854;45810855;45811524;45811529;45811529;45811529;45811529;458…	45807848;45807848;45807848;45807848;45807848;45808087;45808087;45808087;45808087;45808087;45808247;45808247;45808247;45808247;45808247;45808449;45808478;45808449;45808449;45808452;45810238;45810238;45810238;45810238;45810238;45810238;45810719;45810719;45810719;45810719;45810719;45810719;45810966;45810966;45810966;45810966;45810966;45810966;45810966;45811609;45811609;45811609;45811609;45811609;458…	-;-;-;-;-;-;-;-;-;-;-;-;-;-;-;-;-;-;-;-;-;-;-;-;-;-;-;-;-;-;-;-;-;-;-;-;-;-;-;-;-;-;-;-;-;-;-;-;-;-;-;-;-;-;-;-;-;-;-;-;-;-;-;-;-;-;-;-;-;-;-;-;-;-;-;-;-;-	3515	4.54367	4.17483	4.18431	4.13174	3.78245	3.83827	3.77504	3.51471		-0.634093	0.000107804	no
ENSMUSG00000003273	Car11	protein_coding	chr7;chr7;chr7;chr7;chr7;chr7;chr7;chr7;chr7;chr7;chr7;chr7;chr7;chr7;chr7;chr7;chr7;chr7	45699843;45700426;45701016;45701035;45701224;45702434;45702434;45702434;45702833;45702833;45702833;45703062;45703062;45703459;45703459;45703459;45703713;45704489	45700339;45700500;45701366;45701366;45701366;45702619;45702619;45702619;45703134;45702928;45702928;45703134;45703134;45703477;45703477;45703613;45703878;45704682	+;+;+;+;+;+;+;+;+;+;+;+;+;+;+;+;+;+	1926	1.0894	1.42568	1.38689	1.38991	2.42138	2.1626	2.18481	2.08839		1.22169	1.34061e-11	up
ENSMUSG00000003282	Plag1	protein_coding	chr4;chr4;chr4;chr4;chr4;chr4;chr4;chr4;chr4;chr4;chr4;chr4;chr4;chr4;chr4;chr4	3900996;3904890;3905447;3905549;3908906;3908906;3908906;3911857;3912420;3915621;3915621;3915621;3938214;3938214;3938214;3938214	3904947;3904947;3905805;3905805;3909002;3909002;3909002;3915725;3912511;3915725;3915725;3915725;3938393;3938423;3938405;3938382	-;-;-;-;-;-;-;-;-;-;-;-;-;-;-;-	8487	0.796457	1.70397	1.48146	1.36308	2.28613	2.1632	2.46816	2.45333		1.32809	3.58439e-07	up
ENSMUSG00000003299	Mrpl4	protein_coding	chr9;chr9;chr9;chr9;chr9;chr9;chr9;chr9;chr9	21002737;21003084;21003254;21006134;21006827;21007434;21007631;21007823;21008494	21002997;21003150;21003404;21006185;21006944;21007540;21007740;21007899;21008835	+;+;+;+;+;+;+;+;+	1285	5.70883	5.29243	5.21384	5.32989	5.20753	5.10635	5.14451	5.23909		-0.292649	0.0821828	no
ENSMUSG00000003308	Keap1	protein_coding	chr9;chr9;chr9;chr9;chr9;chr9;chr9;chr9;chr9;chr9;chr9	21229730;21229730;21231250;21231250;21231697;21231697;21233388;21233388;21237071;21237071;21238793	21230868;21230868;21231426;21231426;21231902;21231902;21234073;21234073;21237756;21239332;21239332	-;-;-;-;-;-;-;-;-;-;-	4470	4.62741	4.27382	4.35295	4.3963	3.67557	3.6446	3.68183	3.50203		-0.904343	5.92976e-11	no
ENSMUSG00000003316	Glg1	protein_coding	chr8;chr8;chr8;chr8;chr8;chr8;chr8;chr8;chr8;chr8;chr8;chr8;chr8;chr8;chr8;chr8;chr8;chr8;chr8;chr8;chr8;chr8;chr8;chr8;chr8;chr8;chr8;chr8;chr8;chr8;chr8;chr8;chr8;chr8;chr8;chr8;chr8;chr8;chr8;chr8;chr8;chr8;chr8;chr8;chr8;chr8;chr8;chr8;chr8;chr8;chr8;chr8;chr8;chr8;chr8;chr8;chr8;chr8;chr8;chr8;chr8;chr8;chr8;chr8;chr8;chr8;chr8;chr8;chr8;chr8;chr8;chr8;chr8;chr8;chr8;chr8;chr8;chr8;chr8;chr8…	111154421;111157525;111157565;111157898;111159799;111159799;111159799;111159799;111160621;111160621;111160621;111160621;111161426;111161426;111161426;111161426;111162367;111162367;111162367;111162367;111162638;111162638;111162638;111162638;111163771;111163771;111163771;111163771;111165557;111165557;111165557;111165557;111168661;111168661;111168661;111168661;111169488;111169488;111169488;111169488…	111158061;111158061;111158061;111158061;111159905;111159905;111159905;111159905;111160741;111160741;111160810;111160741;111161533;111161533;111161533;111161533;111162468;111162468;111162468;111162468;111162780;111162780;111162780;111162780;111163894;111163894;111163894;111163894;111165694;111165694;111165694;111165694;111168753;111168753;111168753;111168753;111169605;111169605;111169605;111169605…	-;-;-;-;-;-;-;-;-;-;-;-;-;-;-;-;-;-;-;-;-;-;-;-;-;-;-;-;-;-;-;-;-;-;-;-;-;-;-;-;-;-;-;-;-;-;-;-;-;-;-;-;-;-;-;-;-;-;-;-;-;-;-;-;-;-;-;-;-;-;-;-;-;-;-;-;-;-;-;-;-;-;-;-;-;-;-	7090	5.61088	6.03439	6.00975	5.98036	6.17118	6.09649	6.08311	6.04399		0.13509	0.204457	no
ENSMUSG00000003344	Btbd2	protein_coding	chr10;chr10;chr10;chr10;chr10;chr10;chr10;chr10;chr10;chr10;chr10;chr10;chr10;chr10;chr10;chr10;chr10;chr10;chr10;chr10;chr10;chr10;chr10;chr10;chr10;chr10;chr10;chr10;chr10;chr10;chr10	80642617;80642617;80642623;80643826;80643826;80643826;80644131;80644262;80644262;80644603;80644603;80644603;80644638;80645340;80645340;80645340;80645340;80646381;80646381;80646381;80646381;80647705;80647705;80647705;80647705;80648560;80648560;80648560;80656130;80656130;80656130	80643691;80643691;80643691;80643972;80644632;80643972;80644349;80644349;80644349;80644795;80644795;80644795;80644813;80645537;80645537;80645537;80645537;80646486;80646486;80646486;80646486;80647861;80647710;80647861;80647861;80648679;80648679;80648679;80656138;80657071;80656494	-;-;-;-;-;-;-;-;-;-;-;-;-;-;-;-;-;-;-;-;-;-;-;-;-;-;-;-;-;-;-	3586	3.96371	3.67987	3.67296	3.47166	4.33531	4.60578	4.56357	4.20015		0.713623	4.14257e-05	no
ENSMUSG00000003345	Csnk1g2	protein_coding	chr10;chr10;chr10;chr10;chr10;chr10;chr10;chr10;chr10;chr10;chr10;chr10;chr10;chr10;chr10;chr10;chr10;chr10;chr10;chr10;chr10;chr10;chr10	80622780;80629656;80634214;80634214;80637888;80637888;80638010;80638010;80638161;80638394;80638394;80638706;80638706;80638880;80638880;80639085;80639085;80639580;80639580;80639768;80639768;80640022;80640022	80622950;80629730;80634641;80634641;80637928;80637928;80638079;80638309;80638309;80638628;80638628;80638791;80638791;80638964;80638964;80639233;80639233;80639663;80639663;80639874;80639874;80640771;80640771	+;+;+;+;+;+;+;+;+;+;+;+;+;+;+;+;+;+;+;+;+;+;+	2511	7.01673	6.53521	6.51882	6.55758	6.2925	6.47367	6.3707	6.18629		-0.406086	0.0204485	no
ENSMUSG00000003346	Abhd17a	protein_coding	chr10;chr10;chr10;chr10;chr10	80583649;80584143;80585608;80586515;80590175	80584063;80584322;80585802;80587030;80590341	-;-;-;-;-	1473	6.5566	5.9202	5.87429	6.05771	5.82037	5.94109	5.92812	5.43216		-0.407574	0.0604938	no
ENSMUSG00000003348	Mob3a	protein_coding	chr10;chr10;chr10;chr10	80685256;80689852;80691069;80701797	80687173;80690054;80691567;80701820	-;-;-;-	2644	2.54655	2.18629	2.57657	2.44948	2.0137	1.94417	2.11212	2.12323		-0.560697	0.0010267	no
ENSMUSG00000003352	Cacnb3	protein_coding	chr15;chr15;chr15;chr15;chr15;chr15;chr15;chr15;chr15;chr15;chr15;chr15;chr15;chr15;chr15;chr15;chr15;chr15;chr15;chr15;chr15;chr15;chr15;chr15;chr15;chr15	98632220;98634764;98639488;98639488;98639814;98639814;98640339;98640339;98640686;98640686;98640959;98640959;98641177;98641177;98641400;98641400;98641616;98641616;98641939;98641939;98642309;98642309;98642502;98642502;98643257;98643257	98632520;98635213;98639610;98639610;98639936;98639936;98640454;98640454;98640750;98640750;98640978;98640978;98641257;98641257;98641458;98641458;98641725;98641725;98642090;98642090;98642404;98642404;98642651;98642651;98644530;98644530	+;+;+;+;+;+;+;+;+;+;+;+;+;+;+;+;+;+;+;+;+;+;+;+;+;+	3120	5.3617	5.13606	5.15507	5.13855	4.89722	4.71334	4.86001	4.31191		-0.564561	0.000599691	no
ENSMUSG00000003354	Ccdc65	protein_coding	chr15;chr15;chr15;chr15;chr15;chr15;chr15;chr15	98708207;98709055;98717424;98718712;98720584;98720958;98722518;98722814	98708536;98709222;98717593;98718850;98720781;98721176;98722670;98723326	+;+;+;+;+;+;+;+	1890	0.79194	1.19957	1.34495	1.18441	2.02892	1.8848	2.02083	1.52215		1.09548	1.95719e-05	up
ENSMUSG00000003355	Fkbp11	protein_coding	chr15;chr15;chr15;chr15;chr15;chr15	98724373;98726484;98726900;98727211;98727683;98727957	98724602;98726554;98726933;98727298;98727748;98728198	-;-;-;-;-;-	731	6.36702	5.80672	5.89632	5.91055	5.58677	5.56118	5.64843	5.38773		-0.536439	0.00276349	no
ENSMUSG00000003360	Ddx23	protein_coding	chr15;chr15;chr15;chr15;chr15;chr15;chr15;chr15;chr15;chr15;chr15;chr15;chr15;chr15;chr15;chr15;chr15;chr15;chr15;chr15;chr15;chr15;chr15;chr15;chr15;chr15;chr15;chr15;chr15;chr15;chr15;chr15;chr15;chr15;chr15;chr15;chr15;chr15;chr15;chr15;chr15;chr15;chr15;chr15;chr15;chr15;chr15;chr15	98645134;98646344;98647163;98647474;98647991;98648003;98648487;98649715;98649715;98649715;98650144;98650144;98650144;98650593;98650593;98650913;98650913;98650913;98651244;98651244;98651244;98651465;98651465;98651465;98651918;98651918;98652219;98652473;98652888;98652888;98652888;98656602;98656602;98656602;98656602;98656679;98657893;98658230;98658230;98658230;98658230;98658230;98662778;98662823;986…	98646017;98646518;98647271;98647625;98648729;98648729;98648729;98649892;98649892;98649892;98650818;98650289;98650289;98650818;98650818;98651056;98651056;98651056;98651356;98651356;98651356;98651598;98652538;98651598;98652981;98652056;98652538;98652538;98652981;98652981;98652981;98656712;98656712;98656712;98656712;98656712;98658435;98658435;98658435;98658435;98658435;98658435;98662858;98662889;986…	-;-;-;-;-;-;-;-;-;-;-;-;-;-;-;-;-;-;-;-;-;-;-;-;-;-;-;-;-;-;-;-;-;-;-;-;-;-;-;-;-;-;-;-;-;-;-;-	5452	5.73305	5.52715	5.58658	5.60669	4.81089	4.86564	4.87718	4.52872		-0.920304	9.99601e-13	no
ENSMUSG00000003363	Pld3	protein_coding	chr7;chr7;chr7;chr7;chr7;chr7;chr7;chr7;chr7;chr7;chr7;chr7;chr7;chr7;chr7;chr7;chr7;chr7;chr7;chr7;chr7;chr7;chr7;chr7;chr7;chr7;chr7;chr7;chr7;chr7;chr7;chr7;chr7;chr7;chr7;chr7;chr7;chr7;chr7;chr7;chr7;chr7;chr7;chr7;chr7;chr7;chr7;chr7;chr7;chr7;chr7;chr7;chr7	27532000;27532000;27532195;27532575;27532575;27532575;27533454;27533646;27533646;27535789;27535789;27535789;27537580;27537580;27537580;27539350;27539350;27539555;27539555;27539651;27541085;27541085;27541085;27541205;27541686;27541686;27541686;27541740;27541914;27541914;27541914;27541914;27541914;27542089;27542089;27542089;27542089;27542089;27542639;27542744;27542744;27542744;27542744;27542816;275…	27532485;27532485;27532485;27532674;27532746;27532674;27533811;27533811;27533811;27535928;27535928;27535928;27537940;27537780;27537780;27539477;27539477;27539669;27539669;27539669;27541268;27541268;27541268;27541268;27541828;27541828;27541828;27541828;27541988;27541988;27541988;27541988;27541988;27542181;27542181;27542181;27542181;27542181;27542745;27542904;27542904;27542904;27542904;27542904;275…	-;-;-;-;-;-;-;-;-;-;-;-;-;-;-;-;-;-;-;-;-;-;-;-;-;-;-;-;-;-;-;-;-;-;-;-;-;-;-;-;-;-;-;-;-;-;-;-;-;-;-;-;-	2924	4.73072	4.63999	4.46609	4.47838	5.05181	5.22818	5.23952	4.81448		0.470803	0.00192457	no
ENSMUSG00000003378	Grik5	protein_coding	chr7;chr7;chr7;chr7;chr7;chr7;chr7;chr7;chr7;chr7;chr7;chr7;chr7;chr7;chr7;chr7;chr7;chr7;chr7;chr7	25009853;25013586;25013790;25015305;25015808;25022441;25022986;25023283;25046174;25058284;25058494;25058941;25060470;25060730;25062878;25065129;25065373;25068010;25068444;25072040	25010794;25013707;25013918;25015530;25015973;25022614;25023095;25023396;25046377;25058391;25058598;25059093;25060631;25060783;25063056;25065294;25065470;25068174;25068572;25072369	-;-;-;-;-;-;-;-;-;-;-;-;-;-;-;-;-;-;-;-	3836	1.1826	1.30464	1.226	1.30487	2.25332	2.39504	2.33585	2.15553		1.43244	2.0008e-26	up
ENSMUSG00000003380	Rabac1	protein_coding	chr7;chr7;chr7;chr7;chr7	24969750;24970087;24971761;24972102;24972527	24970009;24970188;24971858;24972314;24972728	-;-;-;-;-	875	7.17343	6.48134	6.59441	6.5406	6.92123	7.01244	6.82056	6.77857		0.0940905	0.668382	no
ENSMUSG00000003382	Etv3	protein_coding	chr3;chr3;chr3;chr3;chr3;chr3;chr3;chr3;chr3;chr3;chr3;chr3;chr3;chr3;chr3;chr3;chr3;chr3;chr3	87525407;87525578;87525607;87525614;87525618;87527258;87527258;87527258;87527261;87527870;87527870;87527870;87529224;87529224;87529224;87529224;87535511;87535511;87535511	87525659;87525659;87528107;87525659;87525659;87527316;87531034;87527316;87527316;87528107;87528107;87528107;87531031;87529339;87529339;87529339;87540156;87540142;87540156	+;+;+;+;+;+;+;+;+;+;+;+;+;+;+;+;+;+;+	10274	2.08691	2.2894	2.15291	2.27358	2.34258	2.28065	2.21316	2.28903		0.048237	0.656459	no
ENSMUSG00000003402	Prkcsh	protein_coding	chr9;chr9;chr9;chr9;chr9;chr9;chr9;chr9;chr9;chr9;chr9;chr9;chr9;chr9;chr9;chr9;chr9;chr9;chr9;chr9;chr9;chr9;chr9;chr9;chr9;chr9;chr9;chr9;chr9;chr9;chr9;chr9;chr9;chr9;chr9;chr9	22003035;22003035;22003399;22003399;22003677;22003677;22004498;22004498;22004691;22004691;22006540;22006540;22008244;22008244;22010157;22010157;22010524;22010524;22011167;22011167;22011438;22011438;22011674;22011674;22012034;22012034;22012219;22012219;22012679;22012679;22012836;22012836;22013016;22013016;22013912;22013912	22003088;22003088;22003537;22003537;22003793;22003793;22004593;22004593;22004748;22004748;22006657;22006657;22008373;22008373;22010241;22010241;22010602;22010602;22011253;22011253;22011575;22011596;22011770;22011770;22012103;22012103;22012308;22012308;22012753;22012753;22012935;22012935;22013166;22013166;22014219;22014219	+;+;+;+;+;+;+;+;+;+;+;+;+;+;+;+;+;+;+;+;+;+;+;+;+;+;+;+;+;+;+;+;+;+;+;+	2013	6.82496	6.71786	6.71724	6.73678	6.61716	6.57183	6.55813	6.3971		-0.270813	0.0112005	no
ENSMUSG00000003420	Fcgrt	protein_coding	chr7;chr7;chr7;chr7;chr7;chr7;chr7	45092993;45093782;45095160;45101910;45102414;45103003;45103640	45093355;45093898;45095429;45102185;45102671;45103273;45103822	-;-;-;-;-;-;-	1738	4.3606	4.23564	4.26012	4.05195	5.92297	6.13071	6.22404	5.88526		1.8166	2.13096e-39	up
ENSMUSG00000003421	Nosip	protein_coding	chr7;chr7;chr7;chr7;chr7;chr7;chr7;chr7;chr7;chr7;chr7;chr7;chr7;chr7;chr7;chr7;chr7;chr7;chr7;chr7;chr7;chr7;chr7;chr7;chr7;chr7;chr7;chr7;chr7;chr7;chr7;chr7;chr7;chr7;chr7;chr7;chr7;chr7;chr7;chr7;chr7;chr7;chr7;chr7;chr7;chr7;chr7	45062429;45062429;45062456;45062489;45062496;45062505;45073490;45073490;45073490;45073490;45073490;45073490;45073982;45073982;45073982;45073982;45073982;45073982;45074606;45074606;45074606;45074606;45074606;45075711;45076069;45076069;45076069;45076069;45076069;45076310;45076310;45076310;45076310;45076408;45076552;45076552;45076552;45076552;45076627;45076821;45076821;45076821;45076821;45077312;450…	45062531;45062531;45062503;45062531;45062531;45062531;45073564;45073564;45073564;45073564;45073564;45073564;45074087;45074087;45074468;45074087;45074087;45074087;45074687;45074757;45074687;45074687;45074687;45075841;45076428;45076228;45076228;45076228;45076228;45076428;45076428;45076428;45076428;45076739;45076629;45076597;45076739;45076739;45076739;45076929;45076929;45076929;45076929;45077412;450…	+;+;+;+;+;+;+;+;+;+;+;+;+;+;+;+;+;+;+;+;+;+;+;+;+;+;+;+;+;+;+;+;+;+;+;+;+;+;+;+;+;+;+;+;+;+;+	2920	4.57304	4.27904	4.30634	4.36347	4.00116	4.1118	3.98512	3.91595		-0.461465	0.000738719	no
ENSMUSG00000003423	Pih1d1	protein_coding	chr7;chr7;chr7;chr7;chr7;chr7;chr7;chr7;chr7;chr7;chr7;chr7;chr7;chr7;chr7;chr7;chr7;chr7;chr7;chr7;chr7;chr7;chr7;chr7;chr7;chr7;chr7;chr7;chr7;chr7;chr7;chr7;chr7;chr7;chr7;chr7;chr7;chr7;chr7;chr7;chr7;chr7;chr7;chr7;chr7;chr7;chr7;chr7;chr7;chr7;chr7;chr7;chr7	45154303;45154314;45154314;45154349;45154644;45154811;45155741;45155943;45155987;45156293;45156306;45156306;45156306;45156306;45156306;45156732;45156732;45156732;45156732;45156732;45156732;45156732;45157603;45157603;45157603;45157603;45157603;45157603;45158441;45158441;45158441;45158441;45158587;45158587;45158587;45158587;45158848;45158990;45158990;45158990;45159253;45159253;45159253;45159253;451…	45154420;45154540;45154420;45154420;45154673;45154905;45155845;45156055;45156399;45156399;45156399;45156399;45156399;45156399;45156399;45156798;45156789;45156798;45156798;45156798;45156798;45156798;45157782;45157782;45157743;45157770;45157782;45157782;45158502;45158502;45158502;45158502;45158668;45158596;45158668;45158668;45159119;45159119;45159119;45159119;45159328;45159328;45159328;45159328;451…	+;+;+;+;+;+;+;+;+;+;+;+;+;+;+;+;+;+;+;+;+;+;+;+;+;+;+;+;+;+;+;+;+;+;+;+;+;+;+;+;+;+;+;+;+;+;+;+;+;+;+;+;+	2024	5.10642	4.35688	4.433	4.48856	3.69496	3.6008	3.59588	3.47653		-1.16953	2.10335e-08	down
ENSMUSG00000003429	Rps11	protein_coding	chr7;chr7;chr7;chr7;chr7	45122388;45122829;45123163;45123419;45124297	45122558;45122958;45123238;45123550;45124389	-;-;-;-;-	602	10.8483	10.3836	10.3772	10.4489	9.89831	10.0815	9.9314	9.79889		-0.661068	5.67194e-05	no
ENSMUSG00000003435	Supt5	protein_coding	chr7;chr7;chr7;chr7;chr7;chr7;chr7;chr7;chr7;chr7;chr7;chr7;chr7;chr7;chr7;chr7;chr7;chr7;chr7;chr7;chr7;chr7;chr7;chr7;chr7;chr7;chr7;chr7;chr7;chr7	28314898;28315349;28315723;28316009;28316283;28316784;28316986;28317216;28317393;28317737;28318739;28318955;28319967;28320220;28322003;28322220;28322464;28323726;28323893;28325950;28328703;28329020;28329259;28329416;28329583;28330018;28330580;28331370;28338352;28338695	28315270;28315444;28315926;28316177;28316441;28316889;28317113;28317318;28317500;28317821;28318864;28319101;28320113;28320375;28322139;28322313;28322569;28323796;28323982;28326201;28328771;28329050;28329324;28329484;28329652;28330029;28330645;28331529;28338435;28338719	-;-;-;-;-;-;-;-;-;-;-;-;-;-;-;-;-;-;-;-;-;-;-;-;-;-;-;-;-;-	3509	5.74191	5.61341	5.64063	5.68142	5.98439	5.84149	5.70333	5.93715		0.147125	0.221066	no
ENSMUSG00000003437	Paf1	protein_coding	chr7;chr7;chr7;chr7;chr7;chr7;chr7;chr7;chr7;chr7;chr7;chr7;chr7;chr7;chr7;chr7;chr7;chr7;chr7;chr7;chr7;chr7;chr7;chr7;chr7;chr7;chr7;chr7;chr7;chr7;chr7;chr7;chr7;chr7;chr7;chr7;chr7;chr7;chr7;chr7;chr7;chr7;chr7;chr7;chr7;chr7;chr7;chr7;chr7;chr7;chr7;chr7;chr7;chr7	28392951;28392962;28393041;28393161;28393458;28393669;28393669;28393669;28393669;28394763;28395043;28395043;28395043;28395043;28395418;28395418;28395418;28395418;28395418;28395425;28395629;28395629;28395629;28395771;28395771;28395771;28395825;28395952;28395952;28395952;28396134;28396134;28396284;28396284;28396284;28396610;28396610;28396610;28396651;28396821;28396821;28396821;28396821;28398434;283…	28393254;28393254;28393254;28393254;28393698;28393698;28394047;28393698;28393698;28395135;28395135;28395135;28395135;28395135;28395539;28395539;28395695;28395695;28395539;28395872;28395695;28395777;28395695;28395799;28395872;28395872;28396202;28396079;28396057;28396057;28396202;28396202;28396387;28396387;28396387;28396726;28396726;28396726;28396726;28397211;28396949;28396949;28396949;28398553;283…	+;+;+;+;+;+;+;+;+;+;+;+;+;+;+;+;+;+;+;+;+;+;+;+;+;+;+;+;+;+;+;+;+;+;+;+;+;+;+;+;+;+;+;+;+;+;+;+;+;+;+;+;+;+	3438	4.0864	4.12846	4.14244	4.17858	3.87666	3.93078	4.04626	3.84681		-0.274081	0.00518487	no
ENSMUSG00000003438	Timm50	protein_coding	chr7;chr7;chr7;chr7;chr7;chr7;chr7;chr7;chr7;chr7;chr7;chr7;chr7;chr7;chr7;chr7;chr7;chr7;chr7;chr7;chr7;chr7;chr7;chr7;chr7;chr7	28305516;28305824;28306423;28306423;28306428;28306822;28306822;28307553;28307553;28307745;28307745;28308148;28308354;28309506;28310079;28310217;28310296;28310296;28310869;28310869;28310869;28310914;28311712;28311925;28311925;28311925	28306030;28306030;28306529;28306664;28306529;28306978;28306978;28307651;28307651;28308018;28307849;28308267;28308412;28310100;28310100;28310327;28310327;28310327;28311019;28311019;28311019;28311019;28311939;28312056;28312037;28312072	-;-;-;-;-;-;-;-;-;-;-;-;-;-;-;-;-;-;-;-;-;-;-;-;-;-	2684	6.02235	5.38519	5.45069	5.49866	4.33255	4.2737	4.08552	4.3013		-1.47598	2.19772e-15	down
ENSMUSG00000003444	Med29	protein_coding	chr7;chr7;chr7;chr7	28386146;28390812;28391090;28392451	28387024;28390896;28391148;28392708	-;-;-;-	1281	4.21523	3.61183	3.79926	3.95077	3.18043	3.20198	3.14391	3.17233		-0.869165	2.03472e-06	no
ENSMUSG00000003458	Ncstn	protein_coding	chr1;chr1;chr1;chr1;chr1;chr1;chr1;chr1;chr1;chr1;chr1;chr1;chr1;chr1;chr1;chr1;chr1;chr1;chr1;chr1;chr1;chr1;chr1;chr1;chr1;chr1;chr1;chr1;chr1;chr1;chr1;chr1;chr1;chr1;chr1;chr1;chr1;chr1;chr1;chr1;chr1;chr1;chr1;chr1;chr1;chr1;chr1;chr1;chr1;chr1;chr1;chr1;chr1;chr1;chr1;chr1;chr1;chr1;chr1;chr1	172066013;172066013;172066013;172066700;172067331;172067331;172067331;172067331;172067789;172067789;172067789;172067870;172068186;172068186;172068186;172068562;172068562;172068562;172068562;172068762;172068762;172068762;172068762;172069976;172069976;172069976;172069976;172071251;172071251;172071251;172071251;172071465;172071465;172071465;172072121;172072121;172072121;172072466;172072466;172072466…	172066796;172066796;172066796;172066796;172067543;172068064;172067543;172067543;172067943;172067943;172067943;172068273;172068273;172068273;172068273;172068657;172068657;172068657;172068657;172068864;172068864;172068864;172068864;172070148;172070148;172070148;172070148;172071268;172071328;172071328;172071328;172071569;172071569;172071569;172072273;172072273;172072273;172072575;172072575;172072575…	-;-;-;-;-;-;-;-;-;-;-;-;-;-;-;-;-;-;-;-;-;-;-;-;-;-;-;-;-;-;-;-;-;-;-;-;-;-;-;-;-;-;-;-;-;-;-;-;-;-;-;-;-;-;-;-;-;-;-;-	3975	4.14033	4.11437	4.17349	4.09357	4.16697	4.1147	4.24902	4.0826		-0.0294441	0.786681	no
ENSMUSG00000003464	Pex19	protein_coding	chr1;chr1;chr1;chr1;chr1;chr1;chr1;chr1;chr1;chr1;chr1;chr1;chr1;chr1;chr1;chr1;chr1;chr1;chr1;chr1;chr1;chr1;chr1;chr1;chr1;chr1;chr1	172126755;172126756;172126762;172126773;172126773;172128631;172128631;172128631;172128631;172129155;172129155;172129155;172129902;172129902;172129902;172129906;172130612;172130612;172130612;172133130;172133130;172133960;172134000;172134000;172134187;172134207;172134207	172126848;172126848;172126848;172126848;172126848;172128922;172128740;172128740;172128740;172129320;172129320;172129320;172129987;172129987;172129987;172130195;172130773;172131011;172130773;172133306;172133306;172134044;172134044;172134044;172134700;172136493;172135283	+;+;+;+;+;+;+;+;+;+;+;+;+;+;+;+;+;+;+;+;+;+;+;+;+;+;+	3815	4.14376	3.7811	3.76608	3.73932	3.82992	3.90284	3.95208	3.82838		-0.0490229	0.781214	no
ENSMUSG00000003500	Impdh1	protein_coding	chr6;chr6;chr6;chr6;chr6;chr6;chr6;chr6;chr6;chr6;chr6;chr6;chr6;chr6;chr6;chr6;chr6;chr6;chr6;chr6;chr6;chr6;chr6;chr6;chr6;chr6;chr6;chr6;chr6;chr6;chr6;chr6;chr6;chr6;chr6;chr6;chr6;chr6;chr6;chr6;chr6;chr6;chr6;chr6;chr6;chr6;chr6;chr6;chr6;chr6;chr6;chr6;chr6;chr6;chr6;chr6;chr6;chr6;chr6;chr6;chr6;chr6;chr6;chr6;chr6;chr6;chr6;chr6;chr6;chr6;chr6;chr6;chr6;chr6;chr6;chr6;chr6;chr6;chr6;chr6…	29200434;29200437;29200437;29200437;29200438;29200445;29201888;29202447;29202447;29202447;29202447;29202447;29202447;29202666;29202666;29202666;29202666;29202666;29202666;29203102;29203102;29203102;29203102;29203102;29203102;29203349;29203349;29203349;29203349;29203349;29203349;29204279;29204279;29204279;29204279;29204279;29204562;29204569;29204569;29204569;29204569;29204569;29205051;29205051;292…	29201219;29201219;29201219;29201219;29201219;29201219;29201904;29202530;29202530;29202530;29202530;29202530;29202530;29202809;29202809;29202809;29202809;29202809;29202809;29203246;29203246;29203246;29203246;29203246;29203246;29203420;29203492;29203492;29203492;29203492;29203492;29204374;29204374;29204374;29204374;29204374;29204659;29204659;29204659;29204659;29204659;29204659;29205250;29205250;292…	-;-;-;-;-;-;-;-;-;-;-;-;-;-;-;-;-;-;-;-;-;-;-;-;-;-;-;-;-;-;-;-;-;-;-;-;-;-;-;-;-;-;-;-;-;-;-;-;-;-;-;-;-;-;-;-;-;-;-;-;-;-;-;-;-;-;-;-;-;-;-;-;-;-;-;-;-;-;-;-;-;-;-;-;-;-;-;-;-;-;-;-;-;-;-;-;-	3294	5.06106	4.59527	4.58513	4.83494	4.20281	4.16823	4.1754	4.06475		-0.721867	6.86954e-06	no
ENSMUSG00000003518	Dusp3	protein_coding	chr11;chr11;chr11;chr11;chr11;chr11;chr11;chr11;chr11;chr11;chr11;chr11;chr11;chr11;chr11;chr11;chr11;chr11;chr11;chr11;chr11;chr11;chr11	101971143;101971143;101971143;101971143;101973469;101974716;101974746;101980594;101981617;101981617;101981617;101981617;101981617;101981617;101983444;101984612;101984612;101984612;101984612;101984612;101986122;101986867;101986867	101974939;101974939;101974939;101974939;101973642;101974939;101974939;101980722;101981843;101981688;101981843;101981843;101981843;101981843;101983503;101984778;101984751;101984751;101984799;101984751;101986255;101987013;101987013	-;-;-;-;-;-;-;-;-;-;-;-;-;-;-;-;-;-;-;-;-;-;-	4682	3.50522	3.43049	3.35454	3.50987	4.03308	4.01682	3.97972	4.04052		0.556955	6.60103e-08	no
ENSMUSG00000003527	Dgcr14	protein_coding	chr16;chr16;chr16;chr16;chr16;chr16;chr16;chr16;chr16;chr16	17900711;17902818;17905002;17906271;17907109;17907520;17907750;17909905;17910088;17911162	17902323;17902933;17905111;17906373;17907242;17907637;17907922;17910000;17910256;17911348	-;-;-;-;-;-;-;-;-;-	2819	3.8032	3.6512	3.65905	3.69783	3.17804	3.09227	3.25133	3.10661		-0.658673	2.48986e-08	no
ENSMUSG00000003528	Slc25a1	protein_coding	chr16;chr16;chr16;chr16;chr16;chr16;chr16;chr16;chr16;chr16;chr16;chr16;chr16;chr16;chr16;chr16;chr16;chr16;chr16;chr16;chr16;chr16;chr16;chr16;chr16;chr16;chr16;chr16;chr16;chr16;chr16;chr16;chr16	17925211;17925682;17925716;17926030;17926030;17926030;17926189;17926189;17926189;17926266;17926435;17926435;17926435;17926656;17926656;17926656;17926656;17927150;17927154;17927154;17927154;17927246;17927367;17927367;17927367;17927367;17927417;17927545;17927545;17927545;17927986;17927986;17927986	17925927;17925927;17925927;17926103;17926103;17926103;17926304;17926304;17926304;17926539;17926539;17926539;17926539;17926740;17926740;17926740;17926740;17927292;17927292;17927343;17927292;17927292;17927466;17927466;17927416;17927466;17927652;17927887;17927652;17927652;17928209;17928129;17928219	-;-;-;-;-;-;-;-;-;-;-;-;-;-;-;-;-;-;-;-;-;-;-;-;-;-;-;-;-;-;-;-;-	2176	5.43801	5.18384	4.91936	5.02492	5.16309	5.00843	4.95466	4.77844		-0.240721	0.175501	no
ENSMUSG00000003531	Dgcr6	protein_coding	chr16;chr16;chr16;chr16;chr16;chr16;chr16;chr16;chr16;chr16;chr16;chr16;chr16;chr16;chr16;chr16;chr16;chr16;chr16;chr16;chr16;chr16;chr16;chr16;chr16;chr16;chr16;chr16;chr16;chr16;chr16;chr16;chr16;chr16;chr16;chr16;chr16;chr16;chr16	18052860;18052876;18052892;18055249;18055960;18065053;18065053;18065159;18065945;18066403;18066443;18066448;18066462;18066696;18066696;18066696;18066696;18066714;18069424;18069424;18069424;18069424;18069424;18069424;18069480;18070082;18070082;18070091;18070091;18070091;18070091;18070091;18070878;18070878;18070878;18070878;18070878;18070878;18070878	18053121;18053121;18053121;18055321;18056559;18065184;18065184;18065184;18066508;18066599;18066599;18066856;18066531;18066856;18066856;18066856;18066856;18066856;18069524;18069524;18069524;18069524;18069524;18069524;18069513;18070231;18070231;18070231;18070231;18070231;18070231;18070231;18071343;18071342;18071358;18071632;18071363;18071342;18071360	+;+;+;+;+;+;+;+;+;+;+;+;+;+;+;+;+;+;+;+;+;+;+;+;+;+;+;+;+;+;+;+;+;+;+;+;+;+;+	2985	4.34702	3.74038	3.6757	3.96622	3.6616	3.88564	3.66633	3.53371		-0.350786	0.096734	no
ENSMUSG00000003534	Ddr1	protein_coding	chr17;chr17;chr17;chr17;chr17;chr17;chr17;chr17;chr17;chr17;chr17;chr17;chr17;chr17;chr17;chr17;chr17;chr17;chr17;chr17;chr17;chr17;chr17;chr17;chr17;chr17;chr17;chr17;chr17;chr17;chr17;chr17;chr17;chr17;chr17;chr17;chr17;chr17;chr17;chr17;chr17;chr17;chr17;chr17;chr17;chr17;chr17;chr17;chr17;chr17;chr17;chr17;chr17;chr17;chr17;chr17;chr17;chr17;chr17;chr17;chr17;chr17;chr17;chr17;chr17;chr17;chr…	35681567;35681567;35681570;35681570;35681570;35682431;35682624;35682624;35682624;35682624;35682624;35682624;35683437;35683437;35683437;35683437;35683437;35683437;35684095;35684095;35684095;35684095;35684095;35684095;35684995;35684995;35684995;35684995;35684995;35684995;35685306;35685306;35685306;35685306;35685306;35685306;35685306;35686481;35686481;35686481;35686481;35687145;35687145;35687145;356…	35682518;35682518;35682518;35682518;35682518;35682518;35682773;35682773;35682773;35682773;35682773;35682773;35683671;35683671;35683671;35683671;35683671;35683671;35684313;35684313;35684313;35684313;35684313;35684313;35685122;35685122;35685122;35685122;35685122;35685122;35685550;35685550;35685550;35685550;35685550;35685550;35685550;35686591;35686591;35686591;35686591;35687310;35687310;35687310;356…	-;-;-;-;-;-;-;-;-;-;-;-;-;-;-;-;-;-;-;-;-;-;-;-;-;-;-;-;-;-;-;-;-;-;-;-;-;-;-;-;-;-;-;-;-;-;-;-;-;-;-;-;-;-;-;-;-;-;-;-;-;-;-;-;-;-;-;-;-;-;-;-;-;-;-;-;-;-;-;-;-;-;-;-;-;-;-;-;-;-;-;-;-;-;-;-;-;-;-;-;-;-;-;-;-;-;-;-;-;-;-;-;-;-;-;-;-;-;-;-;-;-;-;-;-;-;-;-;-;-;-;-;-;-;-;-;-;-;-;-;-;-;-;-;-;-;-;-;-	4774	4.92553	4.69322	4.79295	4.78798	4.68027	4.7276	4.71915	4.43872		-0.220789	0.0984416	no
ENSMUSG00000003541	Ier3	protein_coding	chr17;chr17	35821684;35822038	35821928;35822923	+;+	1131	5.86036	5.51317	5.63812	5.54225	4.82143	4.26983	4.08987	4.56025		-1.28259	1.29475e-11	down
ENSMUSG00000003545	Fosb	protein_coding	chr7;chr7;chr7;chr7	19302721;19306559;19307120;19309306	19305302;19306666;19307440;19310045	-;-;-;-	3751	0.789338	0.690649	0.637299	0.673981	1.61444	1.2514	1.50418	1.0743		1.29777	1.32744e-07	up
ENSMUSG00000003546	Klc4	protein_coding	chr17;chr17;chr17;chr17;chr17;chr17;chr17;chr17;chr17;chr17;chr17;chr17;chr17;chr17;chr17;chr17	46630631;46631828;46632033;46632750;46635410;46635732;46635976;46636193;46636620;46636913;46639395;46639891;46640623;46642114;46644249;46645081	46631073;46631891;46632148;46632890;46635518;46635802;46636028;46636292;46636793;46637014;46639482;46640110;46640704;46642344;46644512;46645144	-;-;-;-;-;-;-;-;-;-;-;-;-;-;-;-	2322	3.03324	2.84146	2.72347	2.60137	3.52283	3.63774	3.64568	3.2955		0.755672	1.07692e-05	no
ENSMUSG00000003549	Ercc1	protein_coding	chr7;chr7;chr7;chr7;chr7;chr7;chr7;chr7;chr7;chr7;chr7;chr7;chr7;chr7;chr7;chr7;chr7;chr7;chr7;chr7;chr7;chr7;chr7;chr7;chr7;chr7;chr7;chr7;chr7;chr7;chr7;chr7;chr7;chr7;chr7;chr7;chr7;chr7;chr7;chr7;chr7;chr7;chr7;chr7;chr7;chr7;chr7;chr7;chr7;chr7;chr7;chr7;chr7;chr7	19344778;19345101;19345107;19345149;19345160;19345606;19345606;19345606;19345606;19345606;19347083;19348401;19348401;19348401;19348401;19348401;19348524;19349476;19350161;19350161;19350161;19350161;19350161;19350161;19350161;19350693;19350693;19350693;19350693;19350693;19352173;19352629;19352629;19352629;19352629;19352633;19352633;19354326;19354326;19354326;19354326;19354326;19354331;19354371;193…	19345196;19345196;19345196;19345196;19345196;19345717;19345717;19345717;19345717;19345717;19347158;19348616;19348616;19348616;19348616;19348616;19348616;19349753;19350264;19350186;19350264;19350264;19350539;19350264;19350264;19350792;19350792;19350792;19350792;19350792;19352705;19352705;19352705;19352705;19352705;19352705;19352705;19354425;19354350;19354843;19354425;19354425;19354425;19354425;193…	+;+;+;+;+;+;+;+;+;+;+;+;+;+;+;+;+;+;+;+;+;+;+;+;+;+;+;+;+;+;+;+;+;+;+;+;+;+;+;+;+;+;+;+;+;+;+;+;+;+;+;+;+;+	3111	5.05834	4.51825	4.74643	4.76341	3.0287	3.24733	3.04334	3.00362		-1.89024	1.55566e-30	down
ENSMUSG00000003559	As3mt	protein_coding	chr19;chr19;chr19;chr19;chr19;chr19;chr19;chr19;chr19;chr19;chr19	46707443;46707756;46708070;46708968;46709547;46712221;46715189;46719889;46720314;46724904;46740461	46707536;46707799;46708197;46709118;46709683;46712290;46715270;46720020;46720456;46725038;46741095	+;+;+;+;+;+;+;+;+;+;+	1751	2.38141	2.36411	2.66214	2.50519	2.17959	2.44724	2.49006	2.35739		-0.186461	0.2824	no
ENSMUSG00000003573	Homer3	protein_coding	chr8;chr8;chr8;chr8;chr8;chr8;chr8;chr8;chr8;chr8;chr8;chr8;chr8;chr8;chr8;chr8;chr8;chr8;chr8;chr8;chr8;chr8;chr8;chr8;chr8;chr8;chr8;chr8;chr8;chr8;chr8;chr8;chr8;chr8;chr8;chr8;chr8;chr8;chr8;chr8;chr8;chr8;chr8;chr8;chr8;chr8;chr8;chr8;chr8;chr8;chr8	70282827;70282827;70282999;70283034;70285234;70285234;70285234;70285234;70285246;70285394;70285394;70285394;70285394;70285394;70285931;70285931;70285931;70285931;70285931;70285931;70286296;70289174;70289394;70289394;70289394;70289394;70290052;70290052;70290052;70290052;70290052;70291007;70291007;70291007;70291007;70291007;70291076;70291318;70291318;70291318;70291318;70291318;70291517;70291517;702…	70283100;70283100;70283100;70283100;70285315;70285315;70285315;70285315;70285315;70285550;70285550;70285550;70285550;70285550;70286062;70286062;70286302;70286062;70286062;70286062;70286530;70289501;70289501;70289501;70289501;70289501;70290173;70290173;70290173;70290173;70290173;70291163;70291163;70291163;70291163;70291163;70291163;70291428;70291428;70291428;70291428;70291428;70291603;70291738;702…	+;+;+;+;+;+;+;+;+;+;+;+;+;+;+;+;+;+;+;+;+;+;+;+;+;+;+;+;+;+;+;+;+;+;+;+;+;+;+;+;+;+;+;+;+;+;+;+;+;+;+	3440	4.36688	4.05875	4.12459	4.10985	3.77885	3.86295	3.70786	3.57104		-0.526403	0.000261698	no
ENSMUSG00000003575	Crtc1	protein_coding	chr8;chr8;chr8;chr8;chr8;chr8;chr8;chr8;chr8;chr8;chr8;chr8;chr8;chr8;chr8;chr8;chr8;chr8;chr8;chr8;chr8;chr8;chr8;chr8;chr8;chr8;chr8;chr8;chr8;chr8;chr8;chr8;chr8;chr8;chr8;chr8;chr8;chr8;chr8	70382355;70382355;70387541;70387541;70388075;70388075;70391202;70391202;70391861;70391861;70392020;70392922;70392922;70397746;70397755;70398296;70398296;70398296;70400619;70400619;70400619;70402431;70402431;70402431;70404849;70405259;70405259;70406078;70406078;70406078;70406127;70408895;70408895;70408895;70408895;70431160;70439433;70439433;70439433	70386335;70386335;70387721;70387721;70388161;70388161;70391303;70391303;70391911;70392163;70392163;70397954;70393055;70397954;70397954;70398336;70398336;70398336;70400704;70400704;70400704;70402798;70402525;70402525;70405320;70405320;70405320;70406215;70406215;70406215;70406215;70409011;70409011;70409011;70409011;70431285;70439575;70439579;70439579	-;-;-;-;-;-;-;-;-;-;-;-;-;-;-;-;-;-;-;-;-;-;-;-;-;-;-;-;-;-;-;-;-;-;-;-;-;-;-	11182	2.03645	2.10726	1.97452	1.95453	2.45238	2.45345	2.5492	2.50567		0.543387	2.24766e-07	no
ENSMUSG00000003581	Rnf215	protein_coding	chr11;chr11;chr11;chr11;chr11;chr11;chr11;chr11;chr11;chr11;chr11;chr11;chr11;chr11;chr11;chr11;chr11;chr11;chr11;chr11;chr11;chr11	4135202;4135214;4135282;4135502;4135814;4135814;4135814;4136560;4136560;4136560;4136560;4136712;4136712;4136712;4136712;4137212;4137212;4137309;4139739;4139935;4140298;4140487	4135563;4135563;4135563;4135563;4135957;4135957;4135957;4136631;4136631;4136631;4136631;4137155;4136797;4136797;4136797;4137217;4137368;4137368;4139858;4140078;4140400;4141172	+;+;+;+;+;+;+;+;+;+;+;+;+;+;+;+;+;+;+;+;+;+	2232	3.40995	3.19573	2.99432	3.09272	3.59589	3.68728	3.67034	3.71981		0.479056	0.00220355	no
ENSMUSG00000003604	Aven	protein_coding	chr2;chr2;chr2;chr2;chr2;chr2;chr2;chr2;chr2;chr2;chr2;chr2;chr2;chr2;chr2	112492964;112514450;112559282;112559634;112625155;112625155;112625155;112627749;112627749;112627749;112629740;112629740;112629740;112630779;112630779	112493221;112514627;112559393;112559787;112625225;112625225;112625225;112627844;112627844;112627844;112630076;112630076;112630076;112630911;112634573	+;+;+;+;+;+;+;+;+;+;+;+;+;+;+	5001	2.78731	2.53757	2.58885	2.61736	1.24331	1.40526	1.23167	1.22274		-1.93071	8.62323e-38	down
ENSMUSG00000003617	Cp	protein_coding	chr3;chr3;chr3;chr3;chr3;chr3;chr3;chr3;chr3;chr3;chr3;chr3;chr3;chr3;chr3;chr3;chr3;chr3;chr3;chr3;chr3;chr3;chr3;chr3;chr3;chr3;chr3;chr3;chr3;chr3;chr3;chr3;chr3;chr3;chr3;chr3;chr3;chr3;chr3;chr3;chr3;chr3;chr3;chr3;chr3;chr3;chr3;chr3;chr3;chr3;chr3;chr3;chr3;chr3;chr3;chr3;chr3;chr3;chr3;chr3;chr3;chr3;chr3;chr3;chr3;chr3;chr3;chr3;chr3;chr3;chr3;chr3;chr3;chr3;chr3;chr3;chr3;chr3;chr3;chr3…	19957054;19957054;19957061;19957069;19957111;19957219;19957284;19964280;19964280;19964280;19964280;19964280;19964280;19966239;19966239;19966239;19966239;19966239;19966239;19966239;19968040;19968040;19968040;19968040;19968040;19968040;19968040;19969776;19969776;19969776;19969776;19969776;19969842;19970885;19970912;19970912;19970912;19970912;19970912;19970912;19972615;19972615;19972615;19972615;199…	19957429;19957429;19957429;19957429;19957429;19957429;19957429;19964527;19964527;19964527;19964527;19964527;19964527;19966448;19966448;19966448;19966448;19966448;19966448;19966448;19969005;19968213;19968213;19968213;19969337;19968213;19968213;19970030;19970030;19970030;19970030;19970030;19970030;19971083;19971083;19971083;19971083;19971083;19971083;19971083;19972754;19972754;19972754;19972754;199…	+;+;+;+;+;+;+;+;+;+;+;+;+;+;+;+;+;+;+;+;+;+;+;+;+;+;+;+;+;+;+;+;+;+;+;+;+;+;+;+;+;+;+;+;+;+;+;+;+;+;+;+;+;+;+;+;+;+;+;+;+;+;+;+;+;+;+;+;+;+;+;+;+;+;+;+;+;+;+;+;+;+;+;+;+;+;+;+;+;+;+;+;+;+;+;+;+;+;+;+;+;+;+;+;+;+;+;+;+;+;+;+;+;+;+;+;+;+;+;+;+;+;+;+;+;+;+;+;+;+;+;+;+;+;+;+;+;+;+;+;+;+;+;+;+;+;+	9566	1.72925	2.55962	2.38694	2.24728	2.55715	2.50187	2.62728	2.59577		0.339591	0.0859772	no
ENSMUSG00000003623	Crot	protein_coding	chr5;chr5;chr5;chr5;chr5;chr5;chr5;chr5;chr5;chr5;chr5;chr5;chr5;chr5;chr5;chr5;chr5;chr5;chr5;chr5;chr5;chr5;chr5;chr5;chr5;chr5;chr5;chr5;chr5;chr5	8966033;8968647;8968870;8969048;8969916;8973586;8973603;8973945;8973945;8974133;8974133;8976008;8976008;8977455;8977455;8978198;8978198;8981767;8983689;8986181;8987768;8988104;8988104;8989606;8989606;8993506;8993506;8996452;8996452;8997104	8966972;8968766;8968963;8969126;8970039;8973716;8973716;8974052;8974052;8974216;8974216;8976109;8976109;8977580;8977580;8978291;8978291;8982144;8983797;8987892;8987892;8988285;8988285;8989730;8989730;8993641;8993641;8997042;8996547;8997324	-;-;-;-;-;-;-;-;-;-;-;-;-;-;-;-;-;-;-;-;-;-;-;-;-;-;-;-;-;-	5456	3.55012	4.15633	3.91519	3.84689	4.63976	4.61033	4.68895	4.32721		0.681976	2.09642e-06	no
ENSMUSG00000003660	Snrnp200	protein_coding	chr2;chr2;chr2;chr2;chr2;chr2;chr2;chr2;chr2;chr2;chr2;chr2;chr2;chr2;chr2;chr2;chr2;chr2;chr2;chr2;chr2;chr2;chr2;chr2;chr2;chr2;chr2;chr2;chr2;chr2;chr2;chr2;chr2;chr2;chr2;chr2;chr2;chr2;chr2;chr2;chr2;chr2;chr2;chr2;chr2;chr2;chr2;chr2;chr2;chr2;chr2;chr2;chr2;chr2;chr2;chr2;chr2;chr2;chr2;chr2;chr2;chr2;chr2;chr2;chr2;chr2;chr2;chr2;chr2;chr2	127208386;127208399;127208974;127208974;127210694;127210694;127211600;127211600;127212349;127212349;127214807;127214807;127216049;127216049;127216354;127216354;127216613;127216613;127217229;127217229;127217392;127217392;127217873;127217873;127218353;127218353;127219029;127219029;127221695;127221745;127221745;127222131;127222131;127224581;127224581;127225083;127225083;127226006;127226295;127226945…	127208538;127208538;127209137;127209137;127210865;127210865;127211792;127211792;127212404;127212404;127214905;127214905;127216201;127216201;127216453;127216453;127216749;127216749;127217312;127217312;127217565;127217565;127218010;127218010;127218508;127218508;127219199;127219199;127221938;127221938;127222717;127222254;127222254;127224730;127224730;127225157;127225193;127226137;127226483;127227142…	+;+;+;+;+;+;+;+;+;+;+;+;+;+;+;+;+;+;+;+;+;+;+;+;+;+;+;+;+;+;+;+;+;+;+;+;+;+;+;+;+;+;+;+;+;+;+;+;+;+;+;+;+;+;+;+;+;+;+;+;+;+;+;+;+;+;+;+;+;+	7819	5.54863	5.70233	5.68315	5.66438	4.96868	4.98075	4.98573	4.9565		-0.747829	3.12307e-30	no
[truncated: 13,419 more rows]
