# Supplementary material for: Transcriptional regulation of FACT involves Coordination of chromatin accessibility and CTCF binding
Source: J Biol Chem. 2023 Dec 10;300(1):105538. doi: 10.1016/j.jbc.2023.105538 (PMC10808957; doi:10.1016/j.jbc.2023.105538)
Supplement: Supporting Table 3 [file mmc3.xlsx]

## Sheet: Supplementary Table 3
Supplementary Table 3. Total peaks and read density information based on ATAC-seq
chr	start	end	summit	M_value	A_value	P_value	Peak_Group	normalized_read_density_in_WT	normalized_read_density_in_KO
chr1	5904865	5905104	120	-0.45424	5.64313	0.0130902	WT_unique	42.6954	58.4954
chr1	10880401	10880600	100	0.23349	5.85454	0.024095	WT_unique	62.7388	53.364
chr1	11250294	11250474	90	1.7972	5.07598	9.44442e-08	WT_unique	62.8822	18.0933
chr1	12657527	12657816	145	0.42648	5.42617	0.0162693	WT_unique	49.8461	37.0893
chr1	13188362	13188755	197	1.59074	5.25092	4.89771e-07	WT_unique	66.0868	21.9409
chr1	14360008	14360426	209	2.14041	6.19549	1.0169e-19	WT_unique	153.884	34.9031
chr1	16519646	16519902	128	0.88754	6.18908	4.07816e-05	WT_unique	99.24	53.6427
chr1	16626205	16626399	97	1.88612	4.19616	4.53353e-05	WT_unique	35.2419	9.53412
chr1	20848191	20848422	116	1.11453	6.60076	1.45961e-08	WT_unique	142.817	65.9589
chr1	23190436	23190839	202	2.20063	5.26873	7.35902e-12	WT_unique	82.6559	17.9812
chr1	23214511	23214721	105	0.01266	5.43864	0.0424067	WT_unique	43.5611	43.1806
chr1	26687357	26687582	113	1.01267	7.43089	1.09566e-11	WT_unique	245.1	121.478
chr1	26687984	26688338	177	0.99142	7.0623	4.34552e-09	WT_unique	188.446	94.7852
chr1	33669756	33669883	64	-0.09696	7.52762	0.0165158	WT_unique	178.421	190.824
chr1	33717793	33718059	133	1.24622	6.29319	1.42002e-08	WT_unique	120.785	50.9172
chr1	33724563	33724927	182	1.08491	5.75686	1.65849e-05	WT_unique	78.7558	37.1272
chr1	33870967	33871259	146	2.50959	5.11711	2.88267e-13	WT_unique	82.8199	14.5436
chr1	34044704	34044898	97	0.68163	7.29117	4.28882e-06	WT_unique	198.361	123.67
chr1	34253867	34254294	214	2.60873	5.4637	9.57734e-18	WT_unique	108.991	17.8684
chr1	35311598	35311750	76	1.92323	5.29483	1.3643e-09	WT_unique	76.45	20.1571
chr1	35879511	35879911	200	1.62674	5.47272	2.77963e-08	WT_unique	78.0372	25.2699
chr1	38165613	38165872	130	3.06411	4.38409	2.94648e-12	WT_unique	60.3861	7.22018
chr1	38185632	38185774	71	1.40116	4.62869	0.000165142	WT_unique	40.2041	15.2223
chr1	40358890	40359139	125	1.06254	5.74618	2.25898e-05	WT_unique	77.5712	37.1402
chr1	40789710	40790174	232	2.44334	6.86513	8.57006e-39	WT_unique	271.875	49.9863
chr1	41134151	41134385	117	2.21101	5.27369	7.35902e-12	WT_unique	83.2394	17.9783
chr1	43147566	43147722	78	0.19763	6.15389	0.023552	WT_unique	76.2521	66.4904
chr1	44229194	44229321	64	0.3377	4.83289	0.0344498	WT_unique	32.0386	25.3522
chr1	45041844	45042084	120	1.01561	5.64118	8.03869e-05	WT_unique	70.9625	35.0994
chr1	46782309	46782553	122	1.09156	5.91168	5.89004e-06	WT_unique	87.8798	41.2379
chr1	46869785	46870289	252	2.65324	5.22689	7.82258e-16	WT_unique	93.9297	14.9313
chr1	51289633	51289760	64	-0.1871	8.83224	0.00196322	WT_unique	427.177	486.329
chr1	51402023	51402306	142	0.41556	5.26666	0.0208109	WT_unique	44.4601	33.333
chr1	51468125	51468324	100	0.86913	5.38955	0.000899225	WT_unique	56.6544	31.017
chr1	51915092	51915285	97	0.40799	6.78356	0.00310227	WT_unique	126.901	95.6415
chr1	51915577	51915823	123	0.25482	6.84232	0.0110431	WT_unique	125.342	105.048
chr1	52631008	52631137	65	-0.07992	6.98122	0.0227523	WT_unique	122.893	129.893
chr1	52793763	52793963	100	1.99006	4.69077	3.56075e-07	WT_unique	51.475	12.9577
chr1	53715477	53715700	112	1.85439	6.10837	1.27526e-14	WT_unique	131.195	36.2818
chr1	53728766	53729073	154	1.05	5.62315	5.30857e-05	WT_unique	70.9214	34.2528
chr1	53838300	53838552	126	0.39367	6.10818	0.00926766	WT_unique	79.0676	60.1855
chr1	54523639	54524088	225	2.06395	5.3917	3.05344e-11	WT_unique	85.8458	20.5309
chr1	55949741	55949877	68	2.5802	4.97272	6.63758e-13	WT_unique	76.7886	12.8404
chr1	55967955	55968361	203	3.28124	5.10305	1.43968e-21	WT_unique	107.164	11.0229
chr1	57054397	57054774	189	2.23029	6.05915	2.57231e-19	WT_unique	144.437	30.7818
chr1	57429016	57429261	123	0.64983	5.36034	0.00636068	WT_unique	51.4556	32.7955
chr1	58111408	58111667	130	2.31937	5.73042	4.99707e-17	WT_unique	118.612	23.7645
chr1	58856944	58857247	152	0.33654	6.29757	0.0114146	WT_unique	88.3918	70.0008
chr1	58897682	58897879	99	0.48907	5.14846	0.0173967	WT_unique	42.0197	29.9384
chr1	61141891	61142241	175	2.16192	5.82035	6.64566e-16	WT_unique	119.537	26.7115
chr1	64667236	64667587	176	1.5708	5.09615	2.19326e-06	WT_unique	58.9553	19.8456
chr1	64715517	64715694	89	1.17213	4.81057	0.00064398	WT_unique	42.1259	18.694
chr1	65389697	65390107	205	1.78321	6.57253	3.14253e-18	WT_unique	176.575	51.3013
chr1	66816111	66816317	103	0.03676	7.78366	0.018457	WT_unique	223.176	217.562
chr1	69687223	69687350	64	1.22683	6.73125	8.78217e-11	WT_unique	162.542	69.4467
chr1	69687519	69687820	151	1.25242	6.68408	1.2279e-10	WT_unique	158.714	66.6194
chr1	72022746	72022889	72	0.7918	5.04984	0.0035153	WT_unique	43.5844	25.1754
chr1	72070528	72070912	192	1.65471	5.68493	2.10498e-09	WT_unique	91.2837	28.9918
chr1	72144324	72144824	250	2.21124	6.47505	4.87014e-25	WT_unique	191.43	41.3389
chr1	72465232	72465468	118	1.24076	5.08371	9.65797e-05	WT_unique	52.1317	22.0595
chr1	73958382	73958608	113	0.51136	6.1546	0.00384881	WT_unique	85.0524	59.6694
chr1	75264149	75264377	114	0.30692	7.21366	0.00415278	WT_unique	165.091	133.454
chr1	75393095	75393410	158	2.71008	4.71523	3.62965e-12	WT_unique	67.1944	10.2688
chr1	77471217	77471371	77	1.73961	5.40237	9.80762e-09	WT_unique	77.2881	23.144
chr1	78436521	78436688	84	1.40469	5.26812	5.53654e-06	WT_unique	62.7031	23.6829
chr1	78530500	78530742	121	0.76239	5.99132	0.000427897	WT_unique	82.8549	48.8445
chr1	79577553	79577794	121	1.93821	4.84413	1.93703e-07	WT_unique	56.2287	14.6723
chr1	79697429	79697624	98	1.58673	5.32933	1.88594e-07	WT_unique	69.6811	23.1986
chr1	79701596	79701846	125	1.09722	4.86989	0.000731216	WT_unique	42.7692	19.991
chr1	79746035	79746264	115	1.73807	4.78966	1.81853e-06	WT_unique	50.5169	15.1435
chr1	79752839	79752966	64	1.23624	4.62869	0.000585502	WT_unique	37.9706	16.1177
chr1	81661272	81661508	118	1.72458	4.65587	7.52258e-06	WT_unique	45.8281	13.867
chr1	81903825	81903953	64	-0.11498	5.71011	0.0361621	WT_unique	50.3047	54.4779
chr1	86293246	86293431	93	0.70082	5.2292	0.00437652	WT_unique	47.8222	29.4213
chr1	87159590	87159717	64	0.2534	5.07583	0.0371218	WT_unique	36.8229	30.8913
chr1	87255284	87255424	70	0.92871	5.16279	0.00133847	WT_unique	49.4242	25.9639
chr1	88262299	88262767	234	1.59676	6.20932	5.93227e-12	WT_unique	128.685	42.5457
chr1	88994970	88995224	127	2.22245	4.21888	1.82472e-06	WT_unique	40.2274	8.6198
chr1	89019853	89020325	236	1.77701	5.72264	1.06219e-10	WT_unique	97.7581	28.5246
chr1	91956265	91956506	121	1.83746	5.09522	3.8629e-08	WT_unique	64.6218	18.0821
chr1	93115156	93115351	98	1.72987	4.51809	2.01392e-05	WT_unique	41.7304	12.5808
chr1	93184339	93184491	76	0.08495	5.73837	0.0369068	WT_unique	54.9804	51.8364
chr1	93210438	93210655	109	0.08441	5.81627	0.0359969	WT_unique	58.0199	54.7226
chr1	93836029	93836188	80	0.96722	5.4557	0.000300919	WT_unique	61.3635	31.3869
chr1	96211687	96211831	72	1.22991	4.58684	0.000824039	WT_unique	36.8041	15.6912
chr1	97592974	97593411	219	3.15122	5.14702	1.28371e-20	WT_unique	105.612	11.8878
chr1	105742586	105742799	107	0.81054	5.67305	0.000747123	WT_unique	67.5704	38.5265
chr1	105984241	105984403	81	1.32515	4.88368	0.000117247	WT_unique	46.7293	18.65
chr1	106242191	106242395	102	0.97042	5.88223	3.99221e-05	WT_unique	82.5639	42.1371
chr1	106822077	106822618	271	2.53446	5.92996	6.65453e-23	WT_unique	146.747	25.3292
chr1	113288387	113288547	80	1.92306	5.20177	3.66545e-09	WT_unique	71.6701	18.899
chr1	113297944	113298071	64	1.44907	5.00701	1.24677e-05	WT_unique	53.1333	19.4605
chr1	118325386	118325574	94	1.29407	4.76666	0.000167931	WT_unique	42.627	17.3832
chr1	118661132	118661524	196	2.10355	5.28801	5.21995e-11	WT_unique	80.9964	18.8466
chr1	119152885	119153118	117	0.94941	6.00614	3.40006e-05	WT_unique	89.3159	46.2517
chr1	119300310	119300504	97	0.92598	5.91615	8.44125e-05	WT_unique	83.2362	43.8091
chr1	121012213	121012402	95	1.67918	5.17823	1.81455e-07	WT_unique	64.7954	20.233
chr1	121112478	121112651	87	0.86408	6.21031	4.4248e-05	WT_unique	99.8957	54.8823
chr1	125428497	125428631	67	0.95184	4.63806	0.003587	WT_unique	34.6307	17.9031
chr1	131083816	131084203	194	1.87906	6.01925	5.70347e-14	WT_unique	124.395	33.818
chr1	131210118	131210331	107	1.22705	4.69884	0.000484496	WT_unique	39.7357	16.9747
chr1	131867162	131867368	103	1.44213	4.42899	0.000233233	WT_unique	35.5076	13.0676
chr1	132287984	132288298	157	1.02079	6.62448	9.8996e-08	WT_unique	140.544	69.2665
chr1	133712780	133712981	101	1.36918	4.99982	4.77237e-05	WT_unique	51.4254	19.9074
chr1	133900909	133901087	89	0.78812	5.27091	0.00215831	WT_unique	50.7371	29.3818
chr1	134332849	134333167	159	0.0322	5.97405	0.0349159	WT_unique	63.5645	62.1615
chr1	135020634	135020772	69	1.8257	5.39047	1.84868e-09	WT_unique	78.9748	22.2791
chr1	135021912	135022152	120	0.49924	5.62869	0.00954034	WT_unique	58.8231	41.6161
chr1	135593975	135594247	136	0.44855	5.51551	0.0144034	WT_unique	53.4377	39.158
chr1	135933789	135933958	85	0.92836	5.231	0.000842572	WT_unique	51.8108	27.2242
chr1	135958386	135958705	160	0.40488	5.55459	0.0168839	WT_unique	54.0802	40.8468
chr1	136401309	136401494	93	0.08632	5.51499	0.0397146	WT_unique	47.1162	44.3798
chr1	138369939	138370504	283	0.9968	5.56238	0.000116236	WT_unique	66.7539	33.4511
chr1	139195249	139195442	97	1.95396	4.62515	9.00786e-07	WT_unique	48.5746	12.5374
chr1	143901460	143901704	122	1.62176	4.85065	3.80754e-06	WT_unique	50.6163	16.4472
chr1	145344256	145344768	256	1.22984	5.44017	1.65391e-05	WT_unique	66.4911	28.3495
chr1	149813793	149814284	246	2.95151	5.69313	1.26956e-25	WT_unique	143.896	18.6019
chr1	149833881	149834083	101	1.2901	6.09011	4.63486e-08	WT_unique	106.533	43.5639
chr1	149846647	149847018	186	2.38686	5.83588	3.11217e-19	WT_unique	130.627	24.9756
chr1	150639651	150639955	152	1.26373	5.03841	8.1812e-05	WT_unique	50.924	21.2081
chr1	151548992	151549336	172	2.35026	5.08214	1.10737e-11	WT_unique	76.4938	15.0012
chr1	151629972	151630127	78	1.89222	4.82215	3.05559e-07	WT_unique	54.5029	14.6827
chr1	151907216	151907413	99	0.98355	5.23495	0.000635903	WT_unique	52.9561	26.7817
chr1	152514371	152514573	101	0.72281	5.58387	0.00169969	WT_unique	61.6178	37.3352
chr1	153572281	153572851	285	2.08187	6.24911	1.63952e-19	WT_unique	156.503	36.9672
chr1	153842155	153842626	236	2.14093	5.51378	6.32352e-13	WT_unique	95.9523	21.7556
chr1	155092069	155092271	101	1.03257	6.55279	2.26199e-07	WT_unique	134.278	65.6401
chr1	155215125	155215569	222	2.6548	5.30643	1.80317e-16	WT_unique	99.3075	15.7691
chr1	155281568	155281819	126	1.17044	4.96481	0.000317963	WT_unique	46.8517	20.8156
chr1	155293527	155293734	104	0.39972	5.0222	0.0266362	WT_unique	37.3247	28.2923
chr1	155303611	155303825	107	2.75681	4.39964	2.0995e-10	WT_unique	54.8738	8.11862
chr1	155844384	155844553	85	2.35171	4.04373	1.08914e-06	WT_unique	37.2608	7.29989
chr1	156043173	156043356	92	0.67118	5.15189	0.00648853	WT_unique	44.8638	28.1742
chr1	156085921	156086081	80	0.86336	5.26508	0.00168099	WT_unique	51.8675	28.5101
chr1	156420992	156421140	74	0.26055	6.0736	0.0201749	WT_unique	73.7144	61.5346
chr1	156667562	156667701	70	0.80811	5.52492	0.00119323	WT_unique	60.9255	34.7964
chr1	157343605	157343893	144	0.63439	5.1126	0.00977724	WT_unique	43.1054	27.769
chr1	157380716	157380958	121	1.43413	5.03085	1.55904e-05	WT_unique	53.7396	19.8874
chr1	158897353	158897696	172	2.06842	5.02628	2.67311e-09	WT_unique	66.7405	15.9123
chr1	158917188	158917397	105	1.2381	5.42275	1.65391e-05	WT_unique	65.8814	27.9291
chr1	159686643	159686914	136	0.10097	5.86693	0.0345179	WT_unique	60.4393	56.354
chr1	160234140	160234307	84	0.61837	5.30804	0.00748991	WT_unique	49.0855	31.9746
chr1	160263275	160263438	82	0.78907	6.76511	8.67744e-06	WT_unique	142.978	82.7435
chr1	161734986	161735172	93	0.47233	6.04435	0.00568285	WT_unique	77.7362	56.0322
chr1	162149803	162150057	127	1.70842	4.96463	9.35754e-07	WT_unique	56.4476	17.2727
chr1	162665272	162665405	67	0.59504	5.40579	0.00657474	WT_unique	52.1036	34.4939
chr1	162773743	162773914	86	1.73516	4.7047	3.15275e-06	WT_unique	47.5799	14.2918
chr1	162891983	162892514	266	2.98542	4.5834	9.42765e-13	WT_unique	67.467	8.51903
chr1	163113842	163114159	159	2.21148	5.86608	3.40139e-17	WT_unique	125.524	27.1022
chr1	163126175	163126701	263	2.59934	5.93739	7.72018e-24	WT_unique	150.859	24.8939
chr1	163306224	163306351	64	1.91366	4.27345	1.16186e-05	WT_unique	37.538	9.96327
chr1	163313268	163313797	265	0.78988	6.54718	2.56228e-05	WT_unique	122.966	71.1228
chr1	165084275	165084412	69	0.83848	5.21011	0.00259018	WT_unique	49.4998	27.6819
chr1	166788082	166788308	113	1.81232	4.78398	1.17155e-06	WT_unique	51.6301	14.7008
chr1	166968295	166968606	156	2.12862	5.12958	3.77415e-10	WT_unique	73.206	16.7405
chr1	166973846	166974026	90	2.01051	5.14386	2.449e-09	WT_unique	70.9689	17.6134
chr1	167059671	167059955	142	3.25539	5.24693	1.9219e-23	WT_unique	117.346	12.2885
chr1	167105765	167106009	122	2.1424	5.42918	2.75263e-12	WT_unique	90.5335	20.5061
chr1	167951696	167952071	188	2.77525	4.9674	1.20549e-14	WT_unique	81.8565	11.9569
chr1	168260470	168260698	114	1.19508	5.00561	0.00016324	WT_unique	48.609	21.2306
chr1	168362573	168363109	268	2.82547	5.22561	7.52628e-18	WT_unique	99.6187	14.0537
chr1	168382880	168383033	77	0.83051	5.06834	0.00273412	WT_unique	44.7431	25.1604
chr1	168584231	168584494	132	1.25107	5.1427	5.70776e-05	WT_unique	54.5019	22.8982
chr1	169047285	169047428	72	1.77914	4.76812	2.81045e-06	WT_unique	50.4817	14.7082
chr1	169264186	169264365	90	2.03976	4.85022	3.16393e-08	WT_unique	58.4893	14.2248
chr1	169517561	169517956	198	0.43564	6.00561	0.00754174	WT_unique	74.7204	55.2457
chr1	169526121	169526248	64	1.39027	4.81263	8.01911e-05	WT_unique	45.4991	17.3576
chr1	169555774	169555924	75	0.50916	5.23685	0.0152613	WT_unique	44.9868	31.6091
chr1	169730748	169731021	137	2.2819	5.55328	4.20588e-15	WT_unique	103.553	21.2933
chr1	169918101	169918271	85	-0.08921	5.43112	0.0419193	WT_unique	41.8314	44.4997
chr1	169986287	169986427	70	1.06894	4.69401	0.00199951	WT_unique	37.4912	17.8709
chr1	170962358	170962604	123	1.69325	4.95738	9.35754e-07	WT_unique	55.8701	17.2767
chr1	170998459	170998625	83	2.74147	4.89924	1.91752e-13	WT_unique	77.1704	11.5395
chr1	171095479	171095633	77	1.09349	5.09368	0.000300975	WT_unique	49.8812	23.3757
chr1	171479110	171479246	68	-0.01833	4.96555	0.0504618	WT_unique	31.0471	31.4441
chr1	172412279	172412406	64	1.18747	6.01378	5.97798e-07	WT_unique	97.5125	42.815
chr1	172490148	172490642	247	1.17414	5.6649	1.099e-05	WT_unique	76.2133	33.7737
chr1	172501707	172502133	213	0.98964	8.01698	1.12786e-15	WT_unique	365.012	183.821
chr1	172570894	172571316	211	1.18894	5.92918	1.0119e-06	WT_unique	92.0056	40.356
chr1	172612834	172613015	91	0.65659	5.28801	0.00591795	WT_unique	49.0542	31.1188
chr1	173645388	173645669	141	1.17391	5.18316	9.39402e-05	WT_unique	54.573	24.1878
chr1	173737114	173737374	130	2.33677	4.94836	1.36732e-10	WT_unique	69.3943	13.7368
chr1	173802763	173803105	171	1.33239	5.64917	1.00965e-06	WT_unique	79.6369	31.6246
chr1	174053112	174053361	125	2.05881	5.20097	3.67685e-10	WT_unique	75.081	18.0205
chr1	174623191	174623351	80	2.03976	4.85022	3.16393e-08	WT_unique	58.4893	14.2248
chr1	174649217	174649524	154	2.5282	5.61351	8.70979e-19	WT_unique	117.589	20.3846
chr1	174677443	174677589	73	1.46304	4.8474	2.53147e-05	WT_unique	47.7994	17.3382
chr1	174834916	174835082	83	2.07315	4.57994	3.77749e-07	WT_unique	49.0613	11.6589
chr1	174844647	174845005	179	3.69554	4.76934	1.85863e-21	WT_unique	98.1632	7.5767
chr1	174888736	174888985	125	1.39022	5.5168	9.40036e-07	WT_unique	74.1261	28.2796
chr1	174999928	175000105	89	0.93982	4.91208	0.00217782	WT_unique	41.7004	21.7383
chr1	175041536	175041679	72	0.51208	4.94017	0.0193625	WT_unique	36.6619	25.7077
chr1	175670134	175670334	100	1.61194	6.08657	2.23035e-11	WT_unique	118.812	38.8704
chr1	176801015	176801202	94	0.79816	4.56464	0.0102622	WT_unique	31.2053	17.9456
chr1	176835012	176835200	94	0.9128	6.29626	1.08017e-05	WT_unique	107.833	57.276
chr1	177479484	177479677	97	1.92744	5.13821	6.21631e-09	WT_unique	68.6853	18.0571
chr1	177648948	177649315	184	2.70117	5.43893	9.03611e-19	WT_unique	110.624	17.0104
chr1	177711446	177711608	81	0.63031	6.26928	0.000812649	WT_unique	95.9649	61.9969
chr1	178336390	178336608	109	0.22234	6.6079	0.0160627	WT_unique	105.352	90.3047
chr1	178400535	178401106	286	0.989	6.45006	1.09962e-06	WT_unique	123.175	62.0586
chr1	178530679	178530857	89	3.55653	4.33311	2.66497e-15	WT_unique	69.1365	5.87604
chr1	178758586	178758747	81	2.15989	5.21523	5.29937e-11	WT_unique	78.5302	17.573
chr1	179000039	179000270	116	2.2931	4.97126	1.36732e-10	WT_unique	69.4455	14.1694
chr1	179668192	179668456	132	0.54756	6.4795	0.00123192	WT_unique	107.88	73.8088
chr1	179960452	179960663	106	0.37342	5.87619	0.0142566	WT_unique	66.8521	51.6065
chr1	180250138	180250265	64	0.51696	4.7652	0.0219775	WT_unique	32.5296	22.7331
chr1	180268710	180268926	108	0.25533	5.40779	0.0324391	WT_unique	46.3808	38.8576
chr1	180288957	180289126	85	1.4965	5.02967	5.66925e-06	WT_unique	54.869	19.4462
chr1	180931190	180931384	97	1.0485	4.99185	0.000679285	WT_unique	45.7627	22.1249
chr1	181045482	181045832	175	3.04327	5.14559	1.32963e-19	WT_unique	101.633	12.3287
chr1	182115798	182115954	78	0.87065	5.31034	0.000999374	WT_unique	53.6559	29.3444
chr1	182543266	182543481	108	1.28798	5.62796	2.91164e-06	WT_unique	77.2761	31.6464
chr1	182951368	182951580	106	1.21631	5.25266	5.59458e-05	WT_unique	58.114	25.0113
chr1	183082532	183082711	90	0.71205	4.85841	0.0101418	WT_unique	37.128	22.6649
chr1	183345391	183345702	156	0.28466	5.72631	0.0242103	WT_unique	58.4301	47.9673
chr1	183600630	183600807	89	1.95964	4.35669	4.56181e-06	WT_unique	40.4064	10.3882
chr1	183622352	183622687	168	1.84631	4.9947	1.62305e-07	WT_unique	60.4577	16.8135
chr1	183917790	183917976	93	2.6666	5.19212	2.32365e-15	WT_unique	92.1186	14.5084
chr1	184271366	184271537	86	2.37006	4.4915	1.95541e-08	WT_unique	51.1453	9.89342
chr1	185209924	185210079	78	3.45277	4.56978	3.47235e-17	WT_unique	78.5841	7.17707
chr1	185376507	185376651	72	1.24051	5.16392	5.70776e-05	WT_unique	55.1074	23.3227
chr1	186015885	186016290	203	3.52422	5.21914	1.51931e-26	WT_unique	126.347	10.9817
chr1	186043537	186043882	173	2.11491	5.65757	5.44703e-14	WT_unique	105.057	24.2534
chr1	186163274	186163957	342	3.09904	5.97153	2.32168e-34	WT_unique	183.68	21.4367
chr1	186263939	186264175	118	3.09131	4.7047	5.32151e-15	WT_unique	76.128	8.93238
chr1	186289222	186289415	97	1.52455	5.19145	2.42198e-06	WT_unique	61.9798	21.5434
chr1	186413840	186414139	150	2.47718	4.77296	1.21593e-10	WT_unique	64.5144	11.5865
chr1	186705228	186705543	158	3.45853	5.07281	1.29607e-23	WT_unique	111.591	10.151
chr1	187137557	187137762	103	0.48891	5.12796	0.0202962	WT_unique	41.4246	29.5176
chr1	188919960	188920329	185	2.22201	5.52467	5.27736e-14	WT_unique	99.4345	21.3131
chr1	188980150	188980290	70	0.76787	5.06238	0.00473213	WT_unique	43.6018	25.6066
chr1	189141765	189141993	114	1.78513	5.13588	8.53905e-08	WT_unique	65.2744	18.9394
chr1	189628434	189628651	109	0.2182	6.48539	0.0172701	WT_unique	96.6361	83.072
chr1	189675562	189675759	99	0.98225	4.78398	0.0024239	WT_unique	38.7226	19.601
chr1	189852574	189852711	69	2.96818	4.89721	1.74287e-15	WT_unique	83.361	10.6525
chr1	189888900	189889036	68	1.89769	5.08995	2.45821e-08	WT_unique	65.7443	17.644
chr1	191247015	191247153	69	3.06054	4.09615	4.02313e-10	WT_unique	49.3993	5.92116
chr1	191269235	191269414	90	1.58914	5.04224	2.53091e-06	WT_unique	57.1551	18.9966
chr1	191299649	191299839	95	1.24466	6.23377	2.80951e-08	WT_unique	115.849	48.8891
chr1	191513255	191513426	86	2.72363	3.93518	1.15748e-07	WT_unique	39.3147	5.95196
chr1	191528362	191528599	119	1.20155	6.24868	6.51806e-08	WT_unique	115.316	50.1405
chr1	191592321	191592730	205	2.75518	5.56689	4.37809e-21	WT_unique	123.168	18.2434
chr1	191802953	191803230	139	1.6119	4.76934	1.32415e-05	WT_unique	47.6793	15.5991
chr1	191963483	191963638	78	1.08688	6.68908	1.54115e-08	WT_unique	150.385	70.7982
chr1	192137975	192138547	286	0.73873	7.40713	3.06362e-07	WT_unique	219.259	131.395
chr1	192453994	192454127	67	2.55365	5.05197	4.39937e-13	WT_unique	80.3817	13.6909
chr1	192858333	192858656	162	1.60697	5.6414	1.09579e-08	WT_unique	87.1172	28.5994
chr1	193138259	193138654	198	2.23606	5.81057	8.99474e-17	WT_unique	121.819	25.858
chr1	193195503	193195668	83	1.69031	5.09058	4.79401e-07	WT_unique	61.2117	18.9671
chr1	193242372	193242576	102	1.43308	5.85755	2.22552e-08	WT_unique	95.2792	35.2857
chr1	193589135	193589317	91	1.83029	5.25042	8.43053e-09	WT_unique	71.7827	20.1859
chr1	193655397	193655725	164	3.48381	5.2539	4.48195e-27	WT_unique	127.628	11.4082
chr1	194962707	194962886	90	1.51887	6.54435	1.62758e-13	WT_unique	158	55.1357
chr1	195040467	195040723	128	0.64789	4.98109	0.00883201	WT_unique	39.5344	25.2313
chr10	3466288	3466526	119	1.71284	5.60579	1.74331e-09	WT_unique	88.1696	26.8969
chr10	4107766	4108131	183	2.31199	5.72689	8.31681e-17	WT_unique	118.02	23.7671
chr10	5032287	5032530	122	2.23523	4.89984	1.0292e-09	WT_unique	64.779	13.7583
chr10	5085909	5086123	107	1.37958	6.03485	1.26239e-08	WT_unique	105.759	40.6465
chr10	5212763	5212945	91	0.45147	5.22831	0.0178379	WT_unique	43.836	32.0572
chr10	5688801	5688977	88	1.18554	5.67034	7.92137e-06	WT_unique	76.804	33.7677
chr10	5877167	5877330	82	0.68701	5.34084	0.00499768	WT_unique	51.4231	31.9409
chr10	7145707	7145985	139	2.06879	5.53338	2.63938e-12	WT_unique	94.8631	22.6115
chr10	7159041	7159239	99	1.97822	4.77705	2.08767e-07	WT_unique	54.4236	13.8129
chr10	7274355	7274738	192	2.98126	5.46241	1.53248e-22	WT_unique	123.901	15.6901
chr10	7285529	7285796	134	2.00106	5.67512	1.46132e-12	WT_unique	102.228	25.5383
chr10	8541592	8541795	102	1.98018	4.36651	2.83722e-06	WT_unique	40.9729	10.3849
chr10	8772526	8772706	90	0.65111	5.74367	0.00277647	WT_unique	67.1458	42.7578
chr10	10325631	10325878	124	1.11939	6.13748	8.98297e-07	WT_unique	103.765	47.7618
chr10	10390815	10391205	195	0.39071	5.70037	0.0133912	WT_unique	59.5374	45.4124
chr10	10449152	10449451	150	0.55717	5.80592	0.00448709	WT_unique	67.8607	46.1205
chr10	10550261	10550436	88	1.12352	5.79125	1.01209e-05	WT_unique	81.7422	37.5174
chr10	13663549	13663920	186	1.17426	6.45147	1.63043e-08	WT_unique	131.471	58.2562
chr10	13788156	13788386	115	2.75804	5.05768	2.80461e-15	WT_unique	86.6243	12.8052
chr10	15300180	15300368	94	0.68302	5.37619	0.00421776	WT_unique	52.6259	32.7786
chr10	16874017	16874397	190	2.17889	5.47564	3.86941e-13	WT_unique	94.6864	20.9111
chr10	17083018	17083207	95	1.65985	5.22766	1.6082e-07	WT_unique	66.6062	21.079
chr10	17253116	17253363	124	1.33895	5.01568	4.77237e-05	WT_unique	51.452	20.3394
chr10	17368675	17368877	101	1.86077	4.80712	7.51561e-07	WT_unique	53.3533	14.6897
chr10	17787938	17788184	123	2.20874	4.88719	1.69362e-09	WT_unique	63.6267	13.7639
chr10	17796062	17796271	105	1.13449	5.82782	5.35729e-06	WT_unique	84.1601	38.3346
chr10	18005626	18005862	118	0.79232	6.01766	0.000267016	WT_unique	85.2613	49.2312
chr10	18436028	18436382	177	0.76258	6.85313	8.08307e-06	WT_unique	150.584	88.7601
chr10	19152922	19153125	102	2.69745	4.70919	3.62965e-12	WT_unique	66.6215	10.2707
chr10	20464824	20464964	70	0.45024	5.75483	0.0101957	WT_unique	63.1167	46.1964
chr10	20724943	20725250	154	1.20816	6.09093	2.16618e-07	WT_unique	103.609	44.8442
chr10	21773703	21773875	86	1.0005	5.45232	0.000225689	WT_unique	61.9301	30.9543
chr10	22714669	22714797	64	-0.00213	5.30019	0.0450268	WT_unique	39.3727	39.4309
chr10	23812316	23812497	91	-0.40743	5.46823	0.0164372	WT_unique	38.4394	50.983
chr10	24765472	24765680	104	0.86588	6.20044	4.07816e-05	WT_unique	99.2765	54.4742
chr10	25437295	25437422	64	-0.06413	6.80028	0.0252368	WT_unique	109.002	113.957
chr10	25520539	25520777	119	1.47589	5.42421	6.0226e-07	WT_unique	71.6133	25.7458
chr10	25961125	25961536	206	2.1276	5.1649	1.4233e-10	WT_unique	74.9938	17.1615
chr10	26275485	26275670	93	1.00629	5.22302	0.000429235	WT_unique	52.9355	26.3526
chr10	26890640	26890847	104	0.12271	5.53237	0.0380599	WT_unique	48.2924	44.3547
chr10	27663446	27663641	98	2.57314	5.57503	2.54411e-18	WT_unique	116.291	19.5414
chr10	27828554	27828761	104	2.6714	5.06303	1.47075e-14	WT_unique	84.3742	13.2446
chr10	27984038	27984310	136	1.93784	6.41303	8.4873e-19	WT_unique	166.797	43.5352
chr10	28036523	28036708	93	1.25993	5.94836	2.59563e-07	WT_unique	95.5593	39.9022
chr10	28171283	28171485	101	1.51099	5.36905	3.69331e-07	WT_unique	69.7705	24.4804
chr10	28395797	28396326	265	2.44517	5.68643	3.2149e-18	WT_unique	120.177	22.0674
chr10	30031910	30032139	115	2.46934	5.61441	1.40532e-17	WT_unique	115.287	20.8177
chr10	30259783	30260028	123	0.75394	5.67664	0.00120046	WT_unique	66.423	39.3876
chr10	31463087	31463225	69	1.18568	5.85228	2.0075e-06	WT_unique	87.1313	38.3045
chr10	31467186	31467537	176	1.67885	6.99616	3.99761e-21	WT_unique	228.426	71.3447
chr10	31553236	31553579	172	0.61779	5.91009	0.00283837	WT_unique	74.4905	48.5431
chr10	31592771	31592954	92	0.49123	5.77441	0.00748137	WT_unique	64.8945	46.1672
chr10	34128523	34128826	152	0.94794	6.05557	3.12757e-05	WT_unique	92.382	47.8883
chr10	37138860	37139056	98	0.10263	8.39443	0.0100249	WT_unique	348.676	324.734
chr10	38269242	38269395	77	0.51162	4.96352	0.0193625	WT_unique	37.2542	26.1314
chr10	39346046	39346233	94	1.75039	5.08684	3.13157e-07	WT_unique	62.3378	18.5281
chr10	39477841	39478002	81	0.47147	5.25662	0.0152613	WT_unique	45.0157	32.4666
chr10	39614065	39614212	74	0.38698	8.8247	4.3563e-06	WT_unique	518.496	396.509
chr10	39659407	39659574	84	1.72406	5.92763	8.12906e-12	WT_unique	110.635	33.4886
chr10	39960220	39960381	81	3.83774	4.35712	2.82124e-18	WT_unique	77.4928	5.41984
chr10	40083678	40084133	228	0.38033	6.28466	0.00784136	WT_unique	88.944	68.3323
chr10	40107936	40108249	157	1.36226	5.64443	5.76941e-07	WT_unique	80.2017	31.1962
chr10	40152546	40152784	119	0.52285	5.93605	0.00510684	WT_unique	73.3881	51.0778
chr10	40339381	40339584	102	1.90671	5.16153	6.21631e-09	WT_unique	69.3049	18.4836
chr10	40830375	40830646	136	1.36486	5.66469	7.0426e-07	WT_unique	81.4092	31.6089
chr10	40872113	40872391	139	1.07567	5.88965	1.0924e-05	WT_unique	86.0728	40.8373
chr10	42086832	42086960	64	0.6548	5.30643	0.00614172	WT_unique	49.6537	31.5382
chr10	42101192	42101319	64	1.48858	5.45345	4.08382e-07	WT_unique	73.4016	26.1576
chr10	43604592	43605302	355	2.12245	6.86393	1.22182e-29	WT_unique	243.058	55.8198
chr10	44039311	44039536	113	2.3413	5.7409	2.99824e-17	WT_unique	120.388	23.7565
chr10	44112033	44112268	118	0.69727	5.40126	0.00339764	WT_unique	53.8135	33.1888
chr10	44316360	44316519	80	1.12583	5.91362	4.30171e-06	WT_unique	89.0495	40.8059
chr10	44877210	44877350	70	0.83193	5.48361	0.00111734	WT_unique	59.6965	33.5361
chr10	45067558	45067771	107	0.19122	8.18642	0.00479888	WT_unique	311.272	272.632
chr10	52399808	52399935	64	1.3706	5.62914	5.76941e-07	WT_unique	79.5858	30.7783
chr10	52528826	52529046	110	0.95183	6.74178	2.38634e-07	WT_unique	148.848	76.9508
chr10	54040668	54040950	141	0.59875	5.02832	0.0139085	WT_unique	40.1602	26.5188
chr10	56061405	56061809	202	3.615	5.94447	6.39997e-45	WT_unique	215.564	17.5935
chr10	56378825	56379133	154	0.06922	7.95182	0.0154892	WT_unique	253.603	241.723
chr10	57463443	57463597	77	0.04408	5.5736	0.040611	WT_unique	48.3566	46.9014
chr10	58810199	58810463	132	0.08648	6.79433	0.0246709	WT_unique	114.37	107.716
chr10	59310831	59310958	64	0.19197	6.13339	0.0252106	WT_unique	75.0289	65.681
chr10	60262458	60262585	64	0.37169	5.38368	0.0240674	WT_unique	47.4891	36.7032
chr10	60349258	60349413	78	0.67571	6.10958	0.000903289	WT_unique	87.2713	54.6339
chr10	60578523	60578967	222	1.62853	6.39298	7.96967e-14	WT_unique	147.774	47.7926
chr10	60835002	60835150	74	0.29723	5.86258	0.0199537	WT_unique	64.4986	52.4898
chr10	61114493	61114633	70	2.22669	4.59922	3.33821e-08	WT_unique	52.4389	11.2035
chr10	61131051	61131269	109	1.03905	6.17104	2.91708e-06	WT_unique	103.291	50.2661
chr10	61258255	61258417	81	1.17761	4.74593	0.000780577	WT_unique	40.3567	17.841
chr10	62980344	62980554	105	-0.1426	6.24855	0.026206	WT_unique	72.3665	79.8849
chr10	63221497	63221717	110	1.59391	5.19616	5.61646e-07	WT_unique	63.6953	21.1005
chr10	63327196	63327361	83	1.0005	5.12515	0.000928005	WT_unique	49.3644	24.6737
chr10	66904582	66904719	69	0.55887	6.95996	0.000265664	WT_unique	151.104	102.574
chr10	67026133	67026352	110	1.78878	4.96721	3.92728e-07	WT_unique	58.1457	16.8283
chr10	67096497	67096624	64	0.20714	7.11396	0.0116657	WT_unique	148.831	128.925
chr10	67288024	67288248	112	0.51089	6.69349	0.00106861	WT_unique	123.549	86.7051
chr10	67360909	67361080	86	0.31362	6.31964	0.012845	WT_unique	89.0442	71.6468
chr10	67651556	67651859	152	0.84206	5.79248	0.000318186	WT_unique	74.2084	41.3969
chr10	67866002	67866173	86	0.67394	6.14068	0.000768675	WT_unique	89.1183	55.8587
chr10	67872474	67872669	98	0.31103	5.32148	0.0269405	WT_unique	44.5389	35.9013
chr10	68280185	68280336	76	0.21094	7.01021	0.0123616	WT_unique	138.686	119.821
chr10	68559615	68559752	69	0.61489	7.61284	2.81998e-06	WT_unique	242.239	158.177
chr10	68707211	68707489	139	1.49264	5.81707	1.19836e-08	WT_unique	94.5752	33.6084
chr10	69930633	69930831	99	0.79936	5.21313	0.00259018	WT_unique	48.9355	28.1185
chr10	70961692	70962011	160	1.07894	5.94807	4.91966e-06	WT_unique	89.7313	42.4767
chr10	72660499	72660631	66	0.99518	5.46905	0.000168371	WT_unique	62.5371	31.3732
chr10	75670108	75670235	64	1.26197	5.12114	4.80874e-05	WT_unique	53.8967	22.4735
chr10	75676992	75677119	64	1.9099	5.76508	2.07131e-12	WT_unique	105.422	28.0539
chr10	75827784	75828038	127	0.67389	6.33652	0.00039452	WT_unique	102.074	63.9811
chr10	75951826	75952001	88	-0.2691	5.54605	0.029291	WT_unique	42.5622	51.2898
chr10	76634142	76634394	126	2.00674	5.27345	2.20342e-10	WT_unique	77.5374	19.294
chr10	76735148	76735312	82	-0.04708	6.37257	0.0305493	WT_unique	81.517	84.2211
chr10	77135394	77135599	103	1.19028	5.42127	2.32251e-05	WT_unique	64.7321	28.3668
chr10	77201979	77202264	143	1.8889	5.77609	2.07131e-12	WT_unique	105.459	28.4753
chr10	77387499	77387745	123	1.1653	5.55033	1.88729e-05	WT_unique	70.1796	31.2911
chr10	77962816	77963023	104	0.29601	5.54588	0.0242214	WT_unique	51.7643	42.1621
chr10	78596072	78596580	254	1.7466	6.63195	3.72637e-18	WT_unique	181.679	54.141
chr10	80148356	80148491	68	-0.49664	8.59508	1.74916e-07	WT_unique	325.556	459.334
chr10	81234329	81234457	64	0.95757	5.69602	0.000131975	WT_unique	72.244	37.2001
chr10	82636424	82636561	69	1.63149	5.24254	3.25296e-07	WT_unique	66.6385	21.5079
chr10	83699471	83699598	64	0.87048	5.15814	0.00174893	WT_unique	48.2809	26.4079
chr10	84438058	84438359	151	0.8063	6.66474	1.17245e-05	WT_unique	134.167	76.7232
chr10	84465599	84465788	95	0.97362	5.82631	4.30915e-05	WT_unique	79.5131	40.4902
chr10	84496586	84496944	179	2.21846	5.57812	1.98823e-14	WT_unique	103.061	22.1447
chr10	85386531	85386874	172	2.23867	5.32012	9.87743e-13	WT_unique	86.7899	18.3892
chr10	85639535	85640034	250	1.56551	5.7027	6.38511e-09	WT_unique	89.6017	30.2727
chr10	86219126	86219281	78	1.55528	4.78112	1.98623e-05	WT_unique	47.1361	16.0386
chr10	88719830	88720137	154	1.42434	5.14357	1.12037e-05	WT_unique	57.91	21.5767
chr10	89758778	89759027	125	0.0729	5.52203	0.0405972	WT_unique	47.1269	44.8048
chr10	90733762	90733898	68	0.06591	6.15146	0.0316011	WT_unique	72.7268	69.479
chr10	90757917	90758058	71	1.44392	4.76569	4.39758e-05	WT_unique	44.8691	16.4924
chr10	90810058	90810342	142	0.69214	5.73514	0.00175571	WT_unique	67.7059	41.9056
chr10	90964694	90965023	165	2.69856	6.52781	1.20051e-37	WT_unique	235.093	36.2154
chr10	93309270	93309426	78	-0.23017	6.25711	0.0201608	WT_unique	70.621	82.8365
chr10	93394695	93394824	65	1.07623	5.08543	0.000412294	WT_unique	49.301	23.3818
chr10	93488470	93488650	90	0.76142	5.31854	0.00307549	WT_unique	51.9571	30.6503
chr10	94555595	94555828	117	1.04584	5.41446	0.000202793	WT_unique	61.2815	29.6825
chr10	95170821	95171092	136	0.92322	5.61396	0.000359881	WT_unique	67.4417	35.5641
chr10	95182953	95183320	184	0.93062	5.94513	7.04935e-05	WT_unique	85.0618	44.6262
chr10	95336855	95337214	180	0.15031	5.17575	0.0419876	WT_unique	38.0785	34.3109
chr10	95372061	95372323	131	2.2457	5.56384	1.98823e-14	WT_unique	103.014	21.7206
chr10	95544986	95545278	146	2.12287	5.61125	8.90383e-14	WT_unique	102.018	23.4224
chr10	96686186	96686555	185	1.81605	6.0236	3.14609e-13	WT_unique	122.075	34.669
chr10	96924223	96924447	112	2.11687	5.12396	3.77415e-10	WT_unique	72.625	16.7434
chr10	98318460	98318714	127	1.96824	5.05295	1.05352e-08	WT_unique	65.6658	16.7818
chr10	99308919	99309069	75	0.4819	5.56174	0.0107882	WT_unique	55.8192	39.9685
chr10	100032699	100033113	207	1.8238	6.66883	7.14074e-20	WT_unique	191.438	54.0765
chr10	100064635	100064984	175	1.85946	5.29401	4.93748e-09	WT_unique	74.7364	20.5958
chr10	106932651	106932847	98	0.03842	5.7943	0.0376125	WT_unique	56.2394	54.7615
chr10	107615481	107615807	163	2.74652	6.03128	3.9972e-28	WT_unique	169.429	25.2466
chr10	108184978	108185239	131	0.68323	6.52049	0.000165353	WT_unique	116.332	72.448
chr10	108307873	108308070	99	2.38292	5.21431	3.15386e-13	WT_unique	84.7869	16.2554
chr10	108331759	108332095	168	1.71459	6.02526	3.88218e-12	WT_unique	117.993	35.9511
chr10	108333292	108333437	73	0.7939	6.2292	0.000108125	WT_unique	98.7802	56.9747
chr10	108375788	108376069	141	3.06686	5.42451	3.50281e-23	WT_unique	124.322	14.8365
chr10	109920846	109921005	80	0.37056	5.94209	0.0128054	WT_unique	69.9072	54.072
chr10	110484950	110485264	157	1.6224	6.41424	7.06092e-14	WT_unique	149.649	48.6052
chr10	111153788	111154088	150	1.79239	5.17104	3.52897e-08	WT_unique	67.0532	19.3578
chr10	111517003	111517130	64	-1.07977	8.25607	4.29347e-21	WT_unique	210.282	444.474
chr10	112051345	112051529	92	0.63911	5.96823	0.00164515	WT_unique	78.1289	50.1673
chr10	115436318	115436545	114	0.76974	6.35465	9.97105e-05	WT_unique	106.856	62.6733
chr10	116617046	116617259	107	1.18166	5.80309	3.33733e-06	WT_unique	84.0934	37.072
chr10	117151370	117151636	133	0.24305	7.17888	0.00800274	WT_unique	157.631	133.191
chr10	117652120	117652279	80	0.76232	5.61868	0.00142856	WT_unique	63.9929	37.7269
chr10	118016794	118017113	160	1.09387	5.69549	1.7427e-05	WT_unique	75.7107	35.4707
chr10	118172543	118172798	128	3.06752	5.61396	2.10306e-26	WT_unique	141.801	16.9146
chr10	118550005	118550459	227	2.83423	5.18602	4.04884e-17	WT_unique	97.2169	13.6318
chr10	118988366	118988574	104	0.1362	6.69522	0.021748	WT_unique	108.633	98.8466
chr10	119111727	119112075	174	0.44397	5.83919	0.00920523	WT_unique	66.7722	49.0848
chr10	119353628	119353756	64	1.46245	5.61351	1.19354e-07	WT_unique	81.2747	29.4927
chr10	120810282	120810664	191	1.11944	6.02203	1.83194e-06	WT_unique	95.7865	44.0879
chr10	120864520	120864698	89	0.27645	5.08684	0.0371218	WT_unique	37.4026	30.8803
chr10	120955524	120955692	84	2.26497	5.08135	3.08279e-11	WT_unique	74.2251	15.4428
chr10	121858956	121859256	150	1.12997	5.87137	5.14808e-06	WT_unique	86.6036	39.5714
chr10	122453664	122453808	72	1.60166	5.79658	1.4439e-09	WT_unique	96.8319	31.9059
chr10	122626659	122626900	121	1.4688	5.19266	3.57531e-06	WT_unique	60.8447	21.9821
chr10	122911801	122911965	82	0.85454	8.10068	5.96409e-13	WT_unique	369.121	204.139
chr10	122985598	122985798	100	0.5953	7.74482	2.2039e-06	WT_unique	263.648	174.511
chr10	122985961	122986568	304	0.52343	7.84158	9.28201e-06	WT_unique	275.001	191.323
chr10	127074074	127074246	86	1.23851	6.63339	4.77269e-10	WT_unique	152.498	64.6301
chr10	127088355	127088527	86	1.37282	5.98739	1.73604e-08	WT_unique	102.097	39.4234
chr10	127094584	127094738	77	1.85406	5.26178	5.37013e-09	WT_unique	72.9487	20.1785
chr10	127129532	127129679	74	0.82059	5.46018	0.00104296	WT_unique	58.5045	33.1258
chr10	127190026	127190198	86	0.19911	6.95601	0.0141631	WT_unique	133.026	115.877
chr10	128094737	128094905	84	0.02119	6.63442	0.0281742	WT_unique	100.08	98.6211
chr10	128253670	128254109	220	0.55183	6.1541	0.00268522	WT_unique	86.2238	58.818
chr10	128376881	128377119	119	0.03227	6.84633	0.0260504	WT_unique	116.361	113.787
chr10	129373789	129374042	127	0.49925	6.83915	0.000830148	WT_unique	136.124	96.3041
chr10	129796262	129796404	71	1.03357	5.30332	0.000395207	WT_unique	56.4971	27.5988
chr11	3161358	3161535	89	1.12505	9.26807	1.55878e-43	WT_unique	910.55	417.475
chr11	3337819	3338045	113	0.82538	5.18179	0.00242907	WT_unique	48.3177	27.2673
chr11	3684361	3684507	73	2.05611	5.05817	1.65104e-09	WT_unique	67.9417	16.3375
chr11	3754754	3755588	417	2.01742	6.42402	2.13245e-20	WT_unique	172.773	42.6747
chr11	3767072	3767229	79	1.14787	4.86311	0.000731216	WT_unique	43.3225	19.5511
chr11	4164793	4164965	86	0.78121	5.30816	0.00229736	WT_unique	51.9397	30.2226
chr11	4436751	4436911	80	-0.16449	4.83621	0.0486812	WT_unique	26.9827	30.2414
chr11	4873858	4874069	106	-0.0284	5.46018	0.0424067	WT_unique	43.5917	44.4583
chr11	5009825	5010046	111	0.86436	5.48109	0.000808291	WT_unique	60.2659	33.1035
chr11	5015810	5016072	131	0.3025	5.38306	0.0297676	WT_unique	46.344	37.5778
chr11	5551561	5551807	123	0.42865	5.15955	0.0235698	WT_unique	41.4665	30.8078
chr11	6033266	6033439	87	0.23072	5.52883	0.0317839	WT_unique	50.0116	42.6203
chr11	6381006	6381143	69	-0.18572	5.7816	0.0303535	WT_unique	51.58	58.6663
chr11	6666696	6666892	98	1.39425	4.88347	4.64103e-05	WT_unique	47.8549	18.206
chr11	7237790	7238100	155	2.97034	5.0606	2.40558e-17	WT_unique	93.4271	11.921
chr11	7423826	7424018	96	2.29481	5.66763	3.64105e-16	WT_unique	112.598	22.9469
chr11	8656772	8657185	207	2.29481	5.66763	3.64105e-16	WT_unique	112.598	22.9469
chr11	11461639	11462331	346	3.96658	5.72702	2.649e-47	WT_unique	209.428	13.396
chr11	11844577	11844756	90	0.3672	5.14975	0.0268434	WT_unique	40.3179	31.2579
chr11	12072393	12072748	178	2.79347	5.64932	1.11091e-22	WT_unique	132.152	19.0614
chr11	12075554	12075712	79	2.31378	4.84544	6.07966e-10	WT_unique	64.1034	12.8933
chr11	16611776	16611933	79	2.33513	4.65103	4.35396e-09	WT_unique	56.438	11.1848
chr11	16907017	16907878	431	3.28337	5.44437	6.27463e-27	WT_unique	135.867	13.9548
chr11	17851105	17851570	233	2.32628	5.48739	1.10825e-14	WT_unique	100.464	20.0322
chr11	18821505	18821674	85	-0.10272	5.03707	0.0474819	WT_unique	31.6846	34.0228
chr11	18845645	18845772	64	1.17618	4.63777	0.00130877	WT_unique	37.4232	16.5606
chr11	18905365	18905649	142	1.54641	5.77019	7.27071e-09	WT_unique	93.2735	31.9332
chr11	19020396	19020660	132	0.71793	6.73112	4.26752e-05	WT_unique	136.247	82.8342
chr11	19112133	19112286	77	1.03535	5.5808	6.38033e-05	WT_unique	68.521	33.4312
chr11	19666847	19667101	127	1.4965	5.02967	5.66925e-06	WT_unique	54.869	19.4462
chr11	20532652	20532850	99	1.00205	6.4933	7.70543e-07	WT_unique	127.497	63.6582
chr11	20908210	20908645	218	2.17496	5.93349	3.52618e-17	WT_unique	129.874	28.7604
chr11	21575077	21575241	82	2.65026	5.86322	9.3908e-24	WT_unique	145.851	23.2328
chr11	22965527	22965838	156	0.87986	5.27296	0.00168099	WT_unique	52.4507	28.5028
chr11	28213522	28213941	210	1.84743	5.40085	1.17853e-09	WT_unique	80.1463	22.2716
chr11	28813075	28813288	107	-0.32294	6.39155	0.0105742	WT_unique	75.0656	93.8978
chr11	28868833	28869223	195	0.85113	5.23787	0.00156478	WT_unique	50.6832	28.0962
chr11	29679900	29680290	195	0.7278	5.99877	0.000710309	WT_unique	82.2914	49.6895
chr11	30247201	30247415	107	0.09987	5.50788	0.0397146	WT_unique	47.1052	43.9547
chr11	30933863	30934054	96	1.36385	4.9346	5.67791e-05	WT_unique	49.0617	19.0626
chr11	32375176	32375514	169	0.94357	5.48217	0.000331481	WT_unique	61.9896	32.2312
chr11	34973093	34974026	467	1.77995	6.33759	1.74278e-15	WT_unique	149.87	43.6411
chr11	35120783	35121183	200	3.25107	5.1427	4.366e-22	WT_unique	109.004	11.4491
chr11	35250052	35250344	146	2.27411	4.91842	3.77047e-10	WT_unique	66.5089	13.75
chr11	35331582	35331807	113	1.60899	5.85487	5.59029e-10	WT_unique	101.081	33.1371
chr11	35357976	35358270	147	2.03837	5.25686	3.54365e-10	WT_unique	77.4957	18.8655
chr11	35419467	35419633	83	1.58348	5.40368	1.09441e-07	WT_unique	73.2837	24.453
chr11	35537392	35537745	177	1.62994	5.42587	3.14661e-08	WT_unique	75.6275	24.4354
chr11	42610780	42611254	237	2.41412	4.845	7.18505e-11	WT_unique	66.3516	12.4489
chr11	43494110	43494324	107	0.43175	5.69347	0.0133912	WT_unique	60.1022	44.5575
chr11	43926479	43926606	64	-0.51012	6.58214	0.001454	WT_unique	80.2862	114.341
chr11	44164089	44164532	222	1.80431	5.1126	8.53905e-08	WT_unique	64.6579	18.5127
chr11	44303977	44304104	64	0.87048	5.15814	0.00174893	WT_unique	48.2809	26.4079
chr11	44535153	44535307	77	3.50307	3.94589	1.45269e-11	WT_unique	51.8914	4.57685
chr11	44610896	44611191	148	0.25107	5.55255	0.029291	WT_unique	51.2005	43.0224
chr11	45003662	45004237	288	2.91304	5.73742	4.05697e-26	WT_unique	146.417	19.4392
chr11	46039345	46039663	159	0.12518	5.82485	0.0335564	WT_unique	59.1965	54.2767
chr11	46080507	46080680	87	2.10078	4.74367	5.31407e-08	WT_unique	55.4863	12.9356
chr11	46418629	46418786	79	2.26616	4.67215	1.23362e-08	WT_unique	55.9176	11.6243
chr11	46848351	46848478	64	0.79544	4.81468	0.00579857	WT_unique	37.0757	21.3618
chr11	48853555	48853756	101	-0.14655	7.40629	0.0141527	WT_unique	161.234	178.473
chr11	49108837	49109038	101	0.00921	6.51884	0.0293705	WT_unique	91.9925	91.4071
chr11	49337207	49337365	79	0.35134	5.35744	0.0240122	WT_unique	46.3055	36.2968
chr11	50155900	50156175	138	1.20461	5.89196	1.20595e-06	WT_unique	90.1506	39.1151
chr11	50432102	50432439	169	1.10616	6.2031	6.29501e-07	WT_unique	108.097	50.2141
chr11	50622334	50622645	156	2.99815	5.21914	1.04672e-19	WT_unique	105.289	13.1781
chr11	51264580	51264785	103	0.49623	6.07666	0.00495995	WT_unique	80.158	56.8286
chr11	51763642	51763786	72	0.53903	4.85454	0.0187623	WT_unique	34.8734	24.001
chr11	51922687	51922904	109	1.22991	4.58684	0.000824039	WT_unique	36.8041	15.6912
chr11	52071928	52072115	94	-0.05928	5.6809	0.0386467	WT_unique	50.2573	52.3653
chr11	52648074	52648648	287	3.73658	4.94228	3.16071e-25	WT_unique	112.25	8.42099
chr11	52672206	52672483	139	1.64309	4.96832	2.91124e-06	WT_unique	55.3252	17.7135
chr11	53443992	53444119	64	-0.60428	5.57145	0.00525763	WT_unique	38.5674	58.6309
chr11	53980090	53980547	229	3.64376	5.0359	1.79736e-25	WT_unique	115.984	9.27933
chr11	55097765	55098028	132	2.30222	4.7414	2.71108e-09	WT_unique	59.4049	12.0444
chr11	55748090	55748350	130	0.97419	5.91188	4.42161e-05	WT_unique	84.3885	42.9559
chr11	56341725	56342072	174	0.86041	5.03338	0.00254732	WT_unique	44.1268	24.3049
chr11	56373782	56373909	64	2.01078	5.33665	1.31804e-10	WT_unique	81.1231	20.1298
chr11	56901285	56901494	105	1.46333	4.88244	3.17295e-05	WT_unique	48.9795	17.7627
chr11	57914312	57914499	94	0.29011	5.82485	0.0199118	WT_unique	62.6788	51.2612
chr11	58008569	58008696	64	-0.33941	5.73825	0.0175628	WT_unique	47.4569	60.0443
chr11	58849821	58850014	97	0.93366	5.27729	0.000698358	WT_unique	53.5985	28.0603
chr11	59708273	59708599	163	1.26413	5.43518	1.17255e-05	WT_unique	67.0537	27.9178
chr11	60699593	60699972	190	0.02785	6.44932	0.0300287	WT_unique	88.2329	86.546
chr11	61644681	61644844	82	1.78878	4.96721	3.92728e-07	WT_unique	58.1457	16.8283
chr11	62294258	62294439	91	1.06262	5.27272	0.000263471	WT_unique	55.8711	26.7489
chr11	62457283	62457448	83	0.13744	6.96071	0.0189182	WT_unique	130.638	118.767
chr11	62758711	62759133	211	2.55561	5.00771	3.87192e-13	WT_unique	78.0061	13.2682
chr11	64036490	64036662	86	1.8312	4.70681	2.02677e-06	WT_unique	49.2622	13.8442
chr11	64066132	64066440	154	2.59126	4.97801	6.63758e-13	WT_unique	77.3667	12.8383
chr11	64087354	64087696	171	2.70054	4.93171	1.10626e-13	WT_unique	77.8152	11.9707
chr11	66359792	66360099	154	2.66335	5.4898	1.08925e-18	WT_unique	113.102	17.8534
chr11	66367373	66367589	108	2.57461	5.26812	2.68901e-15	WT_unique	94.0545	15.7886
chr11	66489036	66489163	64	1.38622	4.73812	0.000167931	WT_unique	43.1482	16.507
chr11	66499072	66499432	180	3.3907	5.87052	8.63848e-38	WT_unique	189.476	18.0656
chr11	66984266	66984496	115	0.95058	6.40327	3.06288e-06	WT_unique	117.667	60.8835
chr11	67911168	67911343	88	1.10465	4.96241	0.000439537	WT_unique	45.7194	21.2602
chr11	68058869	68059023	77	1.25069	5.36258	2.77963e-05	WT_unique	63.4666	26.6716
chr11	68229307	68229556	125	2.6807	5.15644	1.96021e-15	WT_unique	90.3085	14.085
chr11	68431974	68432404	215	2.36585	4.87031	2.18315e-10	WT_unique	66.4057	12.8829
chr11	68467585	68467712	64	0.76453	5.30019	0.00291372	WT_unique	51.3558	30.2303
chr11	68657241	68657555	157	1.68689	4.7652	4.32377e-06	WT_unique	48.7944	15.1554
chr11	68946698	68947019	161	0.73239	6.1686	0.000324479	WT_unique	92.7191	55.8082
chr11	69410698	69410872	87	-0.14739	7.19812	0.0158672	WT_unique	139.529	154.538
chr11	70194174	70194301	64	-0.1003	6.33322	0.0290608	WT_unique	77.874	83.4806
chr11	70221087	70221254	84	2.733	4.6649	1.09708e-11	WT_unique	65.4082	9.83824
chr11	71944767	71945050	142	1.61794	5.62559	8.28992e-09	WT_unique	86.4959	28.1804
chr11	72570656	72570793	69	-0.25819	5.91832	0.0220275	WT_unique	55.3007	66.1383
chr11	73160940	73161188	124	2.2289	6.57859	3.63872e-27	WT_unique	206.936	44.1438
chr11	73161434	73161879	223	2.09838	6.58037	2.28178e-24	WT_unique	198.028	46.2435
chr11	73281627	73281920	147	1.37958	6.03485	1.26239e-08	WT_unique	105.759	40.6465
chr11	74605510	74605733	112	1.69031	5.09058	4.79401e-07	WT_unique	61.2117	18.9671
chr11	74648054	74648181	64	0.3682	6.00509	0.013113	WT_unique	72.9679	56.5318
chr11	74832793	74832983	95	-0.50868	8.79234	1.44246e-08	WT_unique	371.701	528.837
chr11	75147211	75147470	130	1.31151	5.58135	2.02551e-06	WT_unique	75.432	30.3915
chr11	75651494	75651644	75	-0.11004	7.04807	0.0203112	WT_unique	127.385	137.481
chr11	76158546	76158675	65	0.75683	4.47418	0.0124323	WT_unique	28.8919	17.0981
chr11	76415156	76415290	67	1.36294	5.24818	1.15615e-05	WT_unique	60.954	23.6983
chr11	76897900	76898083	92	0.81569	5.72121	0.000625948	WT_unique	69.9889	39.7633
chr11	76953581	76953809	114	1.47103	5.27405	2.0762e-06	WT_unique	64.4257	23.24
chr11	77442225	77442532	154	0.32115	5.99301	0.0164393	WT_unique	71.1891	56.982
chr11	80629376	80629769	197	1.66164	5.33886	8.23625e-08	WT_unique	71.9878	22.7539
chr11	83043965	83044131	83	0.96948	5.15871	0.00101724	WT_unique	49.9859	25.5273
chr11	84027233	84027523	145	2.24763	5.64508	2.75125e-15	WT_unique	109.054	22.9634
chr11	84043460	84043591	66	0.92807	6.09445	3.76284e-05	WT_unique	94.2542	49.5363
chr11	84129425	84129639	107	0.11251	6.07741	0.0312618	WT_unique	70.2129	64.9454
chr11	85250524	85250792	134	1.49819	5.33809	8.16229e-07	WT_unique	67.9869	24.0672
chr11	85384501	85384681	90	0.52971	5.14745	0.0121373	WT_unique	42.5859	29.499
chr11	85609367	85609504	69	0.93404	5.2113	0.00110921	WT_unique	51.2088	26.8022
chr11	86852804	86853014	105	0.81682	5.22147	0.00202034	WT_unique	49.518	28.1109
chr11	87427112	87427373	131	3.39656	6.59707	1.78713e-61	WT_unique	314.159	29.832
chr11	88252387	88252584	99	0.12724	5.65111	0.0350294	WT_unique	52.5176	48.0842
chr11	89081775	89081996	111	0.22415	5.24593	0.0360956	WT_unique	41.0129	35.1111
chr11	89206787	89207134	174	0.80697	6.20423	0.000100934	WT_unique	97.526	55.744
chr11	90330259	90330508	125	1.80692	5.71588	4.85096e-11	WT_unique	98.315	28.0985
chr11	90558414	90558652	119	1.57088	5.42206	1.43485e-07	WT_unique	73.8999	24.8749
chr11	90660737	90660990	127	1.84751	6.02151	8.95229e-14	WT_unique	123.235	34.2434
chr11	90855869	90856058	95	0.97228	5.43883	0.000300919	WT_unique	60.7566	30.9676
chr11	91065335	91065716	191	1.30607	6.05659	3.18604e-08	WT_unique	104.664	42.3284
chr11	91204174	91204951	389	3.5031	6.29597	5.80772e-54	WT_unique	264.573	23.3349
chr11	91239131	91239351	110	1.01387	4.76739	0.00164332	WT_unique	38.7017	19.1657
chr11	94933667	94933862	98	0.49361	6.31285	0.00327415	WT_unique	94.3307	66.998
chr11	97531797	97532017	110	0.00047	5.40468	0.0433988	WT_unique	42.3683	42.3546
chr11	98709322	98709467	73	2.79849	5.16895	1.23514e-16	WT_unique	94.8907	13.6394
chr11	98763125	98763499	187	0.83471	5.83139	0.000368164	WT_unique	76.0431	42.637
chr11	99141528	99141928	200	1.80204	5.85454	6.33377e-12	WT_unique	108.05	30.9855
chr11	101278762	101279005	122	1.31157	6.04522	4.55149e-08	WT_unique	104.041	41.9162
chr11	101417194	101417401	104	-0.92388	6.11681	2.18364e-05	WT_unique	50.3832	95.5875
chr11	102201498	102201627	65	0.87695	4.60229	0.00619525	WT_unique	32.9171	17.9239
chr11	103201812	103201942	65	0.57129	5.6774	0.00574211	WT_unique	62.3814	41.9836
chr11	103897009	103897377	184	1.95857	5.42665	1.19362e-10	WT_unique	84.7966	21.8168
chr11	103919740	103920008	134	1.8065	5.60534	2.19103e-10	WT_unique	91.0502	26.0298
chr11	103953921	103954239	159	0.10506	6.31456	0.0281583	WT_unique	82.5439	76.7465
chr11	104640973	104641197	112	0.83167	5.63588	0.000651676	WT_unique	66.3358	37.2726
chr11	105931232	105932063	416	1.52552	6.62925	2.22245e-14	WT_unique	167.964	58.3431
chr11	106795786	106795994	104	1.2372	4.8741	0.000236353	WT_unique	45.0264	19.1
chr11	108217202	108217338	68	0.05978	6.76003	0.0255432	WT_unique	110.655	106.163
chr11	109561920	109562128	104	0.7574	5.9397	0.000478317	WT_unique	79.8046	47.2093
chr11	109593763	109593915	76	0.90119	5.26178	0.00120367	WT_unique	52.432	28.0744
chr11	110781922	110782150	114	0.44623	5.08684	0.020092	WT_unique	39.6694	29.1157
chr11	112659930	112660195	133	1.27698	5.44132	8.2768e-06	WT_unique	67.6402	27.9123
chr11	112824341	112824534	97	0.23506	5.47345	0.0321112	WT_unique	48.2006	40.9537
chr11	113654679	113655062	192	2.27656	6.02258	1.50841e-19	WT_unique	143.098	29.5339
chr11	113927287	113927557	135	0.33294	6.05947	0.0132987	WT_unique	74.8505	59.4251
chr11	114663028	114663198	85	0.187	5.60305	0.0335105	WT_unique	51.86	45.5554
chr11	116176044	116176331	144	2.28077	4.96537	1.36732e-10	WT_unique	68.8677	14.1721
chr11	117934295	117934422	64	0.27394	5.92836	0.0200549	WT_unique	66.9647	55.3837
chr11	117958119	117958342	112	0.04499	5.66061	0.0394045	WT_unique	51.3789	49.8014
chr11	119215098	119215532	217	1.30695	5.61801	1.70959e-06	WT_unique	77.2512	31.223
chr11	119363634	119363944	155	0.2139	5.37242	0.0326026	WT_unique	44.6123	38.4649
chr11	120682688	120682951	132	1.17743	4.99718	0.000228536	WT_unique	48.031	21.2364
chr12	3582523	3582928	203	1.98527	5.94209	1.08199e-14	WT_unique	122.338	30.8983
chr12	4548774	4548908	67	-0.2574	5.53991	0.029291	WT_unique	42.5536	50.8653
chr12	5065923	5066258	168	1.37206	5.86162	5.8729e-08	WT_unique	93.549	36.1416
chr12	5254197	5254619	211	1.47733	5.86178	1.03318e-08	WT_unique	97.0358	34.8507
chr12	5277159	5277405	123	1.42126	5.08465	1.3224e-05	WT_unique	55.5333	20.7353
chr12	5282712	5282922	105	0.54321	5.69212	0.00701072	WT_unique	62.4109	42.829
chr12	5301178	5301501	162	3.12814	4.85368	1.27542e-16	WT_unique	85.4939	9.77848
chr12	5375670	5376053	192	1.5881	6.94476	1.33432e-18	WT_unique	213.606	71.0474
chr12	8432926	8433280	177	1.31236	6.12751	1.60236e-08	WT_unique	110.178	44.3644
chr12	8935407	8935644	119	1.55118	5.23202	1.09776e-06	WT_unique	64.3385	21.9543
chr12	9166339	9166492	77	0.96818	4.89721	0.00149725	WT_unique	41.6805	21.305
chr12	9232512	9232724	106	1.27698	5.44132	8.2768e-06	WT_unique	67.6402	27.9123
chr12	9299256	9299508	126	0.13772	5.94622	0.0309573	WT_unique	64.6725	58.7843
chr12	9304107	9304592	243	1.0199	5.87744	1.99611e-05	WT_unique	83.7136	41.2834
chr12	9856160	9856372	106	1.12352	5.79125	1.01209e-05	WT_unique	81.7422	37.5174
chr12	9874925	9875052	64	1.95687	4.67492	5.67495e-07	WT_unique	50.3303	12.9644
chr12	10411527	10411817	145	1.8929	5.79874	1.93662e-12	WT_unique	107.276	28.8858
chr12	12982728	12983337	305	2.32235	5.70655	4.70546e-17	WT_unique	116.786	23.3504
chr12	13145519	13146029	255	2.26421	6.32029	8.11019e-24	WT_unique	175.144	36.4585
chr12	13462392	13462763	186	2.62066	5.53506	1.28591e-18	WT_unique	114.992	18.6969
chr12	15761122	15761444	161	2.42034	4.98828	1.74765e-11	WT_unique	73.4377	13.7191
chr12	15790191	15790444	127	1.67951	5.85228	1.18526e-10	WT_unique	103.396	32.279
chr12	15832033	15832791	379	2.63982	6.09244	3.15236e-27	WT_unique	170.349	27.3322
chr12	15850568	15850837	135	0.87433	6.54613	4.90578e-06	WT_unique	126.526	69.0211
chr12	15993809	15994081	136	2.06829	4.98739	2.74453e-09	WT_unique	64.9625	15.4898
chr12	16001248	16001434	93	1.85812	5.07105	6.05033e-08	WT_unique	64.0049	17.6548
chr12	16250617	16250872	128	0.96175	5.72972	0.0001099	WT_unique	74.0586	38.0242
chr12	16589622	16589863	121	0.55529	6.26147	0.00178315	WT_unique	92.9972	63.2865
chr12	16966897	16967054	79	1.03497	4.71182	0.00147332	WT_unique	37.5126	18.3072
chr12	17449856	17450482	313	1.48634	5.86608	7.01083e-09	WT_unique	97.6298	34.8457
chr12	17852276	17852494	109	0.80891	5.43634	0.00170521	WT_unique	57.3132	32.7151
chr12	18018094	18018285	96	1.56671	5.18316	8.45772e-07	WT_unique	62.5317	21.1093
chr12	19759870	19760076	103	2.38535	4.78112	3.45747e-10	WT_unique	62.848	12.029
chr12	20197252	20197728	238	1.26305	7.8157	2.76839e-21	WT_unique	349.034	145.429
chr12	20215045	20215173	64	1.34088	5.28777	1.39521e-05	WT_unique	62.1727	24.5445
chr12	21151630	21151782	76	1.7696	4.53707	1.31139e-05	WT_unique	42.8692	12.5731
chr12	21274534	21274676	71	2.74254	4.04638	1.24201e-08	WT_unique	42.744	6.38687
chr12	22019114	22019527	207	2.19175	5.59213	5.44603e-14	WT_unique	103.107	22.5688
chr12	22604490	22604748	129	1.31769	4.81285	0.000200478	WT_unique	44.3756	17.8025
chr12	22826929	22827088	80	0.44409	5.02168	0.0231315	WT_unique	37.8895	27.8506
chr12	23325800	23326003	102	1.55751	5.05882	2.53091e-06	WT_unique	57.1854	19.428
chr12	23950379	23950506	64	1.47624	4.12574	0.000578207	WT_unique	29.1184	10.4659
chr12	25181394	25181592	99	1.15873	5.34106	5.42183e-05	WT_unique	60.5655	27.1277
chr12	25189238	25189406	84	1.85869	5.35109	1.27248e-09	WT_unique	77.7319	21.4327
chr12	25268920	25269272	176	4.11096	5.12114	2.70758e-34	WT_unique	144.67	8.37251
chr12	26071685	26071842	79	0.56195	5.37242	0.00954102	WT_unique	50.3317	34.094
chr12	26329402	26329893	246	2.67206	5.31468	1.04584e-16	WT_unique	100.476	15.765
chr12	26373793	26373929	68	2.21462	4.41724	2.47074e-07	WT_unique	46.0315	9.91718
chr12	26381794	26382104	155	2.64953	5.26508	2.61825e-16	WT_unique	96.3254	15.3516
chr12	26398824	26399004	90	2.59237	4.65899	5.67736e-11	WT_unique	62.0421	10.2874
chr12	26415136	26415377	121	2.49924	5.15332	9.99244e-14	WT_unique	84.6208	14.9669
chr12	26469150	26469294	72	2.55561	5.00771	3.87192e-13	WT_unique	78.0061	13.2682
chr12	29265814	29266015	101	0.92089	5.6785	0.000229242	WT_unique	70.4704	37.2213
chr12	29954076	29954203	64	1.90097	4.59984	2.24077e-06	WT_unique	46.8613	12.5477
chr12	31067359	31067573	107	1.7212	4.7816	2.81045e-06	WT_unique	49.9426	15.1474
chr12	31168334	31168468	67	0.80261	5.46961	0.0014264	WT_unique	58.5223	33.5515
chr12	31218760	31219087	164	1.97583	5.28966	5.39838e-10	WT_unique	77.578	19.7221
chr12	31292407	31292666	130	2.01335	4.92118	1.8798e-08	WT_unique	60.8783	15.0794
chr12	31838505	31838832	164	1.10126	5.44094	8.15547e-05	WT_unique	63.6271	29.6572
chr12	31913728	31913894	83	0.63246	5.13339	0.00799956	WT_unique	43.7018	28.191
chr12	31949344	31949672	164	0.91524	8.97409	1.13624e-24	WT_unique	690.602	366.195
chr12	32044512	32044729	109	1.55501	5.1189	1.46217e-06	WT_unique	59.5655	20.2717
chr12	32920311	32920508	99	1.25876	5.00701	0.0001159	WT_unique	49.7419	20.7873
chr12	33084744	33085014	135	0.96153	5.58088	0.000172644	WT_unique	66.7939	34.2995
chr12	34224634	34224787	77	0.43175	5.69347	0.0133912	WT_unique	60.1022	44.5575
chr12	34273795	34274093	149	2.46451	5.32586	8.77883e-15	WT_unique	94.23	17.0725
chr12	34282282	34282590	154	0.98109	5.29996	0.000526943	WT_unique	55.3498	28.04
chr12	34990260	34990457	99	1.90784	6.1973	4.64948e-16	WT_unique	142.145	37.8804
chr12	34990627	34990944	159	1.85057	6.2886	3.79658e-16	WT_unique	148.455	41.1641
chr12	35209520	35209801	141	2.18151	5.41822	1.03224e-12	WT_unique	91.0745	20.0769
chr12	35246215	35246834	310	2.10538	6.55842	2.28266e-24	WT_unique	195.512	45.4349
chr12	35418053	35418298	123	2.05499	5.41645	1.89524e-11	WT_unique	87.0604	20.9511
chr12	35607581	35607892	156	1.20905	5.14889	8.04941e-05	WT_unique	53.9449	23.3341
chr12	35831348	35831530	91	0.61579	5.98045	0.00208063	WT_unique	78.1593	51.0046
chr12	35853244	35853597	177	1.45171	5.60837	1.19354e-07	WT_unique	80.6848	29.4974
chr12	35957377	35957506	65	0.46415	4.81877	0.0260983	WT_unique	33.1479	24.0288
chr12	38793722	38793947	113	0.64012	5.94494	0.00157876	WT_unique	76.9047	49.3466
chr12	38904610	38904938	164	3.17253	5.20734	6.76312e-22	WT_unique	110.938	12.3042
chr12	38949504	38949751	124	1.19702	5.09011	9.65797e-05	WT_unique	51.5757	22.4961
chr12	40274962	40275326	182	2.4678	5.58465	1.25808e-17	WT_unique	112.872	20.4036
chr12	41937855	41938078	112	2.13785	5.2047	1.40269e-10	WT_unique	77.3658	17.5789
chr12	47144315	47144608	147	1.34876	5.2414	1.65941e-05	WT_unique	60.3708	23.7034
chr12	49887381	49887595	107	0.72871	5.53774	0.00202186	WT_unique	59.8009	36.0864
chr12	50039068	50039203	68	0.26713	5.15899	0.0366046	WT_unique	39.1938	32.5689
chr12	50615911	50616189	139	1.23066	5.9637	4.3366e-07	WT_unique	95.606	40.7399
chr12	52001678	52001892	107	0.50166	5.69984	0.00844473	WT_unique	61.8486	43.6833
chr12	54098853	54099033	90	1.01824	5.29599	0.000395207	WT_unique	55.9129	27.6052
chr12	54369353	54369536	92	1.38167	5.15103	1.62453e-05	WT_unique	57.3557	22.0116
chr12	54489810	54489937	64	0.7015	5.07741	0.00594897	WT_unique	43.0565	26.4769
chr12	54495873	54496061	94	0.8843	5.3968	0.000899225	WT_unique	57.2399	31.0098
chr12	54516376	54516683	154	1.9812	5.05915	1.05352e-08	WT_unique	66.2455	16.7786
chr12	54546290	54546453	82	0.30578	5.28493	0.0300097	WT_unique	43.3458	35.0669
chr12	55464864	55465106	121	0.10525	7.50749	0.0159745	WT_unique	188.721	175.444
chr12	57477006	57477208	101	1.80607	4.6496	2.24077e-06	WT_unique	46.9364	13.4223
chr12	57500169	57500798	315	3.1678	5.30019	5.33407e-23	WT_unique	118.118	13.1436
chr12	65194254	65194395	71	1.09918	5.68111	2.3864e-05	WT_unique	75.0979	35.0543
chr12	69253934	69254140	103	1.17762	5.55622	1.35566e-05	WT_unique	70.7682	31.2852
chr12	69453055	69453431	188	2.90558	5.82283	4.22223e-27	WT_unique	154.946	20.6782
chr12	69538074	69538252	89	-0.10242	7.27013	0.0186554	WT_unique	148.974	159.935
chr12	69744211	69744444	117	1.56932	5.12574	1.46217e-06	WT_unique	60.1461	20.2673
chr12	70545221	70545414	97	1.25118	5.78736	1.45272e-06	WT_unique	85.21	35.7971
chr12	70584353	70584757	202	2.28706	4.83267	1.01064e-09	WT_unique	62.9529	12.8986
chr12	70590383	70590645	131	1.37177	5.54976	1.15743e-06	WT_unique	75.3557	29.1187
chr12	71417063	71417303	120	1.34398	5.31365	9.74431e-06	WT_unique	63.3661	24.962
chr12	71483659	71483852	97	1.78353	5.06946	1.46913e-07	WT_unique	62.3028	18.0972
chr12	71637378	71637513	68	2.74446	3.94513	6.65553e-08	WT_unique	39.8736	5.95004
chr12	71905880	71906288	204	1.86052	5.23457	8.43053e-09	WT_unique	71.7462	19.7572
chr12	71987103	71987511	204	2.91884	5.39375	3.50677e-21	WT_unique	115.614	15.288
chr12	72750166	72750293	64	0.79051	4.94892	0.00397689	WT_unique	40.6216	23.485
chr12	73295557	73295730	87	1.11506	5.36396	8.61684e-05	WT_unique	60.6103	27.9821
chr12	73755786	73755972	93	2.27359	5.19884	7.21303e-12	WT_unique	80.7637	16.7031
chr12	73786953	73787146	97	0.46354	5.93069	0.00716922	WT_unique	71.6284	51.9453
chr12	74013789	74013997	104	0.48181	6.54687	0.00228498	WT_unique	110.49	79.1197
chr12	74974468	74974595	64	1.21821	4.86502	0.000332371	WT_unique	44.4504	19.1055
chr12	75053757	75054058	151	1.28789	5.68343	1.72864e-06	WT_unique	80.3026	32.8879
chr12	75354487	75354715	114	1.58234	6.14616	1.72984e-11	WT_unique	122.559	40.9273
chr12	75528863	75529053	95	0.57764	6.40438	0.00105208	WT_unique	103.479	69.3373
chr12	77138908	77139166	129	0.6263	6.00845	0.00177899	WT_unique	79.9818	51.8151
chr12	77263938	77264195	129	1.60973	5.36608	1.64725e-07	WT_unique	72.0509	23.6082
chr12	77539667	77539888	111	1.3426	5.18643	1.97282e-05	WT_unique	57.9899	22.866
chr12	77785975	77786105	65	0.76742	5.17616	0.00416412	WT_unique	47.1724	27.7122
chr12	77849054	77849236	91	1.58086	5.47437	8.33888e-08	WT_unique	76.894	25.7043
chr12	79132215	79132373	79	0.79102	5.53389	0.00119323	WT_unique	60.9435	35.2214
chr12	79936717	79937013	148	1.02078	5.34029	0.000218464	WT_unique	57.7072	28.441
chr12	80751659	80751826	84	1.53776	5.22561	1.09776e-06	WT_unique	63.756	21.9588
chr12	80853848	80854001	77	2.20063	5.26873	7.35902e-12	WT_unique	82.6559	17.9812
chr12	81123963	81124477	257	3.23511	5.37755	7.19051e-25	WT_unique	127.566	13.5479
chr12	81151038	81151264	113	2.10388	5.22251	1.40269e-10	WT_unique	77.4101	18.0081
chr12	81295977	81296455	239	2.71144	4.93691	1.10626e-13	WT_unique	78.3918	11.9687
chr12	82139478	82140222	372	1.79687	6.04807	2.02066e-13	WT_unique	123.341	35.4972
chr12	82397894	82398087	97	0.46158	5.45906	0.0120118	WT_unique	51.6197	37.4857
chr12	84009413	84009582	85	0.35634	5.23837	0.0237839	WT_unique	42.7111	33.3635
chr12	84398705	84399012	154	1.45176	5.09922	9.04802e-06	WT_unique	56.693	20.7256
chr12	84462955	84463099	72	2.02333	4.7534	8.59629e-08	WT_unique	54.3823	13.3775
chr12	84784475	84784828	177	0.38549	5.51568	0.0190846	WT_unique	52.2886	40.0279
chr12	84876910	84877062	76	0.66995	5.84685	0.001705	WT_unique	72.5963	45.6289
chr12	86010767	86010993	113	1.52676	5.72302	1.24613e-08	WT_unique	89.6605	31.1172
chr12	86104342	86104532	95	1.58231	4.67409	3.46039e-05	WT_unique	44.1777	14.753
chr12	86129154	86129364	105	2.35741	5.40929	2.91874e-14	WT_unique	96.202	18.773
chr12	86185261	86185503	121	1.96811	4.85841	1.22338e-07	WT_unique	57.3796	14.6655
chr12	86715422	86715674	126	0.05264	5.18111	0.0462197	WT_unique	36.9481	35.6243
chr12	91070705	91070835	65	0.64983	5.36034	0.00636068	WT_unique	51.4556	32.7955
chr12	95347859	95348125	133	1.4499	6.64183	2.58752e-13	WT_unique	165.052	60.4169
chr12	95675730	95676212	241	2.68129	5.6267	1.96972e-20	WT_unique	125.135	19.5088
chr12	98545112	98545505	197	1.72133	5.87226	3.29105e-11	WT_unique	106.368	32.2582
chr12	98578032	98578304	136	2.99978	5.3513	1.43318e-21	WT_unique	115.455	14.4341
chr12	99025217	99025478	131	2.21759	4.93518	6.23757e-10	WT_unique	65.9808	14.1859
chr12	99113849	99114030	91	2.18458	5.35841	2.75528e-12	WT_unique	87.469	19.2411
chr12	99707739	99707930	96	1.7477	4.83422	2.48955e-06	WT_unique	52.2758	15.5665
chr12	101763005	101763234	115	2.78314	5.2478	7.52628e-18	WT_unique	99.6895	14.4824
chr12	101798418	101798686	134	2.06864	5.06416	1.01694e-09	WT_unique	68.5213	16.3344
chr12	101868166	101868297	66	1.91464	4.74668	5.24575e-07	WT_unique	52.1285	13.8265
chr12	103348647	103348817	85	0.3735	5.40085	0.0213097	WT_unique	48.0878	37.1194
chr12	103453202	103453633	216	1.39206	6.06954	4.14391e-09	WT_unique	108.803	41.456
chr12	103673340	103673628	144	1.51055	5.21261	1.63388e-06	WT_unique	62.5911	21.9681
chr12	104124097	104124236	70	0.51498	6.02198	0.00392844	WT_unique	77.6799	54.3606
chr12	105526744	105526889	73	1.03839	5.52747	0.000103837	WT_unique	66.104	32.1841
chr12	105839258	105839418	80	0.84434	5.09892	0.00292158	WT_unique	45.9213	25.5766
chr12	108206717	108206934	109	0.51607	5.7203	0.00717132	WT_unique	63.0461	44.0865
chr12	108749751	108750005	127	1.80526	5.43374	1.6941e-09	WT_unique	80.8049	23.1207
chr12	109423250	109423541	146	1.6831	5.6985	9.07952e-10	WT_unique	93.0575	28.9793
chr12	110123003	110123237	117	1.27765	5.37546	1.3985e-05	WT_unique	64.6368	26.6606
chr12	110214892	110215139	124	0.86069	5.49735	0.000870063	WT_unique	60.8715	33.5213
chr12	110840947	110841176	115	-0.41664	7.00167	0.00176438	WT_unique	110.918	148.055
chr12	111340879	111341025	73	1.28834	4.9915	6.85608e-05	WT_unique	49.7171	20.3553
chr12	112674745	112674872	64	-0.12139	7.52475	0.0153115	WT_unique	176.565	192.064
chr12	112702490	112702630	70	0.62249	5.25216	0.00880951	WT_unique	47.2881	30.7159
chr12	112842355	112842627	136	0.9304	5.84897	9.23514e-05	WT_unique	79.5709	41.7519
chr12	113075124	113075389	133	1.19893	5.76239	3.98597e-06	WT_unique	82.2449	35.8257
chr12	113487801	113487971	85	-0.25787	5.69549	0.0242234	WT_unique	47.3914	56.6665
chr12	116101989	116102238	125	1.62994	5.42587	3.14661e-08	WT_unique	75.6275	24.4354
chr12	116326291	116326535	122	0.98304	5.11681	0.000928005	WT_unique	48.7838	24.6803
chr12	117586200	117586398	99	0.05437	5.60381	0.0393927	WT_unique	49.5562	47.7234
chr12	119262897	119263153	128	1.68379	5.90839	6.18109e-11	WT_unique	107.656	33.5094
chr13	3495471	3496075	302	3.0978	5.94309	2.40276e-33	WT_unique	180.017	21.0273
chr13	3694634	3695319	343	1.98747	6.45006	3.29407e-20	WT_unique	174.103	43.9053
chr13	3886768	3886971	102	2.1778	4.39964	4.05907e-07	WT_unique	44.8968	9.92275
chr13	4032640	4032767	64	0.68913	4.67492	0.0139882	WT_unique	32.4351	20.1172
chr13	5248825	5249060	118	1.24597	5.33754	2.36112e-05	WT_unique	62.2726	26.2556
chr13	5861583	5861717	67	-0.23194	7.94951	0.00357379	WT_unique	228.103	267.887
chr13	6127362	6127584	111	1.14148	4.98	0.000317963	WT_unique	46.8748	21.2481
chr13	6493005	6493443	219	3.11839	5.13134	7.42268e-20	WT_unique	103.288	11.8939
chr13	6614111	6614355	122	2.12637	4.84783	1.20703e-08	WT_unique	60.1718	13.7813
chr13	9353756	9354178	211	1.5835	5.13251	9.70787e-07	WT_unique	60.7267	20.2628
chr13	9764859	9765070	106	0.38525	6.76666	0.00395988	WT_unique	124.438	95.2756
chr13	12232176	12232451	138	1.24802	5.68241	2.44763e-06	WT_unique	79.1446	33.3219
chr13	12802442	12802710	134	1.40459	6.58135	4.25155e-12	WT_unique	155.81	58.8535
chr13	13007843	13008014	86	1.55114	4.85368	1.70487e-05	WT_unique	49.4963	16.8901
chr13	13025936	13026186	125	0.52962	5.7132	0.00717132	WT_unique	63.0319	43.6645
chr13	13180108	13180235	64	1.61996	4.51395	4.67067e-05	WT_unique	40.0555	13.0319
chr13	13601452	13601679	114	0.78139	5.40468	0.00160174	WT_unique	55.5369	32.3117
chr13	13792044	13792238	97	1.25187	5.49248	9.82999e-06	WT_unique	69.4747	29.1727
chr13	15561560	15561739	90	1.88461	5.08371	3.8629e-08	WT_unique	65.1645	17.6477
chr13	15692046	15692277	116	0.32455	5.7203	0.0196966	WT_unique	58.9972	47.1121
chr13	15742851	15743103	126	1.07557	7.06591	1.55856e-10	WT_unique	194.509	92.2914
chr13	16011882	16012063	91	-0.11658	7.72822	0.0137755	WT_unique	203.647	220.787
chr13	18875450	18876323	437	3.44974	5.89873	6.87499e-40	WT_unique	197.212	18.0492
chr13	19756220	19756426	103	2.42089	4.63573	1.54483e-09	WT_unique	57.5273	10.7427
chr13	21275869	21276101	116	0.42449	6.57693	0.00325608	WT_unique	110.597	82.4064
chr13	22042898	22043246	174	-0.3654	7.35141	0.00170996	WT_unique	143.879	185.35
chr13	23531049	23531186	69	-0.01644	7.92459	0.018013	WT_unique	241.582	244.351
chr13	24018626	24018785	80	1.41835	4.41763	0.000342709	WT_unique	34.9399	13.0724
chr13	27027397	27027796	200	3.45853	5.07281	1.29607e-23	WT_unique	111.591	10.151
chr13	27953377	27954098	361	3.43311	5.17561	1.06757e-24	WT_unique	118.781	10.9971
chr13	28297603	28297844	121	2.14585	4.7652	2.01026e-08	WT_unique	57.2072	12.9266
chr13	28738862	28739062	100	1.43321	5.49425	5.16098e-07	WT_unique	74.0719	27.4293
chr13	28823513	28823779	133	1.24518	5.56922	6.90726e-06	WT_unique	73.1005	30.8378
chr13	28892894	28893247	177	3.46952	4.29154	3.03278e-14	WT_unique	65.1774	5.88393
chr13	28917533	28917874	171	0.54866	6.03807	0.00330685	WT_unique	79.4734	54.3324
chr13	29202526	29202970	222	1.96079	5.67905	2.32898e-12	WT_unique	101.086	25.9679
chr13	29504945	29505348	202	1.45829	5.95119	3.54308e-09	WT_unique	102.561	37.3243
chr13	29640259	29640470	106	0.61765	4.81331	0.0152642	WT_unique	34.827	22.6979
chr13	29710821	29711005	92	2.40086	4.44209	1.0899e-08	WT_unique	49.9537	9.45882
chr13	30726754	30727160	203	2.23506	5.47345	8.46434e-14	WT_unique	96.4013	20.4768
chr13	31166245	31166577	166	1.55774	5.48649	8.33888e-08	WT_unique	76.9239	26.1297
chr13	31351655	31351795	70	1.06052	5.17823	0.000383957	WT_unique	52.291	25.0714
chr13	31567558	31567924	183	0.81535	5.94209	0.000216618	WT_unique	81.5586	46.3473
chr13	32449999	32450337	169	1.47103	5.27405	2.0762e-06	WT_unique	64.4257	23.24
chr13	32611077	32611237	80	1.07723	4.86034	0.000998168	WT_unique	42.1937	19.9972
chr13	32679095	32679273	89	1.72761	5.04274	3.51662e-07	WT_unique	59.9856	18.1128
chr13	34050603	34050818	108	0.49355	5.42539	0.0118032	WT_unique	50.9908	36.2175
chr13	34370379	34370679	150	2.536	5.36002	6.152e-16	WT_unique	98.9083	17.0538
chr13	36463780	36463928	74	2.03924	4.8062	5.09744e-08	WT_unique	56.7214	13.7998
chr13	37290674	37290978	152	1.25187	5.49248	9.82999e-06	WT_unique	69.4747	29.1727
chr13	37302931	37303086	78	2.02838	4.96832	7.22611e-09	WT_unique	63.2288	15.4993
chr13	38251251	38251487	118	1.15186	4.80089	0.00064398	WT_unique	41.5513	18.6999
chr13	38528360	38528576	108	0.30088	6.96961	0.00658495	WT_unique	139.107	112.921
chr13	39252732	39252874	71	1.38865	5.23469	6.52883e-06	WT_unique	60.9272	23.2694
chr13	40733684	40734000	158	0.01408	7.03928	0.02453	WT_unique	132.176	130.893
chr13	40916666	40917057	196	1.05817	6.87968	4.09509e-09	WT_unique	169.926	81.6055
chr13	40917512	40917662	75	1.02739	6.85793	8.86999e-09	WT_unique	165.608	81.2466
chr13	40986161	40986382	111	1.55621	5.08918	3.27601e-06	WT_unique	58.3753	19.8501
chr13	41473649	41473776	64	2.36381	4.35712	8.82406e-08	WT_unique	46.4957	9.03306
chr13	41821035	41821217	91	1.48069	4.99043	1.24677e-05	WT_unique	53.105	19.0284
chr13	42301264	42301499	118	-0.2515	6.67495	0.0137886	WT_unique	93.6495	111.485
chr13	42866800	42866957	79	0.59865	5.33588	0.00772368	WT_unique	49.7011	32.8212
chr13	43148758	43148966	104	0.83559	6.20734	5.70943e-05	WT_unique	98.7107	55.3129
chr13	45005117	45005458	171	0.81425	6.41268	3.22948e-05	WT_unique	112.971	64.2469
chr13	45539315	45539452	69	0.23893	5.7652	0.026371	WT_unique	59.0827	50.0652
chr13	45562027	45562270	122	2.27645	5.08684	1.84967e-11	WT_unique	74.8051	15.4401
chr13	45569995	45570225	115	0.74075	5.67034	0.00120046	WT_unique	65.8319	39.3957
chr13	45748773	45748939	83	1.12252	4.75365	0.000780577	WT_unique	39.8059	18.2825
chr13	46098463	46098802	170	1.77195	5.12958	8.53905e-08	WT_unique	64.6938	18.9432
chr13	46161887	46162289	201	0.02167	6.49265	0.0293678	WT_unique	90.7286	89.376
chr13	47374668	47374906	119	1.77954	5.1649	5.49863e-08	WT_unique	66.4718	19.3617
chr13	48878687	48878847	80	1.88823	4.64212	1.42382e-06	WT_unique	48.0424	12.9781
chr13	49492492	49492749	129	2.24509	5.14846	1.92262e-11	WT_unique	77.2255	16.29
chr13	49549615	49549890	138	-0.4649	5.45251	0.0140363	WT_unique	37.273	51.445
chr13	50442908	50443087	90	0.94826	5.52117	0.000275486	WT_unique	63.7918	33.0606
chr13	51010862	51011193	166	2.28489	5.52628	1.16267e-14	WT_unique	101.739	20.8769
chr13	51259032	51259424	196	2.22719	5.21248	1.19236e-11	WT_unique	80.2303	17.1351
chr13	51345826	51346355	265	3.29075	4.65474	1.88809e-16	WT_unique	78.7995	8.0521
chr13	52469886	52470063	89	0.21101	5.27369	0.0358449	WT_unique	41.6197	35.9566
chr13	52481850	52482094	122	2.03881	4.7608	5.31407e-08	WT_unique	54.956	13.3743
chr13	52516099	52516281	91	1.09131	4.7047	0.00147332	WT_unique	38.064	17.8648
chr13	52530684	52530910	113	1.86665	4.85109	3.05559e-07	WT_unique	55.1166	15.1135
chr13	52944651	52944940	145	1.24686	5.03035	0.0001159	WT_unique	50.3451	21.2136
chr13	52973562	52973689	64	0.87518	5.29178	0.00130039	WT_unique	53.0533	28.9239
chr13	53969537	53969664	64	0.63609	4.87514	0.0128885	WT_unique	36.5851	23.5409
chr13	54303611	54303831	110	0.19525	6.10784	0.02365	WT_unique	73.7957	64.4548
chr13	54312831	54313083	126	1.62166	5.37179	1.09441e-07	WT_unique	72.6364	23.604
chr13	55405420	55405642	111	-0.28694	5.86831	0.0199913	WT_unique	52.8869	64.5247
chr13	56588770	56589101	166	1.39954	5.36417	2.22014e-06	WT_unique	66.9003	25.3585
chr13	59262109	59262236	64	0.55561	5.00771	0.0166072	WT_unique	39.0031	26.5365
chr13	60369488	60369651	82	2.23395	5.14313	1.92262e-11	WT_unique	76.6442	16.2927
chr13	60431509	60431666	79	0.13947	6.25266	0.0274625	WT_unique	80.0259	72.6517
chr13	60468319	60468490	86	-0.03049	5.64831	0.0394045	WT_unique	49.6274	50.6874
chr13	63113039	63113354	158	0.6151	4.83886	0.0152642	WT_unique	35.418	23.1239
chr13	64417323	64417586	132	1.01976	6.06504	9.04818e-06	WT_unique	95.3341	47.0186
chr13	64448019	64448174	78	-0.29117	5.3614	0.029853	WT_unique	37.1635	45.4745
chr13	67081169	67081647	239	3.53679	5.27921	3.87204e-28	WT_unique	132.294	11.3988
chr13	67173088	67173364	138	2.23406	5.02662	1.40776e-10	WT_unique	70.7006	15.0281
chr13	67533340	67533671	166	0.23867	5.32012	0.0355971	WT_unique	43.3949	36.7784
chr13	67760114	67760325	106	3.43033	5.11801	2.17971e-23	WT_unique	114.023	10.5769
chr13	67779623	67780256	317	4.37379	5.73112	1.99723e-57	WT_unique	241.858	11.6659
chr13	67811695	67812036	171	4.03713	5.34924	5.96465e-38	WT_unique	165.17	10.0608
chr13	67813726	67814242	258	2.66717	5.70893	1.53781e-21	WT_unique	131.828	20.7544
chr13	70734743	70734883	70	2.72906	5.41645	1.5672e-18	WT_unique	109.971	16.5863
chr13	70793152	70793308	78	2.1145	5.2608	3.24586e-11	WT_unique	79.7852	18.4245
chr13	71963659	71963862	102	0.94299	6.47418	2.37146e-06	WT_unique	123.27	64.1192
chr13	72081018	72081214	98	2.23395	5.14313	1.92262e-11	WT_unique	76.6442	16.2927
chr13	73033185	73033312	64	0.39449	5.44294	0.0188382	WT_unique	49.8729	37.9412
chr13	73330947	73331126	90	0.43676	6.0168	0.00882114	WT_unique	75.3314	55.6542
chr13	73374219	73374354	68	2.23523	4.89984	1.0292e-09	WT_unique	64.779	13.7583
chr13	73431457	73431872	208	1.11431	6.50993	4.03249e-08	WT_unique	134.093	61.9389
chr13	73763530	73763891	181	1.57768	6.29348	1.35523e-12	WT_unique	135.516	45.4006
chr13	74399406	74399648	121	2.04133	4.33444	2.83722e-06	WT_unique	40.9305	9.94365
chr13	74529572	74529762	95	1.8393	8.93077	7.56999e-89	WT_unique	923.149	257.981
chr13	74591374	74591870	248	3.03669	5.36894	2.51464e-22	WT_unique	118.38	14.426
chr13	75993705	75993858	77	2.00195	4.49185	1.03322e-06	WT_unique	45.0303	11.2424
chr13	76021890	76022056	83	0.09458	5.88476	0.0342648	WT_unique	61.0555	57.1812
chr13	76844733	76844940	104	0.2534	5.07583	0.0371218	WT_unique	36.8229	30.8913
chr13	76927838	76928286	224	3.7143	5.81263	2.44264e-43	WT_unique	203.626	15.5138
chr13	77128185	77128590	203	1.51124	5.09799	3.27601e-06	WT_unique	57.8245	20.2854
chr13	80557281	80557618	169	0.55954	6.03237	0.00330685	WT_unique	79.4591	53.9145
chr13	80883279	80883472	97	0.04443	7.90042	0.017059	WT_unique	242.634	235.275
chr13	80949081	80949358	139	1.22127	5.6516	4.85273e-06	WT_unique	76.7575	32.9217
chr13	83532116	83532277	81	1.09931	4.2652	0.00400634	WT_unique	28.1459	13.1368
chr13	85359279	85359631	176	1.5769	6.48521	7.29472e-14	WT_unique	154.735	51.8675
chr13	85359782	85359932	75	1.65645	6.48918	7.03513e-15	WT_unique	159.499	50.5961
chr13	85376668	85376897	115	2.00904	4.79178	8.18461e-08	WT_unique	55.5725	13.8064
chr13	85629676	85630131	228	2.84294	5.50666	1.96415e-21	WT_unique	121.78	16.9732
chr13	88799317	88799575	129	1.37638	4.87493	6.75059e-05	WT_unique	47.2788	18.211
chr13	89739363	89739570	104	-0.03702	8.055	0.0167141	WT_unique	262.558	269.382
chr13	90153015	90153188	87	1.11277	5.78611	1.38318e-05	WT_unique	81.1486	37.5236
chr13	90233895	90234251	178	1.56569	5.68296	1.43263e-08	WT_unique	88.3896	29.8594
chr13	90473509	90473805	148	1.06728	5.91437	1.2341e-05	WT_unique	87.3061	41.664
chr13	90514013	90514258	123	0.78641	6.43518	4.73398e-05	WT_unique	113.645	65.8894
chr13	90546762	90546939	89	1.31486	4.58746	0.000346964	WT_unique	37.9201	15.2425
chr13	93828894	93829030	68	1.78908	4.54638	1.31139e-05	WT_unique	43.439	12.5694
chr13	96973441	96973652	106	1.28885	5.51014	4.89522e-06	WT_unique	71.2375	29.1559
chr13	97007789	97008105	158	0.40051	6.8504	0.00252828	WT_unique	132.574	100.437
chr13	97235135	97235270	68	0.31895	5.08731	0.0302836	WT_unique	37.9699	30.4387
chr13	98926348	98926490	71	-0.439	6.51084	0.00350058	WT_unique	78.3217	106.178
chr13	99328552	99328733	91	1.791	4.44513	1.48094e-05	WT_unique	40.5219	11.7097
chr13	99366784	99367022	119	0.87214	4.98792	0.00236169	WT_unique	42.9323	23.4554
chr13	99490023	99490244	111	1.16346	5.07408	0.000300975	WT_unique	50.416	22.5078
chr13	100152742	100152953	106	3.62486	4.56303	3.01766e-18	WT_unique	83.0242	6.72997
chr13	100183190	100183465	138	2.19708	5.48433	2.35792e-13	WT_unique	95.8609	20.9052
chr13	100317530	100317781	126	0.59273	5.11441	0.00977724	WT_unique	42.5408	28.2082
chr13	101540692	101540943	126	0.40088	5.90075	0.0110297	WT_unique	68.6501	51.9953
chr13	102745083	102745775	346	1.11633	6.06012	1.53269e-06	WT_unique	98.2432	45.3162
chr13	103921000	103921205	103	-0.03286	6.86481	0.0256103	WT_unique	115.231	117.885
chr13	104005566	104005856	145	1.86077	4.80712	7.51561e-07	WT_unique	53.3533	14.6897
chr13	104468143	104468341	99	0.96834	5.03389	0.00101893	WT_unique	45.8249	23.4208
chr13	104894794	104895059	133	1.03149	5.25785	0.000355528	WT_unique	54.7048	26.7618
chr13	105516162	105516400	119	2.80984	4.63748	1.66224e-12	WT_unique	65.9088	9.39934
chr13	106562638	106562966	164	1.75851	5.85276	1.52629e-11	WT_unique	106.301	31.4177
chr13	107059516	107059790	137	2.14171	5.09907	2.33894e-10	WT_unique	72	16.316
chr13	107114046	107114340	147	0.3025	5.38306	0.0297676	WT_unique	46.344	37.5778
chr13	107328694	107329316	311	2.01407	5.81485	5.00486e-14	WT_unique	113.134	28.0089
chr13	107485714	107485977	132	1.01169	5.94352	1.86551e-05	WT_unique	87.3881	43.3414
chr13	109647899	109648090	96	0.5954	5.82418	0.00309823	WT_unique	69.6417	46.0931
chr13	109659182	109659393	106	1.52335	5.35011	5.50067e-07	WT_unique	69.1561	24.0578
chr13	110018467	110018625	79	0.79349	5.14414	0.00310921	WT_unique	46.5557	26.8601
chr13	110277834	110278037	102	2.6263	5.08668	5.14762e-14	WT_unique	84.4386	13.6756
chr13	110741654	110741781	64	-0.08183	5.69273	0.0375529	WT_unique	50.2766	53.2107
chr13	110924987	110925528	271	3.40392	5.70211	4.70576e-34	WT_unique	169.374	16.0017
chr13	111686180	111686408	114	0.30274	6.22167	0.0139095	WT_unique	82.8851	67.1958
chr13	112325233	112325457	112	1.45036	5.58731	2.58019e-07	WT_unique	79.4784	29.0835
chr13	112345550	112345859	155	1.61599	5.66644	4.82908e-09	WT_unique	88.9199	29.0093
chr13	112416703	112416971	134	0.91797	5.57741	0.00033049	WT_unique	65.6351	34.7376
chr13	112425302	112425501	100	1.13644	4.88863	0.000531794	WT_unique	43.9213	19.979
chr13	113929949	113930316	184	3.13286	4.5793	2.15801e-14	WT_unique	70.8026	8.07169
chr13	114101282	114101451	85	1.90625	5.05915	1.67548e-08	WT_unique	64.5469	17.2201
chr13	114158382	114158747	183	3.10465	4.96241	1.75672e-17	WT_unique	91.4388	10.6301
chr13	114654332	114654902	285	2.60935	5.03338	7.60384e-14	WT_unique	80.8993	13.2572
chr13	114933620	114933853	117	0.20242	5.47245	0.0321112	WT_unique	47.6254	41.3909
chr13	116192855	116193031	88	1.42493	4.75662	6.48823e-05	WT_unique	44.2954	16.4973
chr13	116951382	116951695	157	1.73961	5.40237	9.80762e-09	WT_unique	77.2881	23.144
chr13	117143808	117144167	180	2.08136	4.99363	1.68414e-09	WT_unique	65.5403	15.4866
chr13	117223044	117223283	120	1.23752	5.92275	7.23565e-07	WT_unique	93.1517	39.5057
chr13	117381038	117381339	151	2.16872	5.49921	2.35792e-13	WT_unique	95.9074	21.3306
chr13	119428810	119429165	178	0.29888	7.10831	0.00526229	WT_unique	153.038	124.402
chr13	119708034	119708256	111	1.71826	4.46241	2.29127e-05	WT_unique	39.9892	12.1533
chr13	119754407	119754786	190	3.03841	5.23837	1.84561e-20	WT_unique	108.201	13.1698
chr14	6637249	6637441	96	1.00674	5.53085	0.000155756	WT_unique	65.5362	32.6154
chr14	7847781	7847919	69	0.5767	6.36989	0.00122026	WT_unique	101.002	67.7214
chr14	7853836	7854045	105	1.28579	5.42382	6.91185e-06	WT_unique	67.0291	27.4917
chr14	7870627	7871496	435	2.51607	5.7203	1.34349e-19	WT_unique	126.092	22.0433
chr14	8030399	8030678	140	0.13987	4.73837	0.0501785	WT_unique	28.0185	25.4296
chr14	8789421	8789625	102	2.55517	4.57994	4.92554e-10	WT_unique	57.9817	9.86525
chr14	9296269	9296452	92	0.91787	4.65587	0.003587	WT_unique	34.6505	18.3402
chr14	9337029	9337351	161	1.59846	5.59491	1.88167e-08	WT_unique	84.1062	27.7743
chr14	11612556	11612770	107	1.39254	6.39713	8.02972e-11	WT_unique	136.561	52.0151
chr14	11612928	11613323	198	1.33539	6.41394	5.22746e-10	WT_unique	135.452	53.6775
chr14	11731498	11731727	115	2.63598	4.41645	2.19948e-09	WT_unique	53.24	8.56504
chr14	11883307	11883498	96	1.32826	5.80747	2.07582e-07	WT_unique	88.7454	35.3427
chr14	12070999	12071201	101	2.45286	4.91188	2.73464e-11	WT_unique	70.4394	12.8656
chr14	13551276	13551451	88	1.4166	4.9915	1.83553e-05	WT_unique	51.977	19.4703
chr14	13653008	13653241	117	1.08673	4.89517	0.000731216	WT_unique	43.3673	20.4185
chr14	14596538	14596671	67	1.3525	4.99185	4.77237e-05	WT_unique	50.8473	19.9125
chr14	16380233	16380475	121	1.11483	5.48739	4.33438e-05	WT_unique	66.0188	30.4839
chr14	16448814	16448996	91	1.16679	5.32249	7.51663e-05	WT_unique	59.9582	26.7061
chr14	16510622	16510786	82	1.91192	5.28942	1.3643e-09	WT_unique	75.8659	20.1605
chr14	16554715	16554909	97	1.73938	5.64053	4.7878e-10	WT_unique	91.1531	27.3002
chr14	16685186	16685313	64	2.05397	3.98505	3.49722e-05	WT_unique	32.2681	7.77081
chr14	16957830	16958092	131	2.39693	4.9771	2.93283e-11	WT_unique	72.282	13.7241
chr14	17918073	17918406	167	2.20026	6.00596	1.83971e-18	WT_unique	137.767	29.9779
chr14	18062185	18062450	133	1.21921	5.68643	4.06738e-06	WT_unique	78.577	33.7502
chr14	18554337	18554464	64	1.91462	4.55622	1.54702e-06	WT_unique	45.6812	12.1166
chr14	19728820	19728967	74	1.89717	5.78005	1.30922e-12	WT_unique	106.053	28.4719
chr14	19976751	19977204	227	1.70592	5.66763	6.63527e-10	WT_unique	91.8107	28.1423
chr14	20047461	20047588	64	2.26669	4.56206	3.33821e-08	WT_unique	51.8188	10.7683
chr14	20100578	20100720	71	1.54934	4.88863	7.61508e-06	WT_unique	50.6784	17.3151
chr14	20201164	20201319	78	1.05801	4.65389	0.0017935	WT_unique	36.3251	17.4467
chr14	20214240	20214510	135	1.2865	5.18589	2.82527e-05	WT_unique	56.852	23.3062
chr14	20246960	20247266	153	2.37181	4.77465	5.80855e-10	WT_unique	62.2739	12.0315
chr14	20938644	20938797	77	0.62397	4.99363	0.0112099	WT_unique	39.5502	25.6635
chr14	21337969	21338209	120	2.27647	3.91881	8.47811e-06	WT_unique	33.2906	6.87126
chr14	21369168	21369329	81	2.14559	4.32012	6.75529e-07	WT_unique	42.0174	9.49603
chr14	21672574	21672738	82	1.56024	4.7047	2.30693e-05	WT_unique	44.7812	15.1851
chr14	22052397	22052742	173	2.56492	4.64587	9.77768e-11	WT_unique	60.8983	10.2917
chr14	22171903	22172030	64	3.02784	3.5736	1.34269e-07	WT_unique	34.0014	4.16894
chr14	22445162	22445331	85	2.16507	4.91009	1.69362e-09	WT_unique	63.6737	14.1974
chr14	22587297	22588096	400	3.70406	5.91807	2.86136e-46	WT_unique	218.29	16.7494
chr14	22815040	22815709	335	3.17967	6.37173	4.03329e-46	WT_unique	249.27	27.5102
chr14	22823079	22823206	64	2.58804	4.39354	3.7604e-09	WT_unique	51.5378	8.57134
chr14	24900717	24901094	189	3.02818	4.92587	1.76776e-16	WT_unique	86.8203	10.6426
chr14	24906995	24907166	86	3.38751	3.89068	1.593e-10	WT_unique	47.9825	4.58501
chr14	25360792	25361024	116	0.09888	6.61159	0.025179	WT_unique	101.198	94.4939
chr14	28639152	28639282	65	1.17291	5.34783	5.42183e-05	WT_unique	61.1502	27.1217
chr14	28808107	28808490	192	1.85294	5.37619	1.84868e-09	WT_unique	78.9386	21.8524
chr14	29941047	29941174	64	0.9237	4.72432	0.00389378	WT_unique	36.4077	19.1925
chr14	30619015	30619142	64	1.19898	4.85583	0.000332371	WT_unique	43.8748	19.1111
chr14	30904338	30904541	102	0.89939	5.6521	0.000299942	WT_unique	68.6789	36.8197
chr14	30974360	30974604	122	1.28833	4.86608	0.000166988	WT_unique	45.5774	18.6605
chr14	31188845	31189213	184	3.02699	5.44542	3.50281e-23	WT_unique	124.406	15.2626
chr14	31385993	31386315	161	0.95797	5.432	0.000399044	WT_unique	60.1705	30.9746
chr14	32165642	32165903	131	0.65923	6.2448	0.000609964	WT_unique	95.3007	60.346
chr14	32177818	32178098	140	2.15031	5.17575	8.70832e-11	WT_unique	76.157	17.1554
chr14	34229248	34229454	103	1.33563	4.98379	6.85608e-05	WT_unique	50.2693	19.9176
chr14	34616957	34617099	71	0.51185	5.53035	0.0105989	WT_unique	55.1877	38.7044
chr14	34764014	34764475	231	1.87048	5.94352	1.62378e-13	WT_unique	117.683	32.1842
chr14	36892989	36893262	137	2.17198	5.41367	1.6925e-12	WT_unique	90.4883	20.0799
chr14	40956242	40956496	127	-0.02954	5.90599	0.0357467	WT_unique	59.3518	60.5796
chr14	45005897	45006161	132	1.85314	6.15559	7.01075e-15	WT_unique	135.501	37.5052
chr14	45191037	45191329	146	1.27283	5.41763	9.85307e-06	WT_unique	66.443	27.4972
chr14	45211551	45211740	95	1.44222	4.60716	0.000165142	WT_unique	40.1762	14.7849
chr14	45321138	45321271	67	1.83623	5.28291	7.71481e-09	WT_unique	73.569	20.6032
chr14	45388857	45389159	151	0.54663	5.94741	0.0036231	WT_unique	74.5804	51.0591
chr14	45530112	45530281	85	0.12136	6.7113	0.0227267	WT_unique	109.287	100.47
chr14	47189175	47189464	145	0.33515	5.69984	0.0196293	WT_unique	58.3805	46.2783
chr14	47242831	47243076	123	2.49965	4.11441	1.30792e-07	WT_unique	41.1904	7.28326
chr14	47629406	47629533	64	1.25295	4.43054	0.00121376	WT_unique	33.2899	13.9681
chr14	47638495	47638779	142	1.88953	5.1201	1.55931e-08	WT_unique	66.9432	18.0676
chr14	48153810	48154020	105	2.83807	4.58371	5.13948e-12	WT_unique	64.1219	8.96731
chr14	48288649	48288904	128	1.12805	5.71182	1.26742e-05	WT_unique	77.485	35.452
chr14	49373065	49373316	126	1.78103	5.93706	2.19173e-12	WT_unique	113.581	33.0492
chr14	49540191	49540361	85	1.37397	4.83974	9.7624e-05	WT_unique	46.101	17.7871
chr14	50834539	50834912	187	2.34576	4.59984	7.27827e-09	WT_unique	54.6716	10.7552
chr14	51082767	51083002	118	0.46857	6.74464	0.00160947	WT_unique	126.144	91.1616
chr14	51495902	51496127	113	1.83815	4.7539	8.26603e-07	WT_unique	51.0194	14.2691
chr14	51987191	51987388	99	0.68261	6.1657	0.000653771	WT_unique	90.9502	56.6653
chr14	53349249	53349376	64	0.13032	4.91486	0.047308	WT_unique	31.5599	28.834
chr14	54426713	54426899	93	0.18326	5.8526	0.0281108	WT_unique	61.5732	54.2281
chr14	54464792	54464919	64	0.0881	6.36608	0.0287609	WT_unique	85.0435	80.0057
chr14	54701468	54701678	105	0.53513	4.95119	0.0193625	WT_unique	37.2393	25.6987
chr14	55577912	55578443	266	1.23088	6.06182	2.57693e-07	WT_unique	102.342	43.6037
chr14	55760233	55760360	64	0.17351	5.27248	0.0386022	WT_unique	41.0479	36.3964
chr14	55855059	55855434	188	1.21661	5.63112	6.79383e-06	WT_unique	75.5534	32.5101
chr14	55879734	55879893	80	0.23506	5.47345	0.0321112	WT_unique	48.2006	40.9537
chr14	55905646	55905773	64	1.44339	4.72766	6.48823e-05	WT_unique	43.6938	16.0663
chr14	56689821	56690026	103	1.36032	5.34544	4.69062e-06	WT_unique	65.1458	25.374
chr14	57664538	57664665	64	0.17069	7.03788	0.0160454	WT_unique	139.413	123.857
chr14	60409727	60410095	184	2.08269	4.87073	1.20703e-08	WT_unique	60.216	14.2154
chr14	60667534	60667697	82	1.66133	4.53372	3.07581e-05	WT_unique	41.1947	13.0236
chr14	60993573	60993868	148	2.14458	5.3393	7.40881e-12	WT_unique	85.1297	19.253
chr14	61682315	61682496	91	0.83623	7.01203	6.33433e-07	WT_unique	172.463	96.5976
chr14	62662334	62662469	68	2.726	4.38492	3.66579e-10	WT_unique	53.7398	8.12248
chr14	63132350	63132526	88	0.68823	5.63002	0.0023443	WT_unique	62.8628	39.0136
chr14	63309017	63309200	92	1.09586	4.92918	0.000603544	WT_unique	44.5425	20.8395
chr14	63447718	63447914	98	1.12742	5.10989	0.000218354	WT_unique	51.0415	23.3634
chr14	64005927	64006055	64	1.02673	4.86651	0.000998168	WT_unique	41.6393	20.4375
chr14	64546929	64547178	125	1.07033	4.62396	0.0017935	WT_unique	35.7315	17.0157
chr14	64572888	64573019	66	1.43047	6.0736	1.9474e-09	WT_unique	110.571	41.0231
chr14	64573765	64573950	93	1.38264	6.25089	7.71864e-10	WT_unique	122.974	47.1626
chr14	65074848	65075086	119	0.76742	5.17616	0.00416412	WT_unique	47.1724	27.7122
chr14	65883369	65883496	64	1.22705	4.69884	0.000484496	WT_unique	39.7357	16.9747
chr14	67858828	67859112	142	1.7366	5.08025	3.13157e-07	WT_unique	61.7578	18.532
chr14	68695955	68696233	139	1.61146	5.14587	6.41972e-07	WT_unique	61.8885	20.2541
chr14	68718759	68719048	145	3.86859	4.25191	3.49254e-17	WT_unique	72.8171	4.98507
chr14	69029032	69029372	170	2.80619	4.93016	2.10319e-14	WT_unique	80.6306	11.528
chr14	69161994	69162145	76	1.09403	5.04091	0.000561178	WT_unique	48.0987	22.5319
chr14	69220357	69220484	64	1.6037	5.25711	3.25296e-07	WT_unique	66.6697	21.9365
chr14	69686358	69686545	94	0.03976	4.85022	0.0521584	WT_unique	29.2446	28.4497
chr14	71082399	71082798	200	2.47701	4.97016	3.30636e-12	WT_unique	73.9596	13.2843
chr14	72709918	72710351	217	0.05749	6.15587	0.0322783	WT_unique	72.7369	69.8954
chr14	73013882	73014624	371	2.02369	6.053	2.32229e-16	WT_unique	133.884	32.926
chr14	74169482	74169712	115	2.34806	5.69307	4.70546e-17	WT_unique	116.736	22.928
chr14	75829570	75829765	98	-0.30971	7.04889	0.00561403	WT_unique	118.935	147.416
chr14	75937712	75938206	247	2.01708	6.04984	3.7268e-16	WT_unique	133.286	32.9293
chr14	76505811	76506110	150	1.08459	5.96463	5.60172e-06	WT_unique	90.9452	42.883
chr14	76658229	76658598	185	1.19685	5.67575	7.92137e-06	WT_unique	77.3953	33.7619
chr14	76698812	76699218	203	1.99007	5.6463	1.52879e-12	WT_unique	99.8254	25.1287
chr14	76834092	76834390	149	2.67075	4.19616	8.55666e-09	WT_unique	46.2549	7.2641
chr14	77700696	77700823	64	2.45884	4.09491	2.23435e-07	WT_unique	40.0667	7.28783
chr14	78900929	78901130	101	0.19042	5.17712	0.0392961	WT_unique	38.6482	33.8694
chr14	78935898	78936025	64	0.91168	5.22302	0.00110921	WT_unique	51.228	27.231
chr14	79322052	79322192	70	1.36665	5.14386	1.62453e-05	WT_unique	56.775	22.0168
chr14	79482290	79482463	87	0.04282	7.96196	0.0169966	WT_unique	253.066	245.665
chr14	79549402	79549665	132	2.42089	4.63573	1.54483e-09	WT_unique	57.5273	10.7427
chr14	80657315	80657719	202	1.4474	4.94209	2.68866e-05	WT_unique	50.766	18.615
chr14	86254277	86254566	145	0.88508	5.52679	0.000518563	WT_unique	62.6538	33.9244
chr14	86307836	86308049	107	0.57633	4.68097	0.0213154	WT_unique	31.3227	21.0071
chr14	88395172	88395346	87	1.49667	4.99806	8.42726e-06	WT_unique	53.6831	19.0237
chr14	99053797	99054072	138	1.94497	4.46463	2.65684e-06	WT_unique	43.3246	11.2523
chr14	99174388	99174596	104	2.47701	4.97016	3.30636e-12	WT_unique	73.9596	13.2843
chr14	99373785	99373974	95	1.26449	4.82148	0.000200478	WT_unique	43.8263	18.2425
chr14	99383233	99383406	87	1.69714	4.45232	3.52503e-05	WT_unique	39.4209	12.1573
chr14	99499585	99499835	125	2.67614	4.5736	4.80031e-11	WT_unique	60.1991	9.41871
chr14	99535820	99536018	99	0.50934	5.15814	0.014767	WT_unique	42.6008	29.929
chr14	100488877	100489108	116	1.65197	5.30747	9.32833e-08	WT_unique	70.2027	22.3389
chr14	102898534	102898700	83	0.52856	5.6427	0.00810929	WT_unique	60.0037	41.5974
chr14	104814125	104814312	94	0.24441	4.88181	0.0419826	WT_unique	32.0892	27.0884
chr14	105329157	105329317	80	-0.21145	7.22511	0.0102922	WT_unique	139.043	160.991
chr14	105752691	105753037	173	2.27925	5.66019	1.00395e-15	WT_unique	111.416	22.9523
chr14	105890617	105890839	111	0.99796	6.02933	1.45032e-05	WT_unique	92.3033	46.2169
chr14	116925178	116925386	104	3.85581	4.9247	2.5882e-26	WT_unique	115.569	7.98225
chr14	116928535	116928727	96	3.82405	5.18616	2.66112e-30	WT_unique	137.015	9.67415
chr14	118851541	118851722	91	1.94198	5.04041	1.67548e-08	WT_unique	64.5077	16.7887
chr14	119466995	119467146	76	1.35576	5.41278	4.82813e-06	WT_unique	68.1509	26.6285
chr14	120705211	120705926	358	2.17694	5.80511	4.01304e-16	WT_unique	118.898	26.2936
chr14	121399788	121399982	97	1.68689	4.7652	4.32377e-06	WT_unique	48.7944	15.1554
chr14	121445337	121445487	75	0.70421	4.90769	0.0105143	WT_unique	38.3139	23.5162
chr14	121852722	121852911	95	0.83453	5.14097	0.00226889	WT_unique	47.1189	26.4227
chr14	122130135	122130595	230	1.48309	6.39482	5.10223e-12	WT_unique	140.689	50.3275
chr14	122368657	122368890	117	1.66841	5.5162	1.06459e-08	WT_unique	81.5948	25.6697
chr14	122607411	122607863	226	3.59752	4.72251	7.33987e-20	WT_unique	91.854	7.58816
chr14	122818824	122819050	113	2.69745	4.70919	3.62965e-12	WT_unique	66.6215	10.2707
chr14	123173297	123173505	104	1.64213	5.57201	9.40837e-09	WT_unique	84.0441	26.9263
chr14	123533119	123533309	95	0.95322	5.90186	5.84905e-05	WT_unique	83.1976	42.9698
chr15	3389122	3389336	107	1.48086	5.0222	8.42726e-06	WT_unique	54.2906	19.451
chr15	3669609	3669783	87	1.98887	5.44113	4.69503e-11	WT_unique	86.5562	21.8066
chr15	3751033	3751195	81	1.64079	4.5239	3.07581e-05	WT_unique	40.625	13.0276
chr15	5675715	5675859	72	1.17539	4.52083	0.000999569	WT_unique	34.5	15.2754
chr15	6326061	6326373	156	1.54729	5.41079	2.14504e-07	WT_unique	72.7278	24.884
chr15	6857582	6857883	151	2.18434	5.56182	5.39055e-14	WT_unique	100.705	22.1564
chr15	7213760	7213924	82	1.10119	5.17326	0.000282534	WT_unique	52.8509	24.6355
chr15	7962965	7963095	65	0.26161	5.3474	0.029853	WT_unique	44.5763	37.1836
chr15	8684482	8684694	106	1.52813	5.01309	5.66925e-06	WT_unique	54.8399	19.0145
chr15	8816842	8817123	141	1.37681	5.09244	1.92349e-05	WT_unique	54.9804	21.1713
chr15	10409956	10410100	72	0.7015	5.07741	0.00594897	WT_unique	43.0565	26.4769
chr15	10436807	10437062	128	1.63196	4.42118	5.39123e-05	WT_unique	37.7174	12.1695
chr15	10690297	10690569	136	2.94752	5.09984	7.63834e-18	WT_unique	95.2469	12.3469
chr15	10838405	10838532	64	2.03969	5.28919	1.36668e-10	WT_unique	79.2882	19.2842
chr15	10864455	10864702	124	1.03773	5.39017	0.000181251	WT_unique	60.0892	29.2691
chr15	11355950	11356169	110	0.89261	5.0736	0.00211003	WT_unique	45.8835	24.7147
chr15	12084318	12084578	130	1.18454	5.54024	1.88729e-05	WT_unique	70.1568	30.8665
chr15	12089398	12089552	77	0.48067	5.53085	0.0105989	WT_unique	54.6135	39.1385
chr15	25269748	25269875	64	0.27638	5.60579	0.0242371	WT_unique	53.5933	44.2498
chr15	25369729	25369889	80	0.56855	5.18643	0.0124177	WT_unique	44.3452	29.9017
chr15	25449099	25449299	100	1.34929	5.99105	3.08147e-08	WT_unique	101.525	39.8472
chr15	27682618	27683093	238	1.88883	7.05581	3.70722e-27	WT_unique	256.04	69.1374
chr15	27937673	27937812	70	0.26256	7.03487	0.00826159	WT_unique	143.624	119.726
chr15	32002976	32003378	201	0.95141	5.8157	0.000110707	WT_unique	78.3252	40.5041
chr15	32328503	32328825	161	1.07533	5.78398	1.88299e-05	WT_unique	79.9843	37.9575
chr15	33183908	33184165	129	2.25803	5.03807	8.50522e-11	WT_unique	71.8584	15.0225
chr15	33250849	33250976	64	0.97346	5.20734	0.000575935	WT_unique	51.7709	26.3661
chr15	34187536	34187751	108	1.10814	5.46435	5.95977e-05	WT_unique	64.8224	30.0706
chr15	34778121	34778310	95	2.03341	5.54274	4.24985e-12	WT_unique	94.3169	23.0395
chr15	34965989	34966202	107	0.34151	5.41763	0.0241136	WT_unique	48.114	37.9723
chr15	35020912	35021453	271	1.31372	6.33688	1.74133e-09	WT_unique	127.446	51.2692
chr15	35080719	35080975	128	2.19726	5.16237	5.31547e-11	WT_unique	76.6918	16.7228
chr15	35826842	35826974	66	0.46625	5.55426	0.0125862	WT_unique	55.2302	39.978
chr15	35904965	35905293	164	1.59956	5.10989	1.46217e-06	WT_unique	60.1157	19.8368
chr15	36375003	36375130	64	0.2252	6.48172	0.0172701	WT_unique	96.6247	82.6602
chr15	36656693	36656834	71	1.03269	5.63222	8.03869e-05	WT_unique	70.9419	34.6762
chr15	36759044	36759181	69	1.16928	5.43229	3.76407e-05	WT_unique	64.7555	28.7931
chr15	37950697	37950885	94	0.43378	5.25711	0.0208109	WT_unique	44.4466	32.9047
chr15	38938899	38939048	75	0.74575	5.18752	0.00416412	WT_unique	47.1895	28.1418
chr15	41830711	41831125	207	2.93571	6.47071	1.75352e-42	WT_unique	245.327	32.0634
chr15	41846547	41846806	130	0.90689	5.50141	0.000477131	WT_unique	62.0283	33.0818
chr15	43438021	43438912	446	3.59502	6.76744	7.12372e-78	WT_unique	378.71	31.3399
chr15	43615753	43616013	130	1.77954	5.1649	5.49863e-08	WT_unique	66.4718	19.3617
chr15	43624508	43624843	168	1.06922	6.63081	2.61239e-08	WT_unique	143.551	68.4131
chr15	43807322	43807641	160	2.29341	4.88244	3.64779e-10	WT_unique	65.3061	13.322
chr15	44760368	44760608	120	1.13587	5.39528	6.25416e-05	WT_unique	62.3888	28.3907
chr15	50400499	50400813	157	2.50528	6.77477	2.55966e-38	WT_unique	260.91	45.9544
chr15	50401196	50401785	295	2.58235	6.65235	1.77165e-37	WT_unique	246.172	41.1031
chr15	50772676	50772901	113	2.04837	5.2292	2.27384e-10	WT_unique	76.288	18.4432
chr15	51412343	51412549	103	0.44634	6	0.00754174	WT_unique	74.7069	54.8276
chr15	51583704	51584048	172	1.52924	5.83455	5.47896e-09	WT_unique	96.9501	33.5893
chr15	51761790	51762292	251	2.0719	6.79801	2.5149e-27	WT_unique	228.169	54.2691
chr15	51804798	51804973	88	0.90509	5.10396	0.00161619	WT_unique	47.0625	25.1313
chr15	53001771	53002290	260	1.51742	6.14357	1.11901e-10	WT_unique	119.617	41.7835
chr15	53237550	53237758	104	1.81112	6.05487	8.29122e-14	WT_unique	124.537	35.4892
chr15	54353637	54354142	253	2.91866	6.08995	1.61678e-32	WT_unique	187.309	24.7717
chr15	54386726	54387491	383	3.17179	5.76593	4.62237e-31	WT_unique	163.35	18.1266
chr15	55134763	55134946	92	-0.18652	6.36693	0.0215335	WT_unique	77.3683	88.0463
chr15	55291913	55292052	70	-0.48301	5.71836	0.0100398	WT_unique	44.5346	62.2441
chr15	55479681	55479989	154	0.82127	5.61478	0.000835158	WT_unique	65.1374	36.8641
chr15	55794924	55795126	101	1.18465	5.39721	3.24652e-05	WT_unique	63.5374	27.9521
chr15	55923212	55923893	341	3.38296	6.16125	8.87158e-46	WT_unique	231.157	22.1582
chr15	56841656	56841847	96	1.34302	5.40669	4.82813e-06	WT_unique	67.5648	26.6337
chr15	57037113	57037434	161	2.98536	4.84674	1.2979e-15	WT_unique	80.9759	10.2252
chr15	57645988	57646230	121	1.5738	4.2873	0.000144249	WT_unique	33.6889	11.3169
chr15	57948854	57949087	117	1.02121	5.71031	5.56827e-05	WT_unique	74.5902	36.7508
chr15	58021594	58021772	89	1.26413	5.43518	1.17255e-05	WT_unique	67.0537	27.9178
chr15	59237932	59238059	64	1.27582	5.01516	0.0001159	WT_unique	50.3203	20.7818
chr15	59391836	59392274	219	1.32002	6.0064	5.37378e-08	WT_unique	101.576	40.684
chr15	61127190	61127455	133	0.72782	5.88744	0.000895065	WT_unique	76.1805	45.999
chr15	61609842	61609982	70	0.19722	5.75711	0.0305077	WT_unique	57.9092	50.5101
chr15	62119099	62119469	185	1.30902	6.07185	3.85359e-08	WT_unique	105.885	42.7348
chr15	62658550	62659176	313	2.68402	5.82732	7.71487e-24	WT_unique	143.941	22.3982
chr15	62889979	62890127	74	1.90575	4.44589	4.23127e-06	WT_unique	42.1881	11.2591
chr15	63553684	63553817	67	2.58275	4.76934	1.28687e-11	WT_unique	66.7509	11.1422
chr15	64271518	64271993	238	0.36657	6.5064	0.00696888	WT_unique	103.228	80.0658
chr15	64670210	64670449	120	0.49476	5.47491	0.0101987	WT_unique	52.7936	37.4665
chr15	65021973	65022111	69	0.54397	5.41585	0.00817147	WT_unique	51.5477	35.3556
chr15	65042456	65042778	161	1.66209	5.07709	7.31086e-07	WT_unique	60.0518	18.9752
chr15	65853025	65853549	262	1.12413	6.152	6.54474e-07	WT_unique	104.987	48.1657
chr15	66774939	66775131	96	1.47519	5.65955	6.96544e-08	WT_unique	84.2815	30.3149
chr15	66860940	66861155	108	0.57763	7.19964	5.58996e-05	WT_unique	179.577	120.328
chr15	66883616	66883900	142	0.50864	6.26666	0.0031293	WT_unique	91.8355	64.5498
chr15	67161757	67161987	115	1.42146	5.48864	7.56262e-07	WT_unique	73.4846	27.4343
chr15	67352388	67352820	216	2.0477	5.46924	1.13859e-11	WT_unique	90.0772	21.7869
chr15	71499529	71499805	138	1.85929	5.7409	8.10397e-12	WT_unique	101.867	28.0758
chr15	71678874	71679001	64	0.04939	5.39934	0.0423895	WT_unique	42.9336	41.4887
chr15	72116691	72117011	160	1.05397	5.69313	3.67904e-05	WT_unique	74.5489	35.9058
chr15	72206001	72206234	117	0.90969	5.42821	0.000526212	WT_unique	59.0168	31.4146
chr15	72801430	72801557	64	0.14363	5.84456	0.0333277	WT_unique	60.3957	54.6726
chr15	73351063	73351308	123	1.09093	5.58933	4.6941e-05	WT_unique	70.2679	32.9879
chr15	73404083	73404210	64	0.25158	5.69803	0.0264943	WT_unique	56.6428	47.5786
chr15	73451728	73451887	80	0.86547	5.80367	0.000246064	WT_unique	75.3954	41.3821
chr15	73548203	73548359	78	0.07327	5.36651	0.0428759	WT_unique	42.3164	40.2209
chr15	74049662	74049832	85	2.49025	4.77921	1.21593e-10	WT_unique	65.0887	11.5842
chr15	74514339	74514574	118	0.26134	5.6774	0.0265526	WT_unique	56.0278	46.7447
chr15	75544266	75544456	95	1.69193	5.50386	5.12581e-09	WT_unique	81.562	25.2445
chr15	75703938	75704301	182	0.80882	6.58049	1.33019e-05	WT_unique	126.667	72.3078
chr15	75968931	75969321	195	1.18638	6.11935	2.53955e-07	WT_unique	104.876	46.0829
chr15	76205169	76205296	64	0.11684	8.03075	0.0114459	WT_unique	272.322	251.137
chr15	77080052	77080290	119	1.01707	5.84707	2.3943e-05	WT_unique	81.8894	40.4631
chr15	77095362	77095530	84	0.54847	5.19696	0.0124177	WT_unique	44.3602	30.3311
chr15	77245498	77245712	107	0.75747	5.55148	0.00160754	WT_unique	60.9779	36.0704
chr15	77578868	77579023	78	1.15287	5.54439	1.88729e-05	WT_unique	69.5908	31.297
chr15	78851833	78852016	92	0.6461	5.60989	0.00355537	WT_unique	61.0932	39.0389
chr15	80303850	80304018	84	0.49877	5.61403	0.00936275	WT_unique	58.2189	41.2021
chr15	80704357	80704563	103	0.10365	6.01766	0.0328532	WT_unique	67.1579	62.5022
chr15	81062381	81062508	64	1.86665	4.85109	3.05559e-07	WT_unique	55.1166	15.1135
chr15	81159140	81159624	242	1.56572	5.98658	3.3141e-10	WT_unique	109.095	36.8533
chr15	83065724	83066023	150	0.51133	5.49877	0.0104025	WT_unique	53.9831	37.8732
chr15	84167674	84167860	93	1.75039	5.08684	3.13157e-07	WT_unique	62.3378	18.5281
chr15	84853816	84854063	124	0.52189	6.65819	0.000985312	WT_unique	121.023	84.2874
chr15	85231615	85232145	265	0.78339	6.5359	3.24908e-05	WT_unique	121.735	70.7278
chr15	85359445	85359744	150	0.96705	5.89461	5.84905e-05	WT_unique	83.1783	42.5499
chr15	85574612	85574844	116	1.11584	5.63704	2.86386e-05	WT_unique	73.2603	33.804
chr15	86054011	86054138	64	0.44503	5.85174	0.00920523	WT_unique	67.3803	49.4955
chr15	86093294	86093501	104	0.6472	6.04103	0.00151984	WT_unique	82.4033	52.616
chr15	88502437	88502578	71	0.58232	5.85605	0.00320454	WT_unique	70.8752	47.3368
chr15	89150131	89150305	87	0.17123	5.98222	0.0291734	WT_unique	67.0811	59.5738
chr15	89555702	89555866	82	1.06597	5.57741	6.38033e-05	WT_unique	69.0895	33.0007
chr15	89963433	89963628	98	0.71413	5.53077	0.00252732	WT_unique	59.2127	36.0945
chr15	90624311	90624481	85	1.64738	5.3583	5.41562e-08	WT_unique	72.6047	23.1768
chr15	91172056	91172491	218	2.8719	6.24574	4.23411e-35	WT_unique	205.314	28.0473
chr15	91290679	91290891	106	1.25069	5.94394	3.66442e-07	WT_unique	94.9624	39.9077
chr15	91535371	91535627	128	1.76432	5.24855	4.46137e-08	WT_unique	70.0693	20.626
chr15	93519422	93519595	87	-0.09259	7.00996	0.0219287	WT_unique	124.817	133.09
chr15	93519743	93519899	78	-0.13264	6.95604	0.0198263	WT_unique	118.58	129.999
chr15	93634604	93634835	116	2.40783	5.1496	4.88289e-13	WT_unique	81.7709	15.4088
chr15	93656819	93657007	94	1.86298	5.93994	2.55474e-13	WT_unique	117.086	32.188
chr15	93681747	93681915	84	0.71125	5.01136	0.00710869	WT_unique	41.2689	25.2067
chr15	93700079	93700439	180	1.21637	5.5359	8.24028e-06	WT_unique	70.7219	30.4362
chr15	94026153	94026366	107	2.22719	5.21248	1.19236e-11	WT_unique	80.2303	17.1351
chr15	94255265	94255478	107	1.0392	5.92909	1.86551e-05	WT_unique	87.3472	42.5029
chr15	94607869	94607996	64	1.50037	4.75489	4.39758e-05	WT_unique	45.4143	16.0523
chr15	94930131	94930267	68	0.69088	5.74868	0.00175571	WT_unique	68.3145	42.3192
chr15	95838655	95838996	171	2.49476	5.47491	1.58712e-16	WT_unique	105.587	18.7333
chr15	96908164	96908434	135	1.03617	5.48864	0.000124963	WT_unique	64.299	31.3535
chr15	97407788	97407937	75	1.51643	4.8371	2.53147e-05	WT_unique	48.3457	16.8992
chr15	97782846	97782998	76	-0.20399	6.93073	0.0141442	WT_unique	113.672	130.937
chr15	97871739	97871962	112	0.91427	6.01464	4.91923e-05	WT_unique	88.7561	47.0951
chr15	98131565	98131765	100	2.23566	4.65757	2.03185e-08	WT_unique	54.7733	11.6297
chr15	99344160	99344344	92	0.29148	6.30089	0.0141477	WT_unique	87.2226	71.2664
chr15	99359022	99359314	146	1.76385	4.84194	1.62055e-06	WT_unique	52.8512	15.5626
chr15	99688838	99689031	97	0.33707	5.50745	0.0215738	WT_unique	51.126	40.4738
chr15	100461799	100461975	88	0.398	5.8764	0.0124595	WT_unique	67.4338	51.1762
chr15	101220952	101221186	117	0.62631	7.50766	3.63414e-06	WT_unique	226.1	146.474
chr15	102100774	102101226	226	0.03833	8.21078	0.0155285	WT_unique	300.234	292.363
chr15	102232824	102232995	86	1.6958	5.96615	1.55373e-11	WT_unique	112.521	34.7334
chr15	103145787	103145919	66	1.4964	5.0606	7.21311e-06	WT_unique	56.0561	19.8683
chr15	103292708	103292989	141	1.21637	5.5359	8.24028e-06	WT_unique	70.7219	30.4362
chr16	3116254	3116625	186	1.3716	6.60442	5.28872e-12	WT_unique	156.522	60.4898
chr16	3349985	3350367	191	1.13731	6.93149	1.34438e-10	WT_unique	181.038	82.3008
chr16	3924107	3924279	86	1.16888	5.27753	9.0374e-05	WT_unique	58.1606	25.8679
chr16	4642190	4642385	98	0.48511	7.2379	0.000327156	WT_unique	178.583	127.588
chr16	4651595	4651887	146	0.1987	6.08182	0.0236975	WT_unique	72.5634	63.227
chr16	4658798	4658958	80	1.46715	5.69455	5.99682e-08	WT_unique	86.111	31.146
chr16	4837764	4837924	80	0.29761	5.6427	0.0242371	WT_unique	55.3881	45.0637
chr16	5130970	5131097	64	0.34714	6.44537	0.00857781	WT_unique	98.2878	77.2681
chr16	9092127	9092511	192	2.60905	6.03397	2.4247e-25	WT_unique	161.848	26.528
chr16	9092669	9092906	119	2.51766	6.17716	2.58107e-26	WT_unique	173.163	30.2388
chr16	10621081	10621289	104	1.54696	5.4346	1.43485e-07	WT_unique	73.9296	25.301
chr16	10703999	10704305	153	1.48433	5.28041	1.40543e-06	WT_unique	65.0093	23.2353
chr16	10824625	10824799	87	0.61988	5.8487	0.00255277	WT_unique	71.439	46.4871
chr16	11418355	11418547	96	-0.1327	6.19334	0.0278352	WT_unique	69.8888	76.6222
chr16	11500140	11500378	119	1.74289	4.66462	7.52258e-06	WT_unique	46.4004	13.8631
chr16	11505913	11506159	123	0.20802	6.22779	0.0217617	WT_unique	80.5493	69.7335
chr16	11510482	11510715	117	1.60437	5.46204	4.20992e-08	WT_unique	76.8634	25.2788
chr16	11713366	11713630	132	1.60784	5.62077	8.28992e-09	WT_unique	85.9062	28.1849
chr16	11872045	11872210	83	2.40376	4.88842	7.76274e-11	WT_unique	68.1339	12.8753
chr16	13350846	13351061	108	0.63327	5.82933	0.00255277	WT_unique	70.8141	45.6548
chr16	13357828	13358151	162	2.69673	4.87786	5.73102e-13	WT_unique	74.8653	11.5474
chr16	13474311	13474494	92	1.61373	5.11666	9.70787e-07	WT_unique	60.6958	19.8325
chr16	13969218	13969356	69	1.17467	4.90689	0.000384073	WT_unique	45.074	19.9671
chr16	14451260	14451793	267	3.82549	5.61441	1.79527e-40	WT_unique	184.459	13.011
chr16	15966236	15966450	107	2.14559	4.32012	6.75529e-07	WT_unique	42.0174	9.49603
chr16	15984293	15984741	224	1.24946	6.30618	1.00681e-08	WT_unique	122.015	51.32
chr16	16217024	16217194	85	0.73535	5.71248	0.00134072	WT_unique	67.6564	40.6393
chr16	17069550	17070279	365	0.5453	6.7813	0.00051624	WT_unique	132.877	91.054
chr16	17316642	17316811	85	1.71802	5.10381	3.13157e-07	WT_unique	62.3717	18.9589
chr16	17949401	17949683	141	1.89605	5.25154	5.37013e-09	WT_unique	73.4945	19.7464
chr16	18555375	18555802	214	2.30665	5.3526	1.28501e-13	WT_unique	90.8821	18.3699
chr16	18795271	18795593	161	1.42358	5.9346	1.11997e-08	WT_unique	100.176	37.3441
chr16	20657769	20657993	112	1.49691	4.96574	1.83553e-05	WT_unique	52.4982	18.6007
chr16	20716510	20716829	160	0.07113	8.66014	0.0109502	WT_unique	414.637	394.69
chr16	20756185	20756381	98	1.29095	5.38181	1.3985e-05	WT_unique	65.2219	26.655
chr16	21318926	21319241	158	0.3913	6.76349	0.00395988	WT_unique	124.426	94.8674
chr16	21353253	21353767	257	1.73697	5.50141	3.33487e-09	WT_unique	82.7046	24.8113
chr16	22067467	22067846	190	2.0319	5.34674	8.19756e-11	WT_unique	82.2926	20.1232
chr16	22434641	22434825	92	1.31488	5.60251	1.70959e-06	WT_unique	76.636	30.8045
chr16	22967739	22967948	105	1.97336	5.37744	2.01035e-10	WT_unique	82.3742	20.9773
chr16	23031225	23031452	114	1.36399	5.48289	1.97168e-06	WT_unique	71.7489	27.8749
chr16	23159970	23160246	138	0.52499	5.99381	0.0045342	WT_unique	76.4426	53.1249
chr16	24428277	24428443	83	1.43413	5.03085	1.55904e-05	WT_unique	53.7396	19.8874
chr16	24566599	24566731	66	1.65548	5.13661	6.41972e-07	WT_unique	62.4379	19.8198
chr16	25011650	25011781	66	0.32093	5.78041	0.0198143	WT_unique	61.4301	49.1781
chr16	25376821	25377039	109	0.72871	5.53774	0.00202186	WT_unique	59.8009	36.0864
chr16	25786491	25786772	141	2.34004	4.85798	3.64779e-10	WT_unique	65.2542	12.888
chr16	26669125	26669266	71	2.23523	4.89984	1.0292e-09	WT_unique	64.779	13.7583
chr16	27457387	27457536	75	0.78943	5.16462	0.00310921	WT_unique	47.1549	27.2825
chr16	28929801	28930166	183	0.27337	7.23125	0.00627895	WT_unique	165.185	136.671
chr16	29813198	29813337	70	0.35944	6.80187	0.00527498	WT_unique	126.377	98.5067
chr16	30236361	30236614	127	0.93903	5.4985	0.000363528	WT_unique	62.5967	32.6494
chr16	30262865	30263457	296	1.58842	6.49072	4.86314e-14	WT_unique	155.949	51.8586
chr16	30518762	30518982	110	1.4893	5.91763	4.10288e-09	WT_unique	101.285	36.0763
chr16	30956193	30956385	96	3.83388	4.23533	1.22256e-16	WT_unique	71.1243	4.98775
chr16	31500615	31500850	118	3.6054	4.6427	2.5839e-19	WT_unique	87.1483	7.1602
chr16	31551845	31552021	88	1.52369	5.49301	2.37813e-07	WT_unique	76.3658	26.5597
chr16	31589685	31589885	100	1.57877	5.54174	3.23321e-08	WT_unique	80.5116	26.9526
chr16	31592013	31592348	168	1.63756	6.22882	1.7377e-12	WT_unique	132.294	42.5191
chr16	31663668	31664176	254	1.77207	6.00259	1.81505e-12	WT_unique	118.49	34.6926
chr16	32068977	32069104	64	2.47943	4.60503	8.40239e-10	WT_unique	57.4703	10.3053
chr16	32524371	32524575	102	2.56651	5.01292	2.25454e-13	WT_unique	78.5846	13.266
chr16	32640154	32640405	126	1.50005	6.37955	7.53314e-12	WT_unique	140.028	49.5058
chr16	32674656	32674783	64	2.98072	4.42782	1.25226e-11	WT_unique	60.4714	7.66061
chr16	33739342	33739496	77	0.10164	5.61381	0.0370754	WT_unique	50.7252	47.2745
chr16	33791677	33791867	95	1.83551	4.83621	4.80164e-07	WT_unique	53.9655	15.1207
chr16	34610195	34610349	77	2.75717	4.54506	2.75428e-11	WT_unique	60.7009	8.9785
chr16	34880488	34880691	102	0.94423	5.58995	0.000251567	WT_unique	66.8134	34.7234
chr16	36655985	36656246	131	0.51681	5.74743	0.00732819	WT_unique	64.2594	44.9119
chr16	37603463	37603645	91	0.29027	4.85777	0.0384248	WT_unique	32.0645	26.2207
chr16	37636183	37636437	127	2.0708	4.68097	1.38567e-07	WT_unique	52.5774	12.5149
chr16	37778213	37778405	96	1.89349	6.0606	1.3674e-14	WT_unique	128.653	34.6277
chr16	37801138	37801345	104	1.75351	5.15246	8.53905e-08	WT_unique	65.3092	19.3694
chr16	37868083	37868656	287	0.62017	6.4247	0.000492223	WT_unique	106.506	69.2919
chr16	38095315	38095445	65	0.65413	5.12203	0.00799956	WT_unique	43.6859	27.7606
chr16	38568355	38568494	70	0.99607	4.51395	0.00400542	WT_unique	32.2669	16.1775
chr16	43221403	43221610	104	0.94959	5.02492	0.00135857	WT_unique	45.2459	23.4274
chr16	43363383	43363618	118	0.51759	7.3396	0.000109409	WT_unique	193.796	135.374
chr16	44052474	44052775	151	2.37006	4.4915	1.95541e-08	WT_unique	51.1453	9.89342
chr16	44724928	44725142	107	0.53928	7.7988	9.09972e-06	WT_unique	268.437	184.715
chr16	45141881	45142042	81	0.76774	5.2816	0.00291372	WT_unique	50.7547	29.8101
chr16	45352933	45353130	99	1.64738	5.3583	5.41562e-08	WT_unique	72.6047	23.1768
chr16	45371326	45371491	83	1.85252	4.30551	1.16186e-05	WT_unique	37.5768	10.4053
chr16	45937520	45937821	151	1.84939	5.16658	2.2575e-08	WT_unique	68.1799	18.9206
chr16	45968944	45969085	71	0.86733	5.60396	0.000468195	WT_unique	65.6911	36.0092
chr16	48570476	48570603	64	1.66831	4.62899	1.75952e-05	WT_unique	44.1134	13.879
chr16	48799526	48799786	130	3.09157	4.39721	9.13862e-13	WT_unique	61.5205	7.21713
chr16	49684104	49684294	95	1.79586	4.93383	2.79085e-07	WT_unique	56.9554	16.4031
chr16	50030515	50030962	224	2.02593	5.94223	1.69337e-15	WT_unique	124.086	30.4689
chr16	52067835	52068088	127	2.80462	4.34369	3.66579e-10	WT_unique	53.6684	7.68146
chr16	52095786	52095923	69	1.14913	5.19616	0.000150304	WT_unique	54.5961	24.6172
chr16	52219140	52219379	120	0.56476	5.28243	0.0108742	WT_unique	47.3342	32.0011
chr16	56065534	56065675	71	0.28507	6.86223	0.00841539	WT_unique	128.423	105.397
chr16	57528397	57528631	117	1.90811	5.65389	9.31384e-12	WT_unique	97.5416	25.9891
chr16	57549105	57549265	80	0.57349	5.55979	0.00633062	WT_unique	57.5417	38.6674
chr16	57750723	57750850	64	2.87116	5.52014	6.35529e-22	WT_unique	124.131	16.9658
chr16	58299591	58299836	123	0.50972	5.36502	0.01363	WT_unique	49.1759	34.5391
chr16	58352127	58352562	218	2.26582	5.62751	4.54373e-15	WT_unique	108.415	22.5429
chr16	58377177	58377346	85	1.19559	5.21836	0.000108702	WT_unique	56.3426	24.5996
chr16	62729875	62730037	81	-0.27788	5.35443	0.029853	WT_unique	37.1551	45.0473
chr16	63958254	63958479	113	1.33895	5.01568	4.77237e-05	WT_unique	51.452	20.3394
chr16	65999487	65999614	64	-0.02664	5.37744	0.0433988	WT_unique	41.1871	41.9547
chr16	70329563	70329859	148	2.07433	6.40964	2.04938e-21	WT_unique	174.466	41.4263
chr16	70568693	70568882	95	0.56615	5.2448	0.0106166	WT_unique	46.1377	31.1622
chr16	75752950	75753170	110	0.59966	5.31786	0.00748991	WT_unique	49.1013	32.4024
chr16	77082334	77082553	110	2.02183	4.65757	3.56075e-07	WT_unique	50.8609	12.5243
chr16	77644050	77644340	145	0.39405	6.7027	0.00426642	WT_unique	119.405	90.8664
chr16	79570979	79571106	64	1.78159	4.38657	1.65884e-05	WT_unique	38.7833	11.2806
chr16	79878942	79879302	180	4.07685	4.77897	2.23767e-26	WT_unique	112.782	6.68323
chr16	84703235	84703367	66	-0.19642	5.73533	0.0306631	WT_unique	49.7671	57.0257
chr16	85173705	85173873	84	-0.1813	6.62847	0.0197153	WT_unique	92.9137	105.355
chr16	86401420	86401782	181	2.04533	5.12559	9.90608e-10	WT_unique	70.9266	17.1832
chr16	86448895	86449089	97	1.7696	4.53707	1.31139e-05	WT_unique	42.8692	12.5731
chr16	87490442	87490780	169	3.00903	4.52014	7.1162e-13	WT_unique	65.1031	8.08711
chr16	88042519	88042767	124	1.45437	5.6496	1.02649e-07	WT_unique	83.1005	30.3246
chr16	89844690	89844825	68	0.00514	4.6496	0.0561376	WT_unique	25.1445	25.0551
chr16	89973175	89973560	193	1.80483	5.6718	8.25596e-11	WT_unique	95.2875	27.2727
chr16	89991819	89992017	99	2.25192	4.30367	4.08459e-07	WT_unique	43.1004	9.0487
chr16	91072507	91072654	74	0.81128	5.05915	0.0035153	WT_unique	44.1637	25.1679
chr16	91362789	91363042	127	1.53462	6.01899	4.31229e-10	WT_unique	110.377	38.099
chr16	92398815	92399015	100	0.55764	5.61283	0.00650632	WT_unique	59.3695	40.3364
chr16	92421403	92421530	64	1.02278	4.27537	0.00600951	WT_unique	27.6031	13.5854
chr16	94370447	94370779	166	0.14264	6.6325	0.0220224	WT_unique	104.244	94.4304
chr16	95341512	95341718	103	0.54646	5.27369	0.0108742	WT_unique	46.7508	32.0102
chr16	95440461	95440651	95	0.44374	5.43441	0.0162693	WT_unique	50.4324	37.0793
chr16	95749358	95749691	167	0.70499	5.74128	0.00175571	WT_unique	68.2982	41.8973
chr16	95766332	95766511	90	0.62035	6.49844	0.000476218	WT_unique	112.098	72.9211
chr16	95767249	95767473	112	0.78339	6.5359	3.24908e-05	WT_unique	121.735	70.7278
chr16	95827552	95827684	66	1.95194	5.0084	1.78395e-08	WT_unique	63.3104	16.3637
chr16	95834662	95834875	107	1.75351	5.15246	8.53905e-08	WT_unique	65.3092	19.3694
chr16	96901689	96901908	110	1.30542	5.22069	2.37059e-05	WT_unique	58.6232	23.7191
chr16	97060809	97060979	85	2.60935	5.03338	7.60384e-14	WT_unique	80.8993	13.2572
chr17	3180580	3180835	128	0.82738	5.42665	0.00125048	WT_unique	57.2951	32.2888
chr17	3792697	3792911	107	1.09373	5.37514	8.61684e-05	WT_unique	60.6319	28.409
chr17	5377993	5378207	107	1.7212	4.7816	2.81045e-06	WT_unique	49.9426	15.1474
chr17	5977233	5977368	68	0.06648	7.08596	0.022625	WT_unique	139.025	132.764
chr17	6407037	6407219	91	1.26855	5.06914	9.65797e-05	WT_unique	52.1073	21.6286
chr17	6678198	6678424	113	1.64689	5.22147	2.44885e-07	WT_unique	66.0238	21.0832
chr17	6779019	6779194	88	0.96365	6.41906	1.747e-06	WT_unique	119.502	61.2754
chr17	7008587	7008746	80	2.28284	4.56978	3.33821e-08	WT_unique	52.3893	10.7656
chr17	8051338	8051506	84	0.18924	5.55058	0.033951	WT_unique	50.0466	43.8942
chr17	8562660	8562895	118	1.92925	4.51118	2.45389e-06	WT_unique	44.5022	11.6847
chr17	8800921	8801066	73	1.00079	6.52874	3.61968e-07	WT_unique	130.611	65.2699
chr17	9031842	9031970	64	1.44901	5.56593	3.77473e-07	WT_unique	78.2726	28.6691
chr17	10372377	10372896	260	1.92136	6.37812	3.5579e-18	WT_unique	161.882	42.7378
chr17	12187833	12188211	189	2.67792	5.8244	1.33848e-23	WT_unique	143.346	22.4002
chr17	12754694	12754821	64	0.70863	5.57709	0.00212891	WT_unique	61.0282	37.3432
chr17	12880314	12880448	67	-0.02508	5.8276	0.0372825	WT_unique	56.2999	57.2872
chr17	12996473	12996615	71	0.68519	5.96648	0.00104123	WT_unique	79.2904	49.3126
chr17	13124327	13124539	106	1.08055	5.97642	4.10996e-06	WT_unique	91.5631	43.2955
chr17	13175642	13175849	104	1.22805	5.91822	7.23565e-07	WT_unique	92.5554	39.5113
chr17	13403219	13403346	64	0.47644	6.69686	0.00175554	WT_unique	122.368	87.9517
chr17	13458917	13459044	64	0.66034	5.80268	0.00192304	WT_unique	70.1733	44.4007
chr17	13479633	13479963	165	1.86757	5.70177	1.37199e-11	WT_unique	99.4263	27.2462
chr17	13715590	13715862	136	2.17396	5.60989	3.32522e-14	WT_unique	103.743	22.9896
chr17	14408010	14408137	64	1.40265	4.66937	0.000200889	WT_unique	41.3752	15.6495
chr17	14532699	14532905	103	1.00486	5.58402	0.000129483	WT_unique	67.9523	33.8619
chr17	14540500	14540633	67	3.44196	4.47564	1.31386e-15	WT_unique	73.3447	6.74894
chr17	14635981	14636189	104	1.20633	5.49114	2.2609e-05	WT_unique	68.3233	29.6092
chr17	14662548	14662689	71	0.96145	5.63222	0.000209394	WT_unique	69.2117	35.543
chr17	16301620	16302108	244	2.24741	5.86119	2.06226e-17	WT_unique	126.667	26.6763
chr17	16481893	16482103	105	0.84434	5.09892	0.00292158	WT_unique	45.9213	25.5766
chr17	16492599	16492787	94	1.26423	5.36905	1.97614e-05	WT_unique	64.0517	26.6661
chr17	16588876	16589175	150	2.31079	4.69347	4.50575e-09	WT_unique	57.6347	11.6163
chr17	21164322	21164452	65	0.22204	4.89354	0.0449814	WT_unique	32.1013	27.5221
chr17	21557896	21558092	98	1.94342	4.71523	2.22547e-07	WT_unique	51.5157	13.3941
chr17	21579618	21579858	120	0.61893	5.56593	0.00418465	WT_unique	58.7043	38.2255
chr17	21845637	21846187	275	1.37742	6.57818	8.93741e-12	WT_unique	154.011	59.2799
chr17	22035666	22035877	106	1.35576	5.41278	4.82813e-06	WT_unique	68.1509	26.6285
chr17	22165848	22166217	185	2.34184	5.19468	1.49538e-12	WT_unique	82.4587	16.2657
chr17	22410872	22410999	64	1.62526	5.32148	1.88594e-07	WT_unique	70.2346	22.7666
chr17	22417549	22417826	139	0.82608	5.6649	0.000544632	WT_unique	67.5526	38.1037
chr17	23187737	23188099	181	3.98054	4.82193	4.21429e-26	WT_unique	112.377	7.11893
chr17	23547327	23547492	83	0.4533	8.42213	3.3185e-06	WT_unique	401.368	293.147
chr17	23673579	23673827	124	1.76768	6.85909	3.71719e-21	WT_unique	214.217	62.9114
chr17	23857432	23857620	94	0.93366	5.27729	0.000698358	WT_unique	53.5985	28.0603
chr17	24119316	24119812	248	2.26639	5.89232	4.55897e-18	WT_unique	130.284	27.0794
chr17	26621261	26621389	64	0.40529	5.70734	0.0133912	WT_unique	60.1288	45.4023
chr17	26638743	26638953	105	0.19472	5.19696	0.0392961	WT_unique	39.2418	34.2872
chr17	27056797	27057255	229	0.35843	7.04687	0.0031816	WT_unique	149.716	116.78
chr17	27332198	27332345	74	1.27925	4.92587	0.000196389	WT_unique	47.3567	19.5114
chr17	27466690	27466817	64	0.52758	5.30193	0.0131809	WT_unique	47.364	32.8573
chr17	27767508	27767796	144	3.11586	5.27537	5.5897e-22	WT_unique	114.032	13.1541
chr17	27976357	27976527	85	1.69521	5.57495	1.94603e-09	WT_unique	85.7791	26.4894
chr17	28226120	28226357	119	0.90731	5.30712	0.000999374	WT_unique	54.2208	28.9094
chr17	28341050	28341356	153	1.78593	5.90312	3.72582e-12	WT_unique	111.129	32.226
chr17	28371304	28371431	64	0.95757	5.69602	0.000131975	WT_unique	72.244	37.2001
chr17	28475758	28476385	314	2.89593	5.66658	2.16817e-24	WT_unique	138.577	18.6179
chr17	29018418	29018774	178	1.1046	5.66658	3.25419e-05	WT_unique	74.4851	34.6379
chr17	30576093	30576543	225	1.56643	6.04959	8.63301e-11	WT_unique	113.993	38.489
chr17	31979954	31980081	64	0.25561	5.20827	0.0363489	WT_unique	40.3942	33.8355
chr17	32252059	32252418	180	1.88917	5.7338	8.10397e-12	WT_unique	102.422	27.6501
chr17	32809957	32810115	79	3.22461	3.81285	3.04166e-09	WT_unique	42.9669	4.59653
chr17	33779438	33779613	88	0.85002	6.34563	3.30844e-05	WT_unique	109.186	60.5737
chr17	33919429	33919655	113	0.36706	7.28429	0.00176258	WT_unique	177.026	137.259
chr17	35122070	35122204	67	0.12544	7.80277	0.0126033	WT_unique	233.211	213.79
chr17	35865622	35866140	259	0.36189	7.41171	0.00145454	WT_unique	193.026	150.202
chr17	35909941	35910202	131	1.80268	5.5084	6.36381e-10	WT_unique	85.0206	24.3704
chr17	35937845	35938031	93	0.26051	5.97437	0.0201042	WT_unique	68.8137	57.4452
chr17	36031754	36031914	80	1.47622	5.6796	8.81584e-08	WT_unique	85.4916	30.7282
chr17	37045765	37046216	226	1.10898	7.21718	5.06217e-12	WT_unique	218.527	101.314
chr17	37088892	37089167	138	2.2931	4.97126	1.36732e-10	WT_unique	69.4455	14.1694
chr17	40802895	40803363	234	3.5213	5.86566	6.24999e-41	WT_unique	197.582	17.208
chr17	42387995	42388274	140	1.84198	5.31468	4.93748e-09	WT_unique	75.357	21.02
chr17	42580607	42581125	259	3.1175	6.67902	8.13394e-55	WT_unique	301.867	34.782
chr17	43068953	43069281	164	2.67118	5.15189	1.96021e-15	WT_unique	89.7276	14.0871
chr17	44035063	44035258	98	1.21631	5.25266	5.59458e-05	WT_unique	58.114	25.0113
chr17	44718120	44718600	240	2.84221	5.31718	5.78996e-19	WT_unique	106.764	14.888
chr17	45020270	45020731	231	1.1551	5.89827	2.71339e-06	WT_unique	89.0053	39.9665
chr17	45686095	45686547	226	0.57146	6.1126	0.00253479	WT_unique	84.3508	56.7627
chr17	45792242	45792457	108	1.71329	5.0359	5.41018e-07	WT_unique	59.4063	18.1168
chr17	46857924	46858380	228	0.84802	6.66952	4.0518e-06	WT_unique	136.573	75.8727
chr17	47518257	47518543	143	1.0087	5.37629	0.000244383	WT_unique	58.9181	29.282
chr17	47595726	47596112	193	0.80855	7.01059	8.1004e-07	WT_unique	170.646	97.4314
chr17	47737695	47737957	131	0.35971	7.02779	0.00310774	WT_unique	147.815	115.195
chr17	47793531	47793672	71	0.73198	5.73989	0.00106869	WT_unique	68.8736	41.4672
chr17	47958470	47958682	106	0.71413	5.53077	0.00252732	WT_unique	59.2127	36.0945
chr17	48286892	48287170	139	1.17762	5.55622	1.35566e-05	WT_unique	70.7682	31.2852
chr17	49456264	49456568	152	1.34408	5.95859	5.21446e-08	WT_unique	99.0874	39.031
chr17	49468342	49468577	118	0.96563	5.71581	0.000145225	WT_unique	73.4467	37.6087
chr17	49474011	49474399	194	2.45782	5.66518	5.43364e-18	WT_unique	118.94	21.6496
chr17	49489229	49489533	152	2.83412	5.31331	1.01562e-18	WT_unique	106.18	14.8898
chr17	49539309	49539506	99	1.74327	5.37786	1.51037e-08	WT_unique	76.0826	22.7253
chr17	49564176	49564401	113	2.35977	5.56206	9.04216e-16	WT_unique	107.035	20.8529
chr17	49624685	49624940	128	1.77435	5.33864	1.08849e-08	WT_unique	74.844	21.8788
chr17	49751036	49751250	107	1.36287	5.56593	1.41252e-06	WT_unique	75.9704	29.5379
chr17	49898915	49899179	132	0.55853	5.53707	0.00738137	WT_unique	56.3497	38.2611
chr17	53596486	53596672	93	0.40948	5.74818	0.0136666	WT_unique	61.9452	46.6382
chr17	53650272	53650675	202	2.75077	5.59722	3.12654e-21	WT_unique	125.592	18.6595
chr17	53678867	53679044	89	1.26116	4.91724	0.000196389	WT_unique	46.78	19.517
chr17	56081192	56081429	119	0.98316	7.0763	3.64749e-09	WT_unique	189.74	95.9839
chr17	57231251	57231596	173	1.50174	6.53617	3.57637e-13	WT_unique	156.177	55.1504
chr17	62504657	62504970	157	1.58189	6.07221	7.57523e-11	WT_unique	116.417	38.8883
chr17	62510294	62510457	82	0.42086	5.56222	0.014735	WT_unique	54.669	40.8366
chr17	62527555	62527950	198	2.99258	5.64709	1.65908e-25	WT_unique	141.375	17.763
chr17	62598876	62599062	93	1.61596	5.91089	2.16089e-10	WT_unique	105.337	34.366
chr17	63161956	63162214	129	1.57448	5.76484	4.87292e-09	WT_unique	93.8367	31.507
chr17	63575712	63575839	64	0.23449	4.96463	0.0411731	WT_unique	33.8686	28.7878
chr17	63705226	63705439	107	1.48488	5.30643	1.77675e-06	WT_unique	66.2051	23.6536
chr17	63712786	63713263	239	2.59629	5.7854	6.16646e-22	WT_unique	135.631	22.4284
chr17	63738341	63738621	140	1.35733	5.19347	1.37094e-05	WT_unique	58.5718	22.8608
chr17	64439640	64439952	156	2.0062	6.00836	9.91976e-16	WT_unique	129.021	32.1169
chr17	65630107	65630318	106	0.45456	5.30332	0.0182206	WT_unique	46.2249	33.7319
chr17	65813854	65814068	107	0.88286	5.18684	0.00188377	WT_unique	49.4627	26.8232
chr17	66322635	66322896	131	1.52924	5.83455	5.47896e-09	WT_unique	96.9501	33.5893
chr17	66595347	66595616	135	1.02445	5.97664	1.15854e-05	WT_unique	89.8138	44.1523
chr17	66844200	66844331	66	1.99498	5.90789	1.128e-14	WT_unique	119.874	30.0731
chr17	67175937	67176180	122	1.40665	5.29436	3.80637e-06	WT_unique	63.8974	24.1012
chr17	67741374	67741568	97	1.38476	7.15038	1.34878e-16	WT_unique	229.565	87.9127
chr17	67870287	67870445	79	0.60963	5.44722	0.0055904	WT_unique	53.8933	35.3198
chr17	67950910	67951143	117	2.87331	5.372	3.42888e-20	WT_unique	112.101	15.2988
chr17	69128234	69128541	154	1.6076	5.90689	2.16089e-10	WT_unique	104.742	34.3703
chr17	70690303	70690499	98	1.39954	5.36417	2.22014e-06	WT_unique	66.9003	25.3585
chr17	71089889	71090138	125	0.89515	6.10229	3.76284e-05	WT_unique	93.6927	50.3778
chr17	71142111	71142359	124	1.89181	5.55099	6.6428e-11	WT_unique	90.3151	24.3371
chr17	71444866	71445076	105	0.76142	5.31854	0.00307549	WT_unique	51.9571	30.6503
chr17	71691418	71692060	321	2.70083	6.12159	3.89321e-29	WT_unique	177.541	27.3066
chr17	71780904	71781317	207	1.65067	5.46018	2.77963e-08	WT_unique	78.0061	24.8443
chr17	72837412	72837590	89	0.83772	8.0062	5.81589e-12	WT_unique	343.713	192.317
chr17	72970715	72971202	244	2.40198	5.33089	4.5845e-14	WT_unique	92.532	17.5075
chr17	73081822	73082075	127	3.25363	4.97491	1.08275e-19	WT_unique	97.1219	10.183
chr17	73237543	73237675	66	1.29269	5.02322	8.1812e-05	WT_unique	50.899	20.7764
chr17	73253653	73253954	151	1.36039	6.0111	2.13908e-08	WT_unique	103.343	40.2497
chr17	73744031	73744212	91	0.86061	5.56713	0.000561506	WT_unique	63.8863	35.1835
chr17	73836684	73836814	65	1.88197	4.85841	1.93703e-07	WT_unique	55.6919	15.1099
chr17	73948263	73948399	68	1.64389	7.34974	2.14097e-25	WT_unique	288.352	92.2703
chr17	73948729	73949252	262	1.14087	8.07105	1.03484e-20	WT_unique	399.343	181.097
chr17	74402631	74402830	100	1.93821	4.84413	1.93703e-07	WT_unique	56.2287	14.6723
chr17	75087450	75087655	103	1.1339	5.55434	3.00787e-05	WT_unique	69.6132	31.7215
chr17	75895357	75896033	338	3.70294	5.60106	4.90665e-38	WT_unique	175.16	13.4505
chr17	75916665	75917002	169	3.38796	5.49434	1.57464e-29	WT_unique	145.848	13.9323
chr17	78322528	78322716	94	1.36694	6.31596	6.93812e-10	WT_unique	127.949	49.6076
chr17	78403403	78403577	87	0.4842	6.56984	0.00200101	WT_unique	112.357	80.3229
chr17	78563157	78563439	141	2.77789	5.79025	1.17053e-24	WT_unique	144.928	21.1312
chr17	79069194	79069321	64	1.62176	4.85065	3.80754e-06	WT_unique	50.6163	16.4472
chr17	79442679	79442895	108	1.98438	5.26276	5.6846e-10	WT_unique	76.3708	19.3006
chr17	79540116	79540347	116	1.43067	5.92206	1.11997e-08	WT_unique	99.5532	36.9301
chr17	79898258	79898635	189	0.6848	6.48057	0.000184804	WT_unique	113.219	70.4325
chr17	80480241	80480668	214	-0.01666	7.12956	0.0236511	WT_unique	139.221	140.838
chr17	80553715	80553929	107	1.46811	5.16448	5.25528e-06	WT_unique	59.6535	21.5621
chr17	80891660	80892028	184	1.06908	5.6496	4.41853e-05	WT_unique	72.7129	34.6566
chr17	83138572	83139093	261	3.39784	5.73596	4.20208e-35	WT_unique	173.03	16.4161
chr17	83215098	83215302	102	1.44261	5.75736	6.47844e-08	WT_unique	89.181	32.8098
chr17	83916731	83917028	149	2.9852	5.01568	1.75672e-17	WT_unique	91.0306	11.4962
chr17	84026235	84026534	150	0.90436	6.05915	5.87217e-05	WT_unique	91.2233	48.7378
chr17	84215356	84215483	64	0.87518	5.29178	0.00130039	WT_unique	53.0533	28.9239
chr17	84244679	84244845	83	0.57224	6.16385	0.00225311	WT_unique	87.4248	58.7994
chr17	84367676	84367865	95	1.19577	5.44494	2.70899e-05	WT_unique	65.9283	28.7812
chr17	84585195	84585486	146	1.48019	5.53841	2.04611e-07	WT_unique	77.628	27.8251
chr17	86032257	86032522	133	1.21733	5.72043	4.76102e-06	WT_unique	80.3984	34.5776
chr17	86591197	86591608	206	2.66055	5.52168	2.10623e-19	WT_unique	115.516	18.27
chr17	86603820	86604062	121	2.09056	5.67034	1.41623e-13	WT_unique	105.1	24.6764
chr17	87302537	87302905	184	0.63388	5.81655	0.00245722	WT_unique	70.2044	45.2426
chr17	88498225	88498472	124	1.78802	4.89232	6.77959e-07	WT_unique	55.1898	15.9813
chr17	88543040	88543237	99	2.5981	4.60045	1.68011e-10	WT_unique	59.6934	9.85872
chr17	88598906	88599171	133	0.46583	6.91551	0.00114184	WT_unique	141.87	102.722
chr18	3495547	3495695	74	1.00397	4.79436	0.0024239	WT_unique	39.2969	19.5945
chr18	3767115	3767380	133	3.7079	5.60343	2.63454e-38	WT_unique	175.75	13.4495
chr18	3767604	3767954	175	3.77755	5.59151	4.0687e-39	WT_unique	178.562	13.0207
chr18	4671781	4672087	153	2.21718	4.53841	9.06597e-08	WT_unique	50.1091	10.7765
chr18	4969736	4970006	135	2.82773	4.50806	2.75428e-11	WT_unique	60.6285	8.53976
chr18	4990092	4990458	183	1.01075	4.97382	0.000919032	WT_unique	44.6069	22.1379
chr18	5013614	5013759	73	1.75864	5.12322	1.32152e-07	WT_unique	64.1128	18.947
chr18	5020545	5020712	84	2.07315	4.57994	3.77749e-07	WT_unique	49.0613	11.6589
chr18	5078447	5078627	90	1.27449	4.89191	0.000166988	WT_unique	46.1787	19.0889
chr18	5591669	5591805	68	0.8178	5.30551	0.00179887	WT_unique	52.506	29.787
chr18	6490096	6490243	74	0.71201	6.56593	9.6385e-05	WT_unique	121.258	74.0242
chr18	6760158	6760320	81	0.49994	6.84544	0.000851481	WT_unique	136.751	96.7017
chr18	6944552	6944748	98	1.10171	5.12337	0.000341178	WT_unique	51.0637	23.7938
chr18	6958201	6958703	251	3.62644	4.88965	4.57881e-23	WT_unique	104.175	8.43525
chr18	6960047	6960198	76	1.81362	5.32955	4.93748e-09	WT_unique	75.3931	21.4475
chr18	7004757	7004932	88	0.14057	5.54091	0.036118	WT_unique	48.8808	44.3427
chr18	7120892	7121278	193	1.08314	5.53009	7.67155e-05	WT_unique	67.2592	31.7464
chr18	7205245	7205453	104	1.61582	4.73125	1.00888e-05	WT_unique	46.5	15.172
chr18	7235305	7235518	107	1.60489	4.84259	5.79656e-06	WT_unique	50.0409	16.4515
chr18	8896801	8897045	122	1.61582	4.73125	1.00888e-05	WT_unique	46.5	15.172
chr18	9494892	9495195	152	1.35576	5.41278	4.82813e-06	WT_unique	68.1509	26.6285
chr18	9546455	9546865	205	1.95163	5.60396	9.897e-12	WT_unique	95.6554	24.7292
chr18	9552698	9553201	252	2.90466	5.57105	2.10452e-23	WT_unique	130.091	17.3723
chr18	9739531	9739842	156	1.7136	5.13339	1.32152e-07	WT_unique	63.5663	19.3813
chr18	13077247	13077466	110	0.31292	5.19937	0.030143	WT_unique	40.9511	32.9661
chr18	13281758	13282470	356	3.95114	5.30816	1.77528e-35	WT_unique	155.819	10.0742
chr18	13305352	13305659	154	1.04555	5.21862	0.000429235	WT_unique	53.4973	25.9173
chr18	13390603	13390743	70	2.66407	4.75191	7.47523e-12	WT_unique	67.8344	10.7025
chr18	13718504	13718690	93	1.803	4.3968	1.65884e-05	WT_unique	39.3502	11.2769
chr18	13895020	13895276	128	1.3906	5.71425	1.61165e-07	WT_unique	85.0094	32.4231
chr18	15000307	15000617	155	1.65465	5.00788	1.26546e-06	WT_unique	57.0915	18.1331
chr18	20815442	20815586	72	0.71081	5.29436	0.00479354	WT_unique	50.2052	30.6742
chr18	20932520	20932690	85	2.15544	5.06785	3.82735e-10	WT_unique	70.7947	15.8909
chr18	21203956	21204182	113	2.37246	5.09275	3.94383e-12	WT_unique	77.6535	14.9962
chr18	22530538	22530758	110	1.67052	5.73304	8.07676e-10	WT_unique	94.8976	29.8112
chr18	22554407	22554700	147	2.54961	4.44589	2.19948e-09	WT_unique	52.7352	9.00724
chr18	22674290	22674539	125	1.04392	5.51136	0.000139862	WT_unique	65.4953	31.7658
chr18	23454354	23454572	109	1.06256	6.15871	1.90659e-06	WT_unique	103.249	49.4339
chr18	23497379	23497642	132	0.63487	7.4489	4.11292e-06	WT_unique	217.721	140.212
chr18	23752193	23752339	73	0.85174	6.49265	1.1638e-05	WT_unique	120.971	67.0321
chr18	23868446	23868796	175	4.01585	5.70536	1.40649e-47	WT_unique	209.86	12.973
chr18	23868963	23869639	338	4.30355	5.69757	2.37551e-54	WT_unique	230.615	11.6786
chr18	24039521	24039656	68	1.00976	5.56858	0.000116236	WT_unique	67.3432	33.4446
chr18	24081304	24081578	137	2.90365	4.74643	1.25749e-13	WT_unique	73.4278	9.81239
chr18	24186794	24187014	110	1.4718	5.30019	1.77675e-06	WT_unique	65.6212	23.6586
chr18	24205748	24205962	107	1.16688	6.42782	1.93898e-08	WT_unique	129.003	57.4558
chr18	24305387	24305576	95	1.07273	5.38616	0.00013371	WT_unique	60.6538	28.8359
chr18	24320084	24320407	162	2.6059	5.07693	8.82449e-14	WT_unique	83.2789	13.6799
chr18	24443997	24444152	78	1.18956	5.19064	9.39402e-05	WT_unique	55.155	24.182
chr18	24467619	24467943	162	3.28988	5.16125	7.2462e-23	WT_unique	111.91	11.4423
chr18	24629912	24630180	134	3.20731	4.36353	5.07701e-13	WT_unique	62.5607	6.77338
chr18	24765190	24765353	82	1.41347	4.92587	3.91776e-05	WT_unique	49.6116	18.6246
chr18	25065333	25065716	192	1.90008	5.95766	6.52468e-14	WT_unique	120.067	32.1695
chr18	25091758	25091941	92	1.20697	5.58925	1.13322e-05	WT_unique	73.1474	31.6858
chr18	25111534	25111701	84	1.15213	4.95607	0.000439537	WT_unique	46.2742	20.8215
chr18	25473779	25474038	130	1.20112	5.46823	1.94077e-05	WT_unique	67.1256	29.1954
chr18	25548429	25548584	78	1.33615	5.12928	2.34426e-05	WT_unique	55.6132	22.0271
chr18	25621425	25621602	89	1.08117	5.45147	8.15547e-05	WT_unique	63.6485	30.0832
chr18	25656195	25656512	159	2.59768	5.35368	2.10234e-16	WT_unique	100.602	16.6199
chr18	25663415	25663854	220	1.92642	6.29611	1.66691e-17	WT_unique	153.205	40.3054
chr18	25726765	25726968	102	1.29476	5.2409	2.37059e-05	WT_unique	59.231	24.1428
chr18	26015209	26015500	146	1.29163	5.64846	2.05308e-06	WT_unique	78.4812	32.0587
chr18	30335324	30335453	65	1.04584	5.41446	0.000202793	WT_unique	61.2815	29.6825
chr18	30352435	30352649	107	2.14508	5.02407	6.28967e-10	WT_unique	68.4325	15.4714
chr18	30406442	30406773	166	2.88009	5.41407	1.44654e-20	WT_unique	115.69	15.7145
chr18	31820485	31820715	115	1.26116	4.91724	0.000196389	WT_unique	46.78	19.517
chr18	32153263	32153443	90	2.3335	4.1186	1.11718e-06	WT_unique	38.9986	7.73741
chr18	32402739	32402866	64	2.25192	4.30367	4.08459e-07	WT_unique	43.1004	9.0487
chr18	32410576	32410923	174	3.7489	4.31468	3.49254e-17	WT_unique	72.9649	5.42728
chr18	32576925	32577500	288	2.47045	5.21836	6.54219e-14	WT_unique	87.6441	15.814
chr18	32677279	32677602	162	2.83562	5.04638	4.14318e-16	WT_unique	88.2907	12.3682
chr18	33200544	33200914	185	3.66663	4.27537	4.26395e-16	WT_unique	69.0077	5.43415
chr18	33891418	33891657	120	1.58192	5.94537	3.78812e-10	WT_unique	106.62	35.6149
chr18	34007206	34007470	132	0.80345	6.1598	0.000142709	WT_unique	94.453	54.1194
chr18	35089581	35089816	118	1.6727	5.2338	1.6082e-07	WT_unique	67.1889	21.0748
chr18	35873866	35874011	73	0.69326	6.30876	0.000288964	WT_unique	100.803	62.3419
chr18	36426235	36426413	89	1.74964	4.19508	7.05216e-05	WT_unique	33.5886	9.98844
chr18	36513953	36514118	83	1.1339	5.55434	3.00787e-05	WT_unique	69.6132	31.7215
chr18	36519051	36519228	89	2.06972	5.17215	5.9304e-10	WT_unique	73.8748	17.5974
chr18	36592657	36592795	69	1.37588	4.53304	0.000287038	WT_unique	37.2968	14.3711
chr18	37447569	37447794	113	1.34536	5.07741	2.78401e-05	WT_unique	53.8207	21.1815
chr18	37473422	37473610	94	1.0172	5.49859	0.000187444	WT_unique	64.3197	31.7787
chr18	37513570	37513832	131	1.19843	4.75588	0.000561635	WT_unique	40.9302	17.8353
chr18	37927947	37928123	88	1.55862	5.44017	9.5657e-08	WT_unique	74.5161	25.2964
chr18	38080925	38081126	101	1.1581	5.17561	0.000130803	WT_unique	53.9915	24.1937
chr18	38217029	38217233	102	0.73797	5.79903	0.000951739	WT_unique	71.9047	43.1128
chr18	38814898	38815126	114	2.11344	5.44437	2.75263e-12	WT_unique	90.5781	20.9322
chr18	39156340	39156500	80	1.49637	5.09089	4.87201e-06	WT_unique	57.2449	20.2901
chr18	39304025	39304452	214	0.40282	6.31243	0.00697177	WT_unique	91.3821	69.1195
chr18	39666386	39666777	196	2.33488	5.4915	6.6385e-15	WT_unique	101.051	20.0296
chr18	42601833	42601971	69	0.90635	5.24254	0.00120367	WT_unique	51.83	27.653
chr18	42975871	42976051	90	1.76658	5.15871	5.49863e-08	WT_unique	65.8906	19.3655
chr18	43436337	43436555	109	0.64569	6.95605	5.07814e-05	WT_unique	155.298	99.2644
chr18	43469315	43469687	186	0.81172	7.39394	3.57912e-08	WT_unique	222.83	126.947
chr18	44643735	44644024	145	1.80853	5.35497	4.51151e-09	WT_unique	76.598	21.8673
chr18	46405011	46405406	198	2.6148	5.49982	1.87916e-18	WT_unique	111.99	18.2829
chr18	46450835	46451014	90	1.61853	5.23635	4.89771e-07	WT_unique	66.0559	21.5122
chr18	46636487	46636768	141	2.79069	5.44589	9.87053e-20	WT_unique	114.661	16.5705
chr18	46698229	46698539	155	1.75305	4.98595	3.92728e-07	WT_unique	58.181	17.2608
chr18	46728287	46728739	226	2.31633	5.06593	1.84967e-11	WT_unique	74.7548	15.0091
chr18	46821247	46821529	141	2.03834	5.62099	6.11515e-13	WT_unique	99.7441	24.2821
chr18	46874245	46874372	64	2.68244	4.43864	7.46489e-10	WT_unique	54.9429	8.55887
chr18	46893380	46893775	198	3.24318	5.13893	7.93157e-22	WT_unique	108.422	11.4505
chr18	47065005	47065558	277	3.44452	4.80274	7.33987e-20	WT_unique	92.0918	8.45896
chr18	47098351	47098497	73	2.67168	4.50421	2.50818e-10	WT_unique	57.2836	8.9903
chr18	47144194	47144646	226	2.48867	4.92899	9.54876e-12	WT_unique	72.1699	12.8585
chr18	47174966	47175105	70	2.48466	4.41486	1.0899e-08	WT_unique	50.4643	9.01627
chr18	47304853	47305195	171	2.9918	5.12099	1.35482e-18	WT_unique	98.1482	12.3385
chr18	47330330	47330838	254	1.86494	5.84576	1.14631e-12	WT_unique	109.762	30.1334
chr18	47370296	47370521	113	1.07401	6.59015	3.71527e-08	WT_unique	139.794	66.4016
chr18	47581578	47581756	89	1.45964	5.31967	1.77675e-06	WT_unique	66.2335	24.0814
chr18	49771574	49771734	80	3.22181	4.45943	4.76345e-14	WT_unique	67.1975	7.20264
chr18	49986840	49987159	160	2.15544	5.06785	3.82735e-10	WT_unique	70.7947	15.8909
chr18	50062749	50062959	105	1.03617	5.48864	0.000124963	WT_unique	64.299	31.3535
chr18	52478585	52478829	122	2.56565	5.57145	2.54411e-18	WT_unique	115.702	19.5436
chr18	52650521	52650944	212	1.73521	5.59406	8.18597e-10	WT_unique	88.1363	26.4731
chr18	53417934	53418086	76	1.43341	6.33588	5.96674e-11	WT_unique	132.752	49.1519
chr18	54900055	54900202	74	1.64106	6.89553	4.12017e-19	WT_unique	210.264	67.4151
chr18	55289667	55289976	155	3.6067	4.72689	7.33987e-20	WT_unique	92.4268	7.58706
chr18	55475542	55475899	179	1.64324	5.40739	4.78285e-08	WT_unique	75.01	24.0134
chr18	55623647	55623855	104	1.26902	7.04231	1.97964e-13	WT_unique	204.622	84.9063
chr18	56525367	56525593	113	2.52141	5.03657	7.48828e-13	WT_unique	78.6446	13.6977
chr18	56723386	56723722	168	1.56161	7.12021	5.04125e-20	WT_unique	239.025	80.975
chr18	57354588	57354902	157	1.00627	6.35109	1.68222e-06	WT_unique	115.698	57.5983
chr18	57400802	57401044	121	0.78446	5.38739	0.00203858	WT_unique	54.9337	31.8928
chr18	57454922	57455142	110	1.75986	4.37619	2.58779e-05	WT_unique	38.2164	11.2844
chr18	57472579	57472793	107	2.13811	4.89721	2.77927e-09	WT_unique	62.5208	14.2033
chr18	57542003	57542542	270	4.38627	5.92753	1.6499e-66	WT_unique	278.332	13.3096
chr18	57663309	57663620	156	1.57534	5.29763	4.25858e-07	WT_unique	67.8981	22.7842
chr18	57858371	57858548	89	1.46617	5.07646	7.21311e-06	WT_unique	56.0851	20.2995
chr18	57878471	57878771	150	1.3981	6.80475	1.43582e-13	WT_unique	181.497	68.865
chr18	57981729	57981903	87	1.08439	5.86449	9.62827e-06	WT_unique	84.8407	40.0102
chr18	58313400	58313671	136	1.92068	4.9557	7.16673e-08	WT_unique	60.3817	15.9486
chr18	58416466	58417258	396	3.46481	6.30251	2.1547e-52	WT_unique	262.271	23.7541
chr18	60609749	60609948	100	0.58232	6.86082	0.000242285	WT_unique	142.22	94.9871
chr18	61106877	61107132	128	1.80853	5.35497	4.51151e-09	WT_unique	76.598	21.8673
chr18	61526619	61526970	176	1.23463	5.71136	2.89801e-06	WT_unique	80.375	34.1555
chr18	61659042	61659288	123	0.71085	5.68602	0.0015906	WT_unique	65.8652	40.241
chr18	61674130	61674352	111	1.54125	4.69562	3.46039e-05	WT_unique	44.2083	15.1894
chr18	61981461	61981650	95	1.58986	4.59151	4.02784e-05	WT_unique	41.8292	13.8958
chr18	62001655	62002195	270	3.37916	5.2039	1.06757e-24	WT_unique	118.89	11.4266
chr18	62033428	62033586	79	2.25543	5.74911	2.37861e-16	WT_unique	117.525	24.6138
chr18	62667021	62667148	64	1.06702	5.0007	0.000679285	WT_unique	46.3408	22.1186
chr18	62743252	62743399	74	1.71484	5.85065	5.05582e-11	WT_unique	104.552	31.8502
chr18	62972856	62973023	84	0.88657	5.98882	0.000108994	WT_unique	86.3488	46.706
chr18	63462559	63462697	69	1.36385	4.9346	5.67791e-05	WT_unique	49.0617	19.0626
chr18	63676593	63676720	64	1.85579	4.11441	5.0692e-05	WT_unique	32.9522	9.10409
chr18	64634363	64634588	113	1.06622	5.40378	0.00013371	WT_unique	61.2607	29.2562
chr18	64685175	64685393	109	3.03475	4.67768	3.03009e-14	WT_unique	73.2651	8.94019
chr18	64839496	64839943	224	2.33443	6.18343	4.89308e-23	WT_unique	163.217	32.3617
chr18	64850584	64850766	91	2.14041	4.85454	7.42026e-09	WT_unique	60.7472	13.7784
chr18	64921042	64921226	92	2.34436	4.76154	9.73324e-10	WT_unique	61.1262	12.0366
chr18	64939685	64940128	222	2.55707	5.76666	5.38235e-21	WT_unique	132.073	22.4419
chr18	65119862	65119995	67	0.42555	5.09769	0.0234407	WT_unique	39.6834	29.5465
chr18	65272197	65272400	102	1.68882	5.74178	5.30037e-10	WT_unique	96.0817	29.8027
chr18	65582154	65582408	127	1.94896	5.33676	8.05364e-10	WT_unique	79.4095	20.5673
chr18	65794887	65795029	71	1.15873	5.34106	5.42183e-05	WT_unique	60.5655	27.1277
chr18	65837284	65837456	86	0.52678	7.37701	7.24337e-05	WT_unique	199.521	138.488
chr18	66162376	66162546	85	4.0559	4.57169	7.04966e-23	WT_unique	96.9817	5.83099
chr18	66187823	66188241	209	2.74097	5.98109	2.93891e-27	WT_unique	163.322	24.4304
chr18	66205795	66206218	212	3.45709	5.61094	5.68578e-33	WT_unique	161.959	14.7475
chr18	66245591	66245770	90	2.12157	4.09615	5.03725e-06	WT_unique	35.6773	8.19853
chr18	66291685	66292090	203	3.34383	5.13295	7.2462e-23	WT_unique	111.807	11.0122
chr18	66473057	66473317	130	1.45153	5.41258	1.2955e-06	WT_unique	70.4411	25.7556
chr18	67301606	67301868	131	3.19664	4.44741	8.6257e-14	WT_unique	66.0611	7.20546
chr18	67311967	67312283	158	2.66805	5.52526	2.10623e-19	WT_unique	116.105	18.2678
chr18	67334247	67334378	66	0.60224	4.98325	0.0135877	WT_unique	38.9721	25.6721
chr18	67905852	67905979	64	0.78403	4.62515	0.0107602	WT_unique	32.383	18.8062
chr18	68160231	68160740	255	4.12276	5.12678	1.42797e-34	WT_unique	145.832	8.371
chr18	68440563	68440828	133	2.51051	5.03136	1.2722e-12	WT_unique	78.0656	13.7
chr18	69118278	69118459	91	1.6831	5.6985	9.07952e-10	WT_unique	93.0575	28.9793
chr18	69613719	69613890	86	1.90534	7.07193	1.40709e-27	WT_unique	260.403	69.5154
chr18	69704803	69705077	137	2.51448	4.84281	1.46254e-11	WT_unique	68.5959	12.0051
chr18	69796116	69796282	83	0.73041	4.89395	0.00814011	WT_unique	38.2969	23.0828
chr18	70478002	70478157	78	0.263	4.9993	0.037644	WT_unique	35.0368	29.198
chr18	70687828	70688007	90	1.01191	5.51482	0.000139862	WT_unique	64.9283	32.1972
chr18	73603719	73603913	97	2.59871	4.88306	1.70046e-12	WT_unique	72.626	11.9895
chr18	73754324	73754582	129	0.82019	5.98217	0.000249607	WT_unique	83.9969	47.5731
chr18	73843477	73843687	105	2.01188	4.87932	4.82811e-08	WT_unique	59.1071	14.6556
chr18	74608189	74608319	65	1.06702	5.0007	0.000679285	WT_unique	46.3408	22.1186
chr18	74620010	74620219	105	2.84643	5.00141	1.28162e-15	WT_unique	85.9023	11.9438
chr18	74640266	74640464	99	1.60933	5.1745	8.45772e-07	WT_unique	63.0824	20.6753
chr18	74986249	74986376	64	0.41722	4.91842	0.0264115	WT_unique	34.9454	26.1694
chr18	75342688	75343040	176	0.30484	6.73428	0.00882082	WT_unique	118.332	95.7938
chr18	75363245	75363378	67	1.14849	6.47855	2.20494e-08	WT_unique	132.771	59.8926
chr18	75405801	75405960	80	0.38109	6.39997	0.00739148	WT_unique	96.3702	73.9985
chr18	75494895	75495377	241	0.80349	6.56182	2.16087e-05	WT_unique	124.808	71.5101
chr18	75528692	75528876	92	0.9713	5.27357	0.000698358	WT_unique	54.1624	27.6253
chr18	75861202	75861329	64	0.85232	6.27753	4.34451e-05	WT_unique	104.235	57.7348
chr18	77277173	77277361	94	0.91203	4.92665	0.00217782	WT_unique	41.7199	22.1715
chr18	77317068	77317319	126	1.20144	5.24555	5.59458e-05	WT_unique	57.5311	25.0169
chr18	77574986	77575230	122	1.90771	4.82955	3.05559e-07	WT_unique	55.078	14.6791
chr18	77786790	77786995	103	0.77607	5.97345	0.000402558	WT_unique	82.2238	48.0151
chr18	77796162	77796334	86	0.97909	5.36215	0.000327696	WT_unique	57.7478	29.2955
chr18	77978925	77979116	96	4.20574	3.57741	6.88449e-13	WT_unique	51.2784	2.77895
chr18	78238437	78238630	97	0.7707	7.0778	1.57333e-06	WT_unique	176.454	103.426
chr18	78294315	78294469	77	0.98833	5.8186	5.74553e-05	WT_unique	79.4935	40.0696
chr18	78554484	78554739	128	1.63351	5.37744	1.09441e-07	WT_unique	73.2215	23.5995
chr18	78972989	78973268	140	1.75458	5.38326	9.80762e-09	WT_unique	76.6679	22.7213
chr18	79145430	79145815	193	1.64952	5.76239	1.08572e-09	WT_unique	96.1457	30.6461
chr18	80046766	80047298	266	1.2706	6.2581	9.95542e-09	WT_unique	118.883	49.2756
chr18	80057277	80057599	161	2.56639	4.81559	1.46254e-11	WT_unique	68.5358	11.5706
chr18	80490673	80490843	85	1.0193	4.95006	0.00123452	WT_unique	44.0085	21.7118
chr18	81620479	81620684	103	1.64264	5.71972	1.8613e-09	WT_unique	93.1214	29.824
chr18	81762061	81762250	95	1.54485	4.98864	8.42726e-06	WT_unique	54.2317	18.5869
chr18	81839079	81839255	88	1.07628	6.17709	1.59411e-06	WT_unique	105.072	49.8302
chr18	81916191	81916385	97	1.14152	5.46018	5.95977e-05	WT_unique	65.3874	29.6389
chr18	82422104	82422293	95	2.22454	4.48325	9.0517e-08	WT_unique	48.3526	10.3459
chr18	82486969	82487556	294	1.5255	6.16142	7.53716e-11	WT_unique	121.446	42.1853
chr18	82910517	82910672	78	1.03132	7.42111	7.24452e-12	WT_unique	245.022	119.88
chr18	82916692	82916861	85	1.58045	6.58426	6.55091e-15	WT_unique	165.936	55.4853
chr18	84514238	84514553	158	1.37793	5.68969	3.39144e-07	WT_unique	83.2083	32.0161
chr18	84764672	84764828	78	1.82549	5.61441	1.40512e-10	WT_unique	92.2294	26.0221
chr18	84771987	84772324	169	1.71061	5.25191	6.86365e-08	WT_unique	68.9374	21.0625
chr18	84867263	84867461	99	2.4825	4.48109	2.19948e-09	WT_unique	52.7954	9.44689
chr18	84894147	84894701	277	3.03461	5.32553	1.43318e-21	WT_unique	114.789	14.0084
chr18	88851183	88851386	102	1.77244	5.87817	8.96134e-12	WT_unique	108.714	31.8219
chr18	88878018	88878277	130	1.99375	5.49753	2.79697e-11	WT_unique	90.1593	22.6377
chr18	89098056	89098314	129	2.17517	4.77921	1.23042e-08	WT_unique	58.3554	12.9208
chr19	3333947	3334351	202	1.57469	5.74593	3.7226e-09	WT_unique	92.6215	31.0944
chr19	4521166	4521463	149	0.40406	5.82012	0.0122055	WT_unique	64.9902	49.1149
chr19	5510542	5510717	88	1.96421	4.47382	1.66053e-06	WT_unique	43.8932	11.2489
chr19	5749488	5749741	127	0.6309	5.61786	0.00355537	WT_unique	61.1089	39.4625
chr19	5815073	5815229	78	-0.99189	7.81481	5.36082e-14	WT_unique	159.661	317.531
chr19	6502703	6502955	126	0.14486	6.14623	0.0282209	WT_unique	74.4737	67.3591
chr19	6871627	6871760	67	0.38978	5.39232	0.0213097	WT_unique	48.0748	36.6929
chr19	8989892	8990110	109	-0.26777	8.00496	0.00188481	WT_unique	234.115	281.862
chr19	10056680	10056810	65	1.19577	5.44494	2.70899e-05	WT_unique	65.9283	28.7812
chr19	10380112	10380293	91	0.46576	4.98757	0.0229481	WT_unique	37.2831	26.9963
chr19	10909338	10909629	146	2.34343	5.49558	3.97008e-15	WT_unique	101.638	20.0269
chr19	10991952	10992087	68	0.86336	5.26508	0.00168099	WT_unique	51.8675	28.5101
chr19	11809613	11810161	274	2.14928	6.7131	1.54984e-27	WT_unique	220.975	49.8133
chr19	12575246	12575383	69	0.18681	7.09982	0.0142341	WT_unique	146.345	128.57
chr19	15801969	15802096	64	-0.10402	5.70436	0.0361621	WT_unique	50.2952	54.0555
chr19	16222486	16222756	135	1.20383	5.31741	3.32703e-05	WT_unique	60.5194	26.2727
chr19	16599288	16599532	122	0.16546	5.83311	0.0318786	WT_unique	60.3734	53.8316
chr19	18598315	18598539	112	0.96563	5.71581	0.000145225	WT_unique	73.4467	37.6087
chr19	18687661	18687856	98	0.14705	4.98505	0.0466629	WT_unique	33.326	30.0965
chr19	20362328	20362456	64	-0.35481	5.83588	0.0159629	WT_unique	50.5092	64.5921
chr19	20530062	20530287	113	1.28114	5.75092	1.22461e-06	WT_unique	83.9518	34.5437
chr19	20536678	20536925	124	0.69562	5.1198	0.00622188	WT_unique	44.2501	27.322
chr19	21725264	21725457	97	1.83676	5.16054	2.2575e-08	WT_unique	67.5985	18.9242
chr19	21769932	21770114	91	1.51199	5.03707	5.66925e-06	WT_unique	55.4481	19.4416
chr19	21787240	21787397	79	0.91808	4.98361	0.00236169	WT_unique	43.4911	23.0161
chr19	23142788	23142938	75	0.74463	6.7369	2.06085e-05	WT_unique	138.066	82.4007
chr19	23151000	23151146	73	0.37276	5.20945	0.0269134	WT_unique	42.1024	32.5158
chr19	23329545	23329684	70	0.93357	5.3404	0.000579183	WT_unique	55.9934	29.316
chr19	23823259	23823910	326	2.66805	5.52526	2.10623e-19	WT_unique	116.105	18.2678
chr19	24746288	24746761	237	1.39494	5.90498	3.45594e-08	WT_unique	97.1707	36.9502
chr19	25635982	25636121	70	0.54406	5.78671	0.00535302	WT_unique	66.6596	45.7177
chr19	26987324	26987464	70	0.59588	5.38863	0.00657474	WT_unique	51.5025	34.0761
chr19	27515192	27515445	127	1.86336	5.72147	1.2717e-11	WT_unique	100.646	27.6612
chr19	27576557	27576728	86	1.09586	4.92918	0.000603544	WT_unique	44.5425	20.8395
chr19	28448977	28449255	139	1.39113	5.40689	1.88927e-06	WT_unique	68.7103	26.1969
chr19	28673884	28674076	96	2.65154	4.74593	1.28687e-11	WT_unique	67.2611	10.7046
chr19	29042551	29042832	141	3.12544	4.91367	1.22899e-17	WT_unique	89.0405	10.2032
chr19	29840802	29841029	114	0.84774	5.17006	0.00242907	WT_unique	48.2993	26.8377
chr19	29850329	29850514	93	1.51059	5.29295	9.476e-07	WT_unique	66.1764	23.2258
chr19	32417940	32418240	150	2.056	6.2047	1.83924e-18	WT_unique	150.404	36.1695
chr19	32675841	32676042	101	1.13119	5.00351	0.000498624	WT_unique	47.4753	21.6743
chr19	32840385	32840769	192	3.22669	5.94722	2.47061e-36	WT_unique	188.78	20.1663
chr19	32925807	32926118	156	2.2347	5.96204	2.95469e-18	WT_unique	135.241	28.7341
chr19	33068411	33068538	64	1.68426	5.02203	8.29093e-07	WT_unique	58.2489	18.1249
chr19	33391638	33391993	178	2.51063	5.45006	1.40836e-16	WT_unique	104.356	18.3123
chr19	34198159	34198396	119	1.17613	5.81638	2.39502e-06	WT_unique	84.7091	37.4869
chr19	34451039	34451246	104	0.70613	5.18996	0.00545644	WT_unique	46.6248	28.5792
chr19	36191179	36191416	119	2.17517	4.77921	1.23042e-08	WT_unique	58.3554	12.9208
chr19	36229446	36229588	71	0.03209	5.23774	0.0456115	WT_unique	38.1546	37.3153
chr19	36477291	36477513	111	1.5351	5.56464	6.2932e-08	WT_unique	80.5711	27.8015
chr19	36688146	36688379	117	0.7393	5.89293	0.00071489	WT_unique	76.7758	45.991
chr19	36701483	36701617	67	1.14966	5.40186	4.51689e-05	WT_unique	62.9742	28.3845
chr19	37907858	37908128	135	2.36529	5.12928	2.34633e-12	WT_unique	79.4472	15.419
chr19	38004004	38004201	99	0.7236	7.04978	6.14539e-06	WT_unique	170.258	103.106
chr19	38430550	38430849	150	0.84695	5.5606	0.000725988	WT_unique	63.2974	35.1908
chr19	38607282	38607572	145	2.27981	5.89873	2.7493e-18	WT_unique	131.474	27.0738
chr19	38614641	38614829	94	1.78758	4.81331	1.17155e-06	WT_unique	52.2406	15.1319
chr19	38672216	38672674	229	2.29734	6.14745	1.05192e-21	WT_unique	157.163	31.973
chr19	38778873	38779057	92	1.04397	5.37242	0.000244383	WT_unique	59.483	28.8487
chr19	40365182	40365502	160	2.43932	6.23355	9.52364e-26	WT_unique	175.243	32.3096
chr19	40366264	40366799	268	2.77789	5.79025	1.17053e-24	WT_unique	144.928	21.1312
chr19	40831055	40831356	151	0.55754	6.76805	0.000500324	WT_unique	132.222	89.8396
chr19	41152481	41152726	123	1.64251	6.07053	1.10106e-11	WT_unique	118.75	38.0355
chr19	41476627	41476929	151	1.50577	5.90899	4.10288e-09	WT_unique	101.257	35.6568
chr19	41579430	41579896	233	1.11496	5.52628	3.61014e-05	WT_unique	67.8257	31.3154
chr19	41898929	41899139	105	-0.16266	5.99056	0.0291734	WT_unique	60.0974	67.2699
chr19	42325977	42326140	82	0.39449	5.44294	0.0188382	WT_unique	49.8729	37.9412
chr19	44007400	44007548	74	2.06996	4.72895	8.59629e-08	WT_unique	54.3395	12.9418
chr19	44060324	44060613	145	2.45069	4.76031	3.45747e-10	WT_unique	63.3668	11.5913
chr19	44108928	44109358	215	3.36693	5.34859	2.35897e-26	WT_unique	130.876	12.6857
chr19	44280855	44281027	86	0.38424	5.76141	0.0136666	WT_unique	61.9714	47.4814
chr19	46305498	46305747	125	-0.38053	7.70211	0.000533964	WT_unique	182.512	237.597
chr19	46449422	46449549	64	2.68333	4.01809	3.81475e-08	WT_unique	41.0626	6.3927
chr19	46455454	46455847	197	2.14719	5.79089	1.07952e-15	WT_unique	116.524	26.3055
chr19	46792597	46792798	101	0.07628	5.48289	0.0410239	WT_unique	45.9193	43.5545
chr19	46899941	46900068	64	1.69931	4.17104	0.000167284	WT_unique	32.4623	9.99624
chr19	47710458	47710651	97	0.9587	5.12958	0.000928005	WT_unique	48.8041	25.1107
chr19	47870417	47870571	77	0.45079	7.41223	0.000364604	WT_unique	199.138	145.698
chr19	53552935	53553068	67	-0.09587	6.34232	0.0280229	WT_unique	78.4872	83.88
chr19	55099636	55099788	76	-0.1848	6.35443	0.022969	WT_unique	76.7465	87.2347
chr19	55216920	55217100	90	0.94881	5.62618	0.000209394	WT_unique	68.6213	35.5499
chr19	55995774	55995956	91	1.07273	5.38616	0.00013371	WT_unique	60.6538	28.8359
chr19	56688791	56689104	157	1.78214	5.49859	9.9252e-10	WT_unique	83.8454	24.3782
chr19	58882432	58882591	80	1.69325	4.95738	9.35754e-07	WT_unique	55.8701	17.2767
chr19	59071502	59071691	95	0.28444	5.6496	0.0242371	WT_unique	55.4002	45.4869
chr19	60310711	60310867	78	0.58285	5.29107	0.00906186	WT_unique	47.918	31.9921
chr19	60477833	60478062	115	2.12637	4.84783	1.20703e-08	WT_unique	60.1718	13.7813
chr19	61048674	61048835	81	1.62474	5.69104	2.10498e-09	WT_unique	90.7238	29.4189
chr19	61158719	61158975	128	1.48202	5.1427	4.17764e-06	WT_unique	59.0436	21.1369
chr2	3748767	3749096	165	1.33643	6.47807	1.28692e-10	WT_unique	141.66	56.0971
chr2	4298833	4299183	175	0.62883	6.38616	0.000551917	WT_unique	104.01	67.2632
chr2	4362086	4362450	182	1.88061	5.72972	8.10397e-12	WT_unique	101.83	27.654
chr2	4557518	4557652	67	0.06647	6.03715	0.0336232	WT_unique	67.1998	64.1739
chr2	4922800	4923218	209	1.84005	4.95495	1.13159e-07	WT_unique	58.6872	16.3921
chr2	6267730	6267925	98	0.44413	5.67236	0.013244	WT_unique	59.4838	43.7222
chr2	6322624	6322837	107	0.30822	7.21853	0.00418658	WT_unique	165.724	133.845
chr2	6549317	6549479	81	0.37667	5.01118	0.0266362	WT_unique	36.746	28.3023
chr2	6594212	6594607	198	1.84111	6.22602	2.45454e-15	WT_unique	141.688	39.5461
chr2	6695436	6695677	121	1.12478	5.20893	0.000150304	WT_unique	54.6186	25.0465
chr2	7056140	7056428	144	2.74814	5.05295	4.88003e-15	WT_unique	86.045	12.8072
chr2	7080867	7081107	120	-0.10832	6.50029	0.0258818	WT_unique	87.1924	93.9909
chr2	7245998	7246456	229	2.14859	5.59776	8.90383e-14	WT_unique	101.974	22.9984
chr2	11729223	11729477	127	1.76915	5.22121	3.20304e-08	WT_unique	68.8691	20.2049
chr2	11797828	11798398	285	2.61939	6.06097	4.78784e-26	WT_unique	165.497	26.9325
chr2	12317485	12317612	64	1.27158	5.7971	1.03042e-06	WT_unique	86.3958	35.7857
chr2	12699553	12699795	121	0.43446	5.53908	0.0145735	WT_unique	54.0533	39.9978
chr2	13188878	13189121	122	2.13108	5.05622	6.24694e-10	WT_unique	69.6359	15.897
chr2	13481715	13481923	104	1.04214	5.76812	3.44792e-05	WT_unique	78.2051	37.9769
chr2	18214124	18214329	103	1.21928	5.12751	0.000112901	WT_unique	53.3402	22.9094
chr2	18677100	18677367	134	0.65961	6.52514	0.000214053	WT_unique	115.756	73.2794
chr2	18876133	18876402	135	1.20504	5.19803	6.71002e-05	WT_unique	55.7365	24.1761
chr2	19716848	19717156	154	0.66941	5.68097	0.00256048	WT_unique	64.6992	40.6805
chr2	20448150	20448552	201	3.14913	5.19616	2.20119e-21	WT_unique	109.192	12.3086
chr2	25292962	25293094	66	0.25897	5.22766	0.0332459	WT_unique	40.9884	34.2534
chr2	30042583	30042843	130	0.45611	5.33941	0.0183923	WT_unique	47.4214	34.5677
chr2	30286278	30286469	96	0.24678	6.2294	0.0185771	WT_unique	81.7298	68.8799
chr2	30393044	30393192	74	-0.13368	7.75994	0.0120828	WT_unique	206.944	227.036
chr2	31013521	31013745	112	1.81117	5.14831	5.49863e-08	WT_unique	66.4361	18.9316
chr2	31297901	31298154	127	0.1962	5.90186	0.0278919	WT_unique	63.9982	55.8606
chr2	31442651	31442904	127	0.97733	5.25439	0.000476927	WT_unique	53.5589	27.2036
chr2	32317111	32317249	69	1.3025	6.59984	9.92967e-11	WT_unique	152.334	61.7595
chr2	32875787	32876101	157	0.41493	6.26651	0.00679252	WT_unique	88.8916	66.6737
chr2	32928279	32928493	107	0.68352	5.98944	0.000882505	WT_unique	80.5158	50.1327
chr2	33303493	33303729	118	3.85696	3.80735	1.37047e-12	WT_unique	53.2914	3.67787
chr2	34832892	34833068	88	0.92285	5.25042	0.00120367	WT_unique	52.4127	27.6459
chr2	35270683	35270846	82	-0.74974	6.63901	3.76971e-05	WT_unique	76.8589	129.237
chr2	35674097	35674259	81	0.19422	5.84685	0.0281108	WT_unique	61.5617	53.8077
chr2	36248045	36248356	156	1.10614	6.38863	1.33154e-07	WT_unique	122.931	57.1056
chr2	37497544	37497721	89	1.36964	4.39436	0.000499785	WT_unique	33.8054	13.0823
chr2	38512817	38513163	173	0.19398	7.12086	0.0125181	WT_unique	148.864	130.135
chr2	38621578	38621959	191	1.31137	6.2292	8.27631e-09	WT_unique	118.184	47.6206
chr2	45454917	45455081	82	0.65844	5.26934	0.00724949	WT_unique	48.4545	30.699
chr2	46325396	46325555	80	0.53287	5.01963	0.0166072	WT_unique	39.0179	26.9683
chr2	50690611	50690865	127	1.55574	5.69803	9.57767e-09	WT_unique	89.0103	30.2772
chr2	51355315	51355562	124	1.41308	5.19334	5.25528e-06	WT_unique	59.7091	22.4213
chr2	52504725	52504991	133	1.65197	5.30747	9.32833e-08	WT_unique	70.2027	22.3389
chr2	52602266	52602616	175	2.05701	5.65431	3.68878e-13	WT_unique	102.737	24.6892
chr2	52862870	52862997	64	1.19162	5.52407	1.15853e-05	WT_unique	69.5452	30.4477
chr2	52969024	52969169	73	0.18566	5.90739	0.0278919	WT_unique	64.0098	56.2804
chr2	54092771	54092932	81	2.37317	4.55426	6.92835e-09	WT_unique	53.4769	10.3222
chr2	54443773	54443902	65	1.26197	5.12114	4.80874e-05	WT_unique	53.8967	22.4735
chr2	58029525	58029673	74	-0.58426	5.23457	0.0106166	WT_unique	30.7484	46.1002
chr2	58350800	58350973	87	2.00768	4.74593	8.59629e-08	WT_unique	53.8088	13.3808
chr2	58561827	58561999	86	-0.05966	6.20506	0.0318645	WT_unique	72.2652	75.3163
chr2	59395216	59395559	172	2.07709	5.51058	1.67088e-12	WT_unique	93.6447	22.193
chr2	59424869	59424996	64	-0.20123	5.59011	0.0314588	WT_unique	44.9265	51.651
chr2	59588131	59588309	89	0.27929	6.74002	0.00977565	WT_unique	117.757	97.0311
chr2	60546056	60546328	136	0.92081	5.50806	0.000363528	WT_unique	62.6162	33.0747
chr2	60807396	60807573	89	1.31192	6.08696	2.70111e-08	WT_unique	107.108	43.1414
chr2	60940187	60940684	249	0.93724	6.34818	5.76178e-06	WT_unique	112.736	58.874
chr2	61304647	61304849	101	2.56639	4.81559	1.46254e-11	WT_unique	68.5358	11.5706
chr2	61309363	61309563	100	1.53834	5.19803	1.63388e-06	WT_unique	62.5614	21.5387
chr2	61354282	61354451	85	0.55729	5.8315	0.00461438	WT_unique	69.0776	46.9436
chr2	62350260	62350653	197	2.69119	5.60045	1.63602e-20	WT_unique	123.301	19.0914
chr2	64426021	64426238	109	2.14923	4.94494	2.74453e-09	WT_unique	64.8734	14.6246
chr2	65073903	65074030	64	1.46397	4.53136	0.000196395	WT_unique	38.4083	13.9228
chr2	65119773	65120161	194	1.20894	6.27537	3.92575e-08	WT_unique	117.771	50.9461
chr2	68305000	68305324	162	1.85788	5.45887	4.4112e-10	WT_unique	83.738	23.1017
chr2	68796004	68796349	173	1.36931	5.17243	1.12037e-05	WT_unique	57.964	22.4365
chr2	69121668	69122024	178	1.4099	5.60852	3.22255e-07	WT_unique	79.5324	29.931
chr2	69802966	69803172	103	0.51606	4.79154	0.0219775	WT_unique	33.1186	23.1591
chr2	69941402	69941752	175	0.32343	5.40899	0.0241136	WT_unique	47.528	37.9828
chr2	70109136	70109295	80	1.35466	5.29436	9.74431e-06	WT_unique	62.7564	24.5394
chr2	70824958	70825171	107	-0.08007	6.52609	0.0273872	WT_unique	89.639	94.7547
chr2	72308525	72308805	140	1.14576	5.28966	9.0374e-05	WT_unique	58.1836	26.2962
chr2	72366578	72366771	97	2.26018	4	3.06708e-06	WT_unique	35.0196	7.3102
chr2	72979442	72979569	64	-0.0836	7.48909	0.0182936	WT_unique	174.525	184.937
chr2	73278675	73278802	64	0.4065	5.12914	0.0234407	WT_unique	40.2911	30.3977
chr2	74300416	74300551	68	0.25217	5.18861	0.0334017	WT_unique	39.8	33.4173
chr2	74704912	74705263	176	0.3969	6.39168	0.00643494	WT_unique	96.3445	73.1725
chr2	74964469	74964709	120	-0.50544	6.12559	0.00441774	WT_unique	58.6017	83.1884
chr2	75029349	75029702	177	2.11353	5.38574	7.37038e-12	WT_unique	86.9736	20.0979
chr2	78927738	78927951	107	1.64213	5.57201	9.40837e-09	WT_unique	84.0441	26.9263
chr2	83760109	83760370	131	2.07353	5.94542	6.4993e-16	WT_unique	126.429	30.0367
chr2	84465019	84465252	117	0.52856	5.6427	0.00810929	WT_unique	60.0037	41.5974
chr2	85048467	85048594	64	0.22382	8.94166	0.000678955	WT_unique	531.369	455.009
chr2	89021533	89021712	90	1.23206	5.33089	2.36112e-05	WT_unique	61.6881	26.2612
chr2	90429837	90430104	134	-0.26586	5.68111	0.0265526	WT_unique	46.7917	56.2601
chr2	92007072	92007199	64	1.13357	5.66307	1.51862e-05	WT_unique	75.0539	34.2086
chr2	92012718	92012968	125	0.04576	6.72593	0.0263583	WT_unique	107.546	104.188
chr2	92884028	92884215	94	0.46662	5.80077	0.0076309	WT_unique	65.5298	47.4212
chr2	93470236	93470373	69	0.72846	6.10209	0.00042938	WT_unique	88.4212	53.3664
chr2	93776791	93776969	89	0.90685	6.09615	3.76284e-05	WT_unique	93.6739	49.9608
chr2	94045574	94045782	104	1.51069	5.31877	1.2066e-06	WT_unique	67.3738	23.6444
chr2	94142426	94142735	155	2.4672	5.39609	1.9994e-15	WT_unique	99.0229	17.9075
chr2	94202493	94202651	79	0.77123	4.68316	0.00892029	WT_unique	33.5624	19.6648
chr2	94470828	94471020	96	-0.19981	6.22853	0.023347	WT_unique	69.9681	80.3616
chr2	101862367	101862954	294	1.04156	6.06287	6.73901e-06	WT_unique	95.9127	46.5946
chr2	102038603	102039185	291	1.90723	6.10079	2.19662e-15	WT_unique	132.919	35.4368
chr2	102807728	102807882	77	0.26475	5.36502	0.0326026	WT_unique	45.1732	37.5996
chr2	102829326	102829461	68	0.04073	5.42392	0.0419193	WT_unique	43.5405	42.3284
chr2	102948622	102948770	74	0.30494	6.02611	0.0183225	WT_unique	72.4332	58.633
chr2	103685103	103685899	398	1.23514	6.72689	8.78217e-11	WT_unique	162.518	69.0381
chr2	104494386	104494705	160	0.09899	7.07548	0.0201688	WT_unique	139.583	130.326
chr2	104685444	104685746	151	-0.23565	5.87431	0.0240636	WT_unique	54.0598	63.6521
chr2	107175869	107176233	182	1.38796	5.49434	1.36397e-06	WT_unique	72.9239	27.8646
chr2	108236472	108236637	83	0.91866	6.08995	3.76284e-05	WT_unique	93.6547	49.5434
chr2	108660996	108661447	226	1.70474	5.86433	5.05582e-11	WT_unique	105.179	32.2664
chr2	109703651	109703813	81	1.53912	4.73457	4.39758e-05	WT_unique	45.3846	15.6166
chr2	112014997	112015237	120	0.72923	5.6496	0.00150914	WT_unique	64.6337	38.9887
chr2	112359497	112360017	260	1.87195	5.63661	3.65428e-11	WT_unique	95.1799	26.0035
chr2	112603681	112603834	77	0.6627	5.58684	0.00341746	WT_unique	60.4718	38.1997
chr2	113149359	113149573	107	0.89834	4.97418	0.00236169	WT_unique	42.9132	23.0231
chr2	113584106	113584279	87	2.61926	5.16951	1.17612e-14	WT_unique	89.2104	14.5191
chr2	113765038	113765294	128	1.79964	5.81456	1.07672e-11	WT_unique	105.01	30.1637
chr2	113768751	113769189	219	1.91394	6.07037	8.67776e-15	WT_unique	130.449	34.6168
chr2	113821140	113821683	272	2.93672	5.74874	7.28585e-27	WT_unique	148.787	19.4322
[truncated: 29,369 more rows]
