# Supplementary material for: Transcriptional regulation of FACT involves Coordination of chromatin accessibility and CTCF binding
Source: J Biol Chem. 2023 Dec 10;300(1):105538. doi: 10.1016/j.jbc.2023.105538 (PMC10808957; doi:10.1016/j.jbc.2023.105538)
Supplement: Supporting Table 4 [file mmc4.xlsx]

## Sheet: Supplementary Table 4
Supplementary Table 4. Total peaks and read density fold-change information based on CTCF CUT-TAG-seq
symbol	chr	start	end	Peak_Group	log2fc	symbol	annotation	distanceToTSS
Jun	chr4	95044739	95046604	KO_unique	7.64253	Jun	Intron_(ENSMUST00000145411.1/ENSMUST00000145411.1,_intron_1_of_1)	5618
D630039A03Rik	chr4	57859715	57860859	KO_unique	7.48276	D630039A03Rik	Intron_(ENSMUST00000098066.8/677884,_intron_8_of_10)	55438
Zfp474	chr18	52613110	52614214	KO_unique	7.40939	Zfp474	Distal_Intergenic	-1701
Nsd1	chr13	55212214	55213365	KO_unique	7.40468	Nsd1	5'_UTR	2433
Gm14393	chr2	175067347	175068245	KO_unique	7.21178	Gm14393	Promoter	0
4930412B13Rik	chr2	117959161	117959879	KO_unique	7.03722	4930412B13Rik	Intron_(ENSMUST00000148587.7/329496,_intron_8_of_9)	137234
Galnt18	chr7	111616110	111617236	KO_unique	6.96054	Galnt18	Exon_(ENSMUST00000049430.14/233733,_exon_2_of_11)	162741
Slc14a1	chr18	78294082	78295133	KO_unique	6.90689	Slc14a1	Intron_(ENSMUST00000237674.1/27411,_intron_3_of_21)	-151964
Kirrel3	chr9	34485392	34486291	KO_unique	6.8862	Kirrel3	Promoter	0
Spon2	chr5	33229999	33230928	KO_unique	6.87223	Spon2	Distal_Intergenic	-11545
Adgrl2	chr3	149038676	149039676	KO_unique	6.7927	Adgrl2	Distal_Intergenic	-48122
Thrb	chr14	17927211	17927966	KO_unique	6.77775	Thrb	Intron_(ENSMUST00000224470.1/21834,_intron_3_of_3)	266951
Gm10248	chr14	23428823	23429575	KO_unique	6.77775	Gm10248	Intron_(ENSMUST00000172099.8/16531,_intron_17_of_27)	-334253
Cish	chr9	107305685	107306891	KO_unique	6.77775	Cish	Distal_Intergenic	9660
8430422H06Rik	chr18	14209004	14210559	KO_unique	6.77018	8430422H06Rik	Distal_Intergenic	-21750
Dusp6	chr10	99241589	99242910	KO_unique	6.75496	Dusp6	Exon_(ENSMUST00000219688.1/ENSMUST00000219688.1,_exon_4_of_4)	-20321
Gm1600	chr16	10336460	10337279	KO_unique	6.75496	Gm1600	Intron_(ENSMUST00000229862.1/381033,_intron_1_of_1)	10312
Kctd7	chr5	130117003	130117642	KO_unique	6.70025	Kctd7	Intron_(ENSMUST00000118993.7/22021,_intron_3_of_5)	-27219
Cyp7a1	chr4	6301948	6303067	KO_unique	6.6842	Cyp7a1	Distal_Intergenic	-26316
Wdr27	chr17	14928244	14928997	KO_unique	6.65152	Wdr27	Exon_(ENSMUST00000232147.1/71682,_exon_3_of_26)	14161
Jam2	chr16	84771066	84771754	KO_unique	6.62649	Jam2	Distal_Intergenic	-2369
Chst2	chr9	95188488	95189587	KO_unique	6.58369	Chst2	Intron_(ENSMUST00000033463.9/331004,_intron_14_of_15)	217135
Nedd4	chr9	72614667	72615357	KO_unique	6.57495	Nedd4	Exon_(ENSMUST00000163401.8/319758,_exon_8_of_9)	-46989
Fez2	chr17	78444773	78445544	KO_unique	6.56618	Fez2	Distal_Intergenic	-26622
Kntc1	chr5	123788908	123789512	KO_unique	6.56618	Kntc1	Exon_(ENSMUST00000031366.11/208628,_exon_37_of_64)	39193
Tff3	chr17	31102961	31103579	KO_unique	6.53948	Tff3	Intron_(ENSMUST00000236391.1/11307,_intron_4_of_5)	26067
Lats2	chr14	57729605	57730726	KO_unique	6.50306	Lats2	Intron_(ENSMUST00000174694.7/50523,_intron_2_of_8)	27662
Gm48908	chr2	50535751	50536268	KO_unique	6.45608	Gm48908	Distal_Intergenic	155352
Rubie	chr14	46528738	46529868	KO_unique	6.43683	Rubie	Exon_(ENSMUST00000228533.1/ENSMUST00000228533.1,_exon_3_of_3)	107540
Mir3072	chr12	109773461	109774453	KO_unique	6.4173	Mir3072	Distal_Intergenic	25584
Pigp	chr16	94448768	94449725	KO_unique	6.40741	Pigp	Intron_(ENSMUST00000117648.8/22129,_intron_35_of_45)	-76927
5330434G04Rik	chrX	105393126	105394152	KO_unique	6.40741	5330434G04Rik	Distal_Intergenic	-1351
Sult1b1	chr5	87536011	87536790	KO_unique	6.38744	Sult1b1	5'_UTR	1405
A730020E08Rik	chr6	61206435	61207190	KO_unique	6.32569	A730020E08Rik	Intron_(ENSMUST00000126214.7/232035,_intron_1_of_10)	-25626
Kcnip4	chr5	49408035	49408595	KO_unique	6.30445	Kcnip4	Intron_(ENSMUST00000087395.10/80334,_intron_1_of_8)	116312
Gm15413	chr7	96574593	96575934	KO_unique	6.27197	Gm15413	Intron_(ENSMUST00000107162.7/23966,_intron_6_of_32)	225615
Slc24a3	chr2	145321234	145321875	KO_unique	6.26097	Slc24a3	Intron_(ENSMUST00000110007.7/94249,_intron_2_of_16)	153481
Trim72	chr7	128022800	128023891	KO_unique	6.26097	Trim72	Distal_Intergenic	18852
Cage1	chr13	38041846	38042653	KO_unique	6.22742	Cage1	Intron_(ENSMUST00000021866.9/71340,_intron_2_of_16)	-4778
Nek1	chr8	61059176	61059763	KO_unique	6.22742	Nek1	Intron_(ENSMUST00000120689.7/18004,_intron_17_of_33)	65982
Slc8a1	chr17	82377039	82377546	KO_unique	6.21603	Slc8a1	Distal_Intergenic	-638663
Calhm6	chr10	34131058	34131605	KO_unique	6.20457	Calhm6	Distal_Intergenic	-3075
Slc25a30	chr14	75807628	75808220	KO_unique	6.18132	Slc25a30	Distal_Intergenic	-20592
Fam189a1	chr7	65105356	65106137	KO_unique	6.10909	Fam189a1	Intron_(ENSMUST00000119118.7/70638,_intron_1_of_9)	50433
Slc24a3	chr2	145003306	145004339	KO_unique	6.09666	Slc24a3	Distal_Intergenic	-163415
Nyap2	chr1	81539443	81540424	KO_unique	6.08415	Nyap2	Distal_Intergenic	462494
Isl2	chr9	55706581	55707257	KO_unique	6.08415	Isl2	Intron_(ENSMUST00000214747.1/244891,_intron_24_of_32)	167910
Cstf2t	chr19	31354602	31355811	KO_unique	6.05869	Cstf2t	Intron_(ENSMUST00000065067.13/19091,_intron_2_of_17)	271766
1700029F12Rik	chr13	97013807	97014585	KO_unique	6.0458	1700029F12Rik	Distal_Intergenic	19777
Cntnap5a	chr1	116477487	116478307	KO_unique	6.03278	Cntnap5a	Intron_(ENSMUST00000043725.8/636808,_intron_19_of_23)	792732
Cstdc2	chr2	148864382	148865300	KO_unique	6.00635	Cstdc2	Promoter	0
Map3k15	chrX	159953176	159953911	KO_unique	5.97938	Map3k15	Intron_(ENSMUST00000112456.8/58194,_intron_13_of_17)	-34522
Pcdh15	chr10	73326503	73327411	KO_unique	5.93791	Pcdh15	Exon_(ENSMUST00000147653.1/ENSMUST00000147653.1,_exon_1_of_3)	227162
Sdccag8	chr1	177008726	177009479	KO_unique	5.92379	Sdccag8	Intron_(ENSMUST00000027785.14/76816,_intron_16_of_17)	194067
Gm1043	chr5	37155658	37156322	KO_unique	5.92379	Gm1043	Intron_(ENSMUST00000232332.2/381634,_intron_23_of_33)	70289
Grik2	chr10	48549569	48550253	KO_unique	5.90953	Grik2	Distal_Intergenic	1238513
Vmn2r69	chr7	85433272	85434027	KO_unique	5.90953	Vmn2r69	Distal_Intergenic	-17353
Fzd7	chr1	59400527	59401459	KO_unique	5.88054	Fzd7	Distal_Intergenic	-80965
Zc3h12c	chr9	52361543	52362138	KO_unique	5.8658	Zc3h12c	Distal_Intergenic	-192972
4933427E13Rik	chr11	25300964	25301915	KO_unique	5.83585	4933427E13Rik	Exon_(ENSMUST00000145127.1/ENSMUST00000145127.1,_exon_1_of_3)	-24192
Tmbim1	chr1	74332119	74333180	KO_unique	5.82062	Tmbim1	5'_UTR	-26498
Abca9	chr11	110167382	110168390	KO_unique	5.80523	Abca9	Promoter	0
Washc3	chr10	88229348	88230009	KO_unique	5.78962	Washc3	Intron_(ENSMUST00000020248.15/67282,_intron_5_of_6)	28256
Nme2	chr11	93928854	93929746	KO_unique	5.7579	Nme2	Exon_(ENSMUST00000107853.7/103537,_exon_12_of_16)	38547
Vps41	chr13	18698353	18699370	KO_unique	5.7579	Vps41	Distal_Intergenic	-17916
Fndc1	chr17	7650374	7651047	KO_unique	5.7579	Fndc1	Intron_(ENSMUST00000231693.1/ENSMUST00000231693.1,_intron_1_of_1)	176255
Tead4	chr6	128275196	128276445	KO_unique	5.74186	Tead4	5'_UTR	24378
Fndc1	chr17	7680496	7681148	KO_unique	5.74177	Fndc1	Distal_Intergenic	146154
Thap1	chr8	26294163	26295080	KO_unique	5.72542	Thap1	Distal_Intergenic	136023
Gm29687	chr12	25864248	25864908	KO_unique	5.7089	Gm29687	Distal_Intergenic	345597
Casz1	chr4	148829985	148830935	KO_unique	5.7089	Casz1	Intron_(ENSMUST00000094464.9/69743,_intron_1_of_15)	25557
F930017D23Rik	chr10	43631511	43632442	KO_unique	5.69214	F930017D23Rik	Intron_(ENSMUST00000215599.1/414125,_intron_3_of_4)	38115
Bmp6	chr13	38368511	38369182	KO_unique	5.69214	Bmp6	Intron_(ENSMUST00000171970.2/12161,_intron_1_of_6)	23405
Gria3	chrX	41614853	41615436	KO_unique	5.64062	Gria3	Intron_(ENSMUST00000115103.8/53623,_intron_12_of_16)	214000
Dock11	chrX	34799301	34799876	KO_unique	5.62301	Dock11	Distal_Intergenic	-1088956
D530049I02Rik	chr1	73274409	73275166	KO_unique	5.60516	D530049I02Rik	Intron_(ENSMUST00000190578.1/ENSMUST00000190578.1,_intron_2_of_2)	-123802
Gm12695	chr4	97037441	97038510	KO_unique	5.58706	Gm12695	Distal_Intergenic	-252256
Kcnip4	chr5	49065494	49066121	KO_unique	5.58706	Kcnip4	Intron_(ENSMUST00000087395.10/80334,_intron_1_of_8)	458786
Lncenc1	chr13	97435640	97436350	KO_unique	5.56921	Lncenc1	Intron_(ENSMUST00000109431.9/100039691,_intron_1_of_1)	671
Slc35f3	chr8	126099673	126100373	KO_unique	5.56872	Slc35f3	Distal_Intergenic	-38622
Pde1c	chr6	56335913	56336731	KO_unique	5.55013	Pde1c	Intron_(ENSMUST00000044505.13/18575,_intron_2_of_18)	315756
Gm6121	chrX	27224626	27225510	KO_unique	5.55013	Gm6121	Distal_Intergenic	-288930
Nhs	chrX	161967482	161968170	KO_unique	5.4531	Nhs	Intron_(ENSMUST00000087085.9/195727,_intron_1_of_8)	191560
Trp63	chr16	25861133	25861850	KO_unique	5.44986	Trp63	Intron_(ENSMUST00000115308.8/22061,_intron_4_of_10)	177371
Mir7661	chr6	108353508	108354044	KO_unique	5.41226	Mir7661	Intron_(ENSMUST00000032192.8/16438,_intron_7_of_61)	-135699
5031425F14Rik	chr2	166515821	166516559	KO_unique	5.40939	5031425F14Rik	Exon_(ENSMUST00000228324.1/ENSMUST00000228324.1,_exon_1_of_5)	68371
1700016G22Rik	chr13	5714067	5715196	KO_unique	5.40061	1700016G22Rik	Intron_(ENSMUST00000222871.1/ENSMUST00000222871.1,_intron_1_of_2)	142896
Prps1	chrX	140463939	140464736	KO_unique	5.36142	Prps1	Intron_(ENSMUST00000155235.1/19139,_intron_1_of_1)	7327
Tmpo	chr10	91199253	91200119	KO_unique	5.27051	Tmpo	Distal_Intergenic	-17939
Aldh1l2	chr10	83508862	83509566	KO_unique	5.24495	Aldh1l2	Intron_(ENSMUST00000020497.13/216188,_intron_10_of_22)	24574
Gm20125	chr10	16544886	16545761	KO_unique	5.22805	Gm20125	Distal_Intergenic	550046
Sdk1	chr5	141201835	141202500	KO_unique	5.1389	Sdk1	Distal_Intergenic	-38990
1700027F09Rik	chr5	64389148	64389889	KO_unique	5.08003	1700027F09Rik	Distal_Intergenic	78054
7420700N18Rik	chr8	31975264	31976353	KO_unique	5.06591	7420700N18Rik	Intron_(ENSMUST00000207470.2/211323,_intron_1_of_12)	596452
Tmtc3	chr10	100449224	100450206	KO_unique	5.03101	Tmtc3	Intron_(ENSMUST00000058154.14/237500,_intron_12_of_13)	37144
C030018K13Rik	chr5	64479212	64479939	KO_unique	5.01915	C030018K13Rik	Exon_(ENSMUST00000196527.4/77382,_exon_3_of_3)	2205
Ntm	chr9	30137670	30138847	KO_unique	4.9752	Ntm	Distal_Intergenic	-174530
Mirlet7a-1	chr13	48552241	48552970	KO_unique	4.92727	Mirlet7a-1	Distal_Intergenic	-13970
Rtn4rl2	chr2	84906873	84907584	KO_unique	4.92727	Rtn4rl2	Distal_Intergenic	-20164
E330016L19Rik	chrX	30384734	30385520	KO_unique	4.87224	E330016L19Rik	Intron_(ENSMUST00000156744.1/ENSMUST00000156744.1,_intron_1_of_2)	346898
Zfp292	chr4	34886198	34887251	KO_unique	4.85813	Zfp292	Distal_Intergenic	-3239
Slc2a9	chr5	38479381	38480690	KO_unique	4.84142	Slc2a9	5'_UTR	22453
Hecw1	chr13	14306543	14307252	KO_unique	4.82944	Hecw1	Exon_(ENSMUST00000110516.2/94253,_exon_12_of_29)	215976
4930578E11Rik	chr18	29638401	29639429	KO_unique	4.80474	4930578E11Rik	Distal_Intergenic	-141833
Psd3	chr8	67896166	67896940	KO_unique	4.80474	Psd3	Intron_(ENSMUST00000038959.15/234353,_intron_7_of_14)	309117
Mir6353	chr1	84254101	84255430	KO_unique	4.74778	Mir6353	Intron_(ENSMUST00000168574.8/98496,_intron_1_of_2)	-35141
Nsun7	chr5	66280556	66281243	KO_unique	4.7082	Nsun7	Intron_(ENSMUST00000202994.3/70918,_intron_7_of_10)	20660
Focad	chr4	88083634	88084224	KO_unique	4.63665	Focad	Distal_Intergenic	-10405
Dlc1	chr8	36961797	36962710	KO_unique	4.62362	Dlc1	Distal_Intergenic	-8655
Foxo6	chr4	120276388	120278346	KO_unique	4.58336	Foxo6	Intron_(ENSMUST00000102656.3/329934,_intron_1_of_1)	9003
Zfp770	chr2	114200999	114201712	KO_unique	4.55734	Zfp770	Promoter	0
a	chr2	154808765	154810126	KO_unique	4.47038	a	Intron_(ENSMUST00000109701.9/19383,_intron_1_of_7)	17364
Mir574	chr5	64992438	64993049	KO_unique	4.46863	Mir574	Intron_(ENSMUST00000031080.14/68303,_intron_2_of_13)	22121
Inpp4a	chr1	37353502	37354355	KO_unique	4.45665	Inpp4a	Intron_(ENSMUST00000027287.10/269180,_intron_1_of_25)	53638
Gm6121	chrX	28225687	28226262	KO_unique	4.44647	Gm6121	Distal_Intergenic	-1289991
Sox6os	chr7	115824382	115825472	KO_unique	4.41832	Sox6os	5'_UTR	-206507
Sh3rf3	chr10	58869595	58870325	KO_unique	4.40815	Sh3rf3	Intron_(ENSMUST00000135526.8/237353,_intron_1_of_3)	56237
Lrfn5	chr12	61826238	61826711	KO_unique	4.40763	Lrfn5	Intron_(ENSMUST00000055815.13/238205,_intron_2_of_3)	303089
Edn2	chr4	120029576	120030668	KO_unique	4.37459	Edn2	Intron_(ENSMUST00000106307.8/16656,_intron_2_of_8)	-130538
1700024I08Rik	chr13	63770709	63771480	KO_unique	4.36227	1700024I08Rik	Distal_Intergenic	-36412
Prickle2	chr6	92743157	92744278	KO_unique	4.36227	Prickle2	Distal_Intergenic	-37003
Fzd7	chr1	59471587	59472930	KO_unique	4.36205	Fzd7	Distal_Intergenic	-9494
Foxg1	chr12	49106276	49106871	KO_unique	4.34659	Foxg1	Distal_Intergenic	-275789
Hcrtr1	chr4	130125385	130127188	KO_unique	4.34445	Hcrtr1	Exon_(ENSMUST00000118199.7/67898,_exon_5_of_6)	12171
Rgs22	chr15	36066722	36067275	KO_unique	4.34047	Rgs22	Intron_(ENSMUST00000172831.7/626596,_intron_14_of_27)	73125
Dock11	chrX	35624042	35624870	KO_unique	4.32569	Dock11	Distal_Intergenic	-263962
Ros1	chr10	52143965	52144742	KO_unique	4.31515	Ros1	Intron_(ENSMUST00000219173.1/19886,_intron_15_of_44)	50502
Ccnb3	chrX	6921861	6923073	KO_unique	4.30714	Ccnb3	Intron_(ENSMUST00000067410.13/331374,_intron_13_of_27)	118546
Golm1	chr13	59680326	59681008	KO_unique	4.26613	Golm1	Distal_Intergenic	-4516
Nlgn1	chr3	26354856	26355557	KO_unique	4.26283	Nlgn1	Distal_Intergenic	-22397
Thtpa	chr14	55054887	55055807	KO_unique	4.24601	Thtpa	Promoter	0
4930570G19Rik	chr3	156560422	156563510	KO_unique	4.24128	4930570G19Rik	Promoter	0
Dusp27	chr1	166079560	166080082	KO_unique	4.228	Dusp27	Distal_Intergenic	47840
Pard6g	chr18	80051970	80052826	KO_unique	4.21604	Pard6g	Intron_(ENSMUST00000070219.8/93737,_intron_1_of_2)	5081
Zswim6	chr13	107858001	107860371	KO_unique	4.20485	Zswim6	Intron_(ENSMUST00000225822.1/67263,_intron_1_of_12)	29693
Ehbp1	chr11	22387635	22388313	KO_unique	4.18536	Ehbp1	Exon_(ENSMUST00000117789.1/ENSMUST00000117789.1,_exon_2_of_2)	-45344
9130015L21Rik	chr2	160062308	160063387	KO_unique	4.18536	9130015L21Rik	Distal_Intergenic	45656
AI606473	chr3	154451021	154451861	KO_unique	4.16239	AI606473	Distal_Intergenic	120201
3830408C21Rik	chr13	107033733	107034496	KO_unique	4.16187	3830408C21Rik	Exon_(ENSMUST00000224166.1/ENSMUST00000224166.1,_exon_1_of_2)	11181
Tmem30b	chr12	73531630	73532454	KO_unique	4.15901	Tmem30b	Distal_Intergenic	13938
Gm3285	chr10	77863990	77865346	KO_unique	4.15474	Gm3285	Exon_(ENSMUST00000092366.3/252974,_exon_3_of_12)	2016
Olfr148	chr9	39611709	39612466	KO_unique	4.15156	Olfr148	Intron_(ENSMUST00000216801.2/ENSMUST00000216801.2,_intron_1_of_1)	-1078
Il20rb	chr9	100470759	100471587	KO_unique	4.14532	Il20rb	Intron_(ENSMUST00000098458.3/213208,_intron_3_of_6)	15201
Gpd2	chr2	57229307	57230270	KO_unique	4.1312	Gpd2	Distal_Intergenic	-7365
Hapln1	chr13	89542878	89543774	KO_unique	4.12964	Hapln1	Intron_(ENSMUST00000022108.8/12950,_intron_1_of_4)	3083
D16Ertd472e	chr16	78626736	78627513	KO_unique	4.10059	D16Ertd472e	Distal_Intergenic	-50029
Bicc1	chr10	71062331	71063073	KO_unique	4.10055	Bicc1	Intron_(ENSMUST00000143791.7/83675,_intron_2_of_20)	96627
1700110C19Rik	chr17	10326218	10327533	KO_unique	4.09573	1700110C19Rik	Intron_(ENSMUST00000187397.6/76634,_intron_2_of_2)	1617
Mir6899	chr1	64020993	64021893	KO_unique	4.08293	Mir6899	Distal_Intergenic	20608
Pid1	chr1	84488552	84489671	KO_unique	4.07323	Pid1	Intron_(ENSMUST00000049126.12/227325,_intron_6_of_12)	-124373
Ccdc178	chr18	22186214	22186908	KO_unique	4.07323	Ccdc178	Distal_Intergenic	-14773
Fndc1	chr17	7663722	7665140	KO_unique	4.06827	Fndc1	Distal_Intergenic	162162
Psapl1	chr5	36054043	36055194	KO_unique	4.05281	Psapl1	Intron_(ENSMUST00000037370.13/81840,_intron_9_of_26)	-148827
Esx1	chrX	137189815	137190812	KO_unique	4.038	Esx1	Distal_Intergenic	-67733
Kif13b	chr14	64727160	64727879	KO_unique	4.03639	Kif13b	Exon_(ENSMUST00000100473.4/16554,_exon_9_of_40)	79896
C9orf72	chr4	35192606	35193349	KO_unique	4.03304	C9orf72	3'_UTR	32826
Vgll1	chrX	57117915	57118650	KO_unique	4.02865	Vgll1	Distal_Intergenic	29810
Rai2	chrX	161633868	161634910	KO_unique	4.01478	Rai2	Distal_Intergenic	-82159
Gm10487	chrX	30909805	30910689	KO_unique	4.01436	Gm10487	Distal_Intergenic	-66337
Kcnq4	chr4	120725107	120727119	KO_unique	4.01399	Kcnq4	Intron_(ENSMUST00000030376.7/60613,_intron_1_of_13)	21493
Map2k6	chr11	110398748	110399700	KO_unique	3.98843	Map2k6	Promoter	0
Rsu1	chr2	13371750	13373067	KO_unique	3.98843	Rsu1	Intron_(ENSMUST00000091436.6/65969,_intron_31_of_66)	-100336
Fgl1	chr8	41193540	41194622	KO_unique	3.96139	Fgl1	Intron_(ENSMUST00000034003.4/234199,_intron_7_of_7)	20534
Mir103-2	chr2	131285870	131286863	KO_unique	3.95158	Mir103-2	Intron_(ENSMUST00000150843.7/74450,_intron_4_of_6)	-1189
Slc24a3	chr2	145172809	145174068	KO_unique	3.94553	Slc24a3	Intron_(ENSMUST00000110007.7/94249,_intron_1_of_16)	5056
Psg25	chr7	18511160	18512140	KO_unique	3.93033	Psg25	Exon_(ENSMUST00000207645.1/ENSMUST00000207645.1,_exon_1_of_2)	20129
Kcnmb2	chr3	32049129	32050269	KO_unique	3.92201	Kcnmb2	Intron_(ENSMUST00000119310.7/72413,_intron_1_of_4)	146623
6030471H07Rik	chr4	84196370	84197025	KO_unique	3.92201	6030471H07Rik	Distal_Intergenic	-151492
Pdzrn4	chr15	92598444	92599492	KO_unique	3.90953	Pdzrn4	Intron_(ENSMUST00000169942.9/239618,_intron_3_of_9)	201564
Nnt	chr13	119177555	119178551	KO_unique	3.90833	Nnt	Distal_Intergenic	230446
5330413P13Rik	chr2	131772141	131773463	KO_unique	3.90801	5330413P13Rik	Distal_Intergenic	74220
Naip5	chr13	100246869	100247488	KO_unique	3.90192	Naip5	Distal_Intergenic	-547
Armc2	chr10	41959598	41960277	KO_unique	3.89764	Armc2	Intron_(ENSMUST00000160262.8/213402,_intron_10_of_17)	58165
4930429H19Rik	chr7	73269481	73270515	KO_unique	3.88851	4930429H19Rik	Distal_Intergenic	-39865
Sox5	chr6	144753325	144754568	KO_unique	3.87403	Sox5	Intron_(ENSMUST00000155562.1/ENSMUST00000155562.1,_intron_2_of_2)	27409
Grm3	chr5	10037620	10038177	KO_unique	3.87349	Grm3	Distal_Intergenic	-312451
Adgrl3	chr5	81363875	81364550	KO_unique	3.87177	Adgrl3	Intron_(ENSMUST00000147226.7/319387,_intron_5_of_5)	343738
Akr1c13	chr13	4187705	4188688	KO_unique	3.87094	Akr1c13	Distal_Intergenic	-2462
4930581F22Rik	chr9	35045631	35046783	KO_unique	3.86932	4930581F22Rik	3'_UTR	-69945
Ppp3ca	chr3	136861709	136862428	KO_unique	3.86642	Ppp3ca	Intron_(ENSMUST00000070198.13/19055,_intron_2_of_12)	191586
Pelo	chr13	115101227	115102483	KO_unique	3.85298	Pelo	Promoter	0
Runx3	chr4	135044653	135045882	KO_unique	3.82316	Runx3	Distal_Intergenic	-74770
Tmem70	chr1	16664727	16665732	KO_unique	3.79758	Tmem70	Promoter	0
Stk35	chr2	129848779	129849676	KO_unique	3.79758	Stk35	Distal_Intergenic	48263
Trim52	chr14	106163498	106164574	KO_unique	3.78366	Trim52	Distal_Intergenic	57301
Gxylt1	chr15	92964636	92965571	KO_unique	3.74834	Gxylt1	Distal_Intergenic	309608
1700001L19Rik	chr13	68622437	68623424	KO_unique	3.74379	1700001L19Rik	Intron_(ENSMUST00000022013.7/210044,_intron_24_of_24)	25017
Bmp4	chr14	46436183	46437467	KO_unique	3.73566	Bmp4	Exon_(ENSMUST00000144439.1/ENSMUST00000144439.1,_exon_1_of_3)	-45515
Gm12724	chr4	105898231	105898913	KO_unique	3.73447	Gm12724	Distal_Intergenic	-342303
Gm10058	chrX	30775514	30776089	KO_unique	3.73447	Gm10058	Distal_Intergenic	65745
Zfhx3	chr8	107785069	107785971	KO_unique	3.72035	Zfhx3	Distal_Intergenic	-156673
Gm33337	chr10	118781066	118781782	KO_unique	3.69515	Gm33337	Distal_Intergenic	-65341
E330016L19Rik	chrX	29638147	29638812	KO_unique	3.69215	E330016L19Rik	Intron_(ENSMUST00000179300.1/ENSMUST00000179300.1,_intron_3_of_7)	-399025
Hnf1b	chr11	83869019	83870168	KO_unique	3.68211	Hnf1b	Intron_(ENSMUST00000021016.9/21410,_intron_4_of_8)	18957
Gm11266	chr4	82435447	82436439	KO_unique	3.647	Gm11266	Intron_(ENSMUST00000050872.14/18028,_intron_2_of_11)	-71577
Dgki	chr6	37221912	37222584	KO_unique	3.64253	Dgki	Intron_(ENSMUST00000101532.9/320127,_intron_1_of_33)	77600
Tslrn1	chrX	62553018	62553883	KO_unique	3.62733	Tslrn1	Distal_Intergenic	-26008
Cyfip2	chr11	46326191	46327138	KO_unique	3.6262	Cyfip2	3'_UTR	-13333
1110002E22Rik	chr3	138026878	138028022	KO_unique	3.62263	1110002E22Rik	Distal_Intergenic	-37030
Fam57a	chr11	76186838	76187709	KO_unique	3.62227	Fam57a	Intron_(ENSMUST00000129853.7/116972,_intron_1_of_4)	7168
Vezf1	chr11	88075591	88076350	KO_unique	3.62227	Vezf1	Exon_(ENSMUST00000018521.10/22344,_exon_4_of_6)	7313
Kif2b	chr11	92041614	92042572	KO_unique	3.60973	Kif2b	Distal_Intergenic	-464057
Npffr1	chr10	61587177	61588076	KO_unique	3.58902	Npffr1	Intron_(ENSMUST00000186677.1/ENSMUST00000186677.1,_intron_3_of_3)	-7416
Jak1	chr4	101291832	101292786	KO_unique	3.58147	Jak1	Exon_(ENSMUST00000131864.1/ENSMUST00000131864.1,_exon_3_of_3)	-26551
Mtmr2	chr9	13633181	13634647	KO_unique	3.58147	Mtmr2	Intron_(ENSMUST00000159294.8/270118,_intron_2_of_4)	-113763
Mir1927	chr1	160520447	160521654	KO_unique	3.58108	Mir1927	Intron_(ENSMUST00000028049.12/29809,_intron_13_of_20)	-224476
Gm15501	chr7	94359192	94359973	KO_unique	3.57447	Gm15501	Intron_(ENSMUST00000206579.1/ENSMUST00000206579.1,_intron_2_of_2)	-1175017
Pax3	chr1	77859631	77860844	KO_unique	3.56381	Pax3	Distal_Intergenic	336290
Galnt17	chr5	131007400	131009947	KO_unique	3.54656	Galnt17	Intron_(ENSMUST00000086023.11/212996,_intron_5_of_10)	298550
Phldb3	chr7	24599032	24600550	KO_unique	3.53672	Phldb3	Intron_(ENSMUST00000077191.6/66071,_intron_4_of_7)	-10213
Sulf2	chr2	166179492	166180626	KO_unique	3.52968	Sulf2	Distal_Intergenic	-23830
Slc38a2	chr15	96780936	96782219	KO_unique	3.52297	Slc38a2	Distal_Intergenic	-81207
8430430B14Rik	chr17	83930166	83930962	KO_unique	3.52232	8430430B14Rik	Distal_Intergenic	-67592
Adamts16	chr13	70783590	70784593	KO_unique	3.52136	Adamts16	Intron_(ENSMUST00000080145.12/271127,_intron_9_of_22)	57218
Mir1927	chr1	160410325	160411320	KO_unique	3.51119	Mir1927	Intron_(ENSMUST00000194105.1/ENSMUST00000194105.1,_intron_4_of_4)	-114354
Enpp4	chr17	44105425	44106417	KO_unique	3.50929	Enpp4	Promoter	0
Rbms3	chr9	117484183	117485008	KO_unique	3.48711	Rbms3	Intron_(ENSMUST00000164018.8/207181,_intron_1_of_14)	144905
1700016L21Rik	chr1	80408276	80409123	KO_unique	3.48468	1700016L21Rik	Distal_Intergenic	-36809
Slc15a4	chr5	127720397	127721277	KO_unique	3.48398	Slc15a4	Distal_Intergenic	-87501
Mog	chr17	37015501	37016325	KO_unique	3.48004	Mog	Exon_(ENSMUST00000158194.1/ENSMUST00000158194.1,_exon_1_of_1)	7073
Il20rb	chr9	100322713	100323843	KO_unique	3.4739	Il20rb	Exon_(ENSMUST00000187644.1/ENSMUST00000187644.1,_exon_1_of_2)	162945
Mir7211	chr10	94480531	94481501	KO_unique	3.47095	Mir7211	Intron_(ENSMUST00000132743.2/319880,_intron_2_of_2)	104698
Arhgap20	chr9	51657624	51658321	KO_unique	3.44939	Arhgap20	Distal_Intergenic	-107016
Edn2	chr4	119989085	119990033	KO_unique	3.44653	Edn2	Intron_(ENSMUST00000143837.1/16656,_intron_1_of_1)	-171173
Cst10	chr2	149350103	149350857	KO_unique	3.44073	Cst10	Distal_Intergenic	-54200
2900057B20Rik	chr18	76021181	76021967	KO_unique	3.43829	2900057B20Rik	Intron_(ENSMUST00000058997.14/207259,_intron_3_of_4)	76504
Gpalpp1	chr14	76110202	76111413	KO_unique	3.43787	Gpalpp1	Promoter	0
Gm906	chr13	50031658	50032503	KO_unique	3.43512	Gm906	Distal_Intergenic	217805
5730480H06Rik	chr5	48737395	48738119	KO_unique	3.42662	5730480H06Rik	Intron_(ENSMUST00000172363.8/80334,_intron_1_of_7)	341819
Grip1os2	chr10	119751762	119753036	KO_unique	3.41463	Grip1os2	Intron_(ENSMUST00000077871.13/74053,_intron_1_of_21)	8663
Gm5084	chr13	60304693	60306185	KO_unique	3.41458	Gm5084	Distal_Intergenic	99223
Eif3h	chr15	51768653	51769794	KO_unique	3.40726	Eif3h	Distal_Intergenic	95729
Slc24a3	chr2	145213547	145215045	KO_unique	3.4043	Slc24a3	Intron_(ENSMUST00000110007.7/94249,_intron_1_of_16)	45794
Cyp4f40	chr17	32656661	32657392	KO_unique	3.40396	Cyp4f40	Distal_Intergenic	-1508
Nat10	chr2	103674944	103675794	KO_unique	3.40396	Nat10	Intron_(ENSMUST00000076212.3/99382,_intron_1_of_16)	85476
4930449E01Rik	chr14	105474888	105475575	KO_unique	3.40297	4930449E01Rik	Distal_Intergenic	-23213
1700018B08Rik	chr8	121450906	121452452	KO_unique	3.39835	1700018B08Rik	Intron_(ENSMUST00000127664.1/108148,_intron_1_of_15)	91868
Gpr176	chr2	118353285	118354751	KO_unique	3.39333	Gpr176	Intron_(ENSMUST00000039160.2/381413,_intron_1_of_2)	18668
Cdyl	chr13	35771599	35772733	KO_unique	3.37687	Cdyl	Intron_(ENSMUST00000075220.13/12593,_intron_3_of_9)	111767
Cggbp1	chr16	64878642	64879271	KO_unique	3.37546	Cggbp1	Distal_Intergenic	26647
Tm6sf1	chr7	81875031	81875740	KO_unique	3.36917	Tm6sf1	3'_UTR	16031
4930583K01Rik	chr7	118275223	118276156	KO_unique	3.36914	4930583K01Rik	Exon_(ENSMUST00000207365.1/ENSMUST00000207365.1,_exon_1_of_3)	31359
Osbp2	chr11	3818172	3819431	KO_unique	3.36682	Osbp2	Intron_(ENSMUST00000070552.13/74309,_intron_2_of_13)	44472
2900041M22Rik	chr11	117557148	117558459	KO_unique	3.36141	2900041M22Rik	Distal_Intergenic	-52788
Gm32123	chr14	24969219	24969899	KO_unique	3.36033	Gm32123	Distal_Intergenic	-139485
Ipcef1	chr10	7124476	7125706	KO_unique	3.35996	Ipcef1	Intron_(ENSMUST00000150282.1/215748,_intron_5_of_5)	-71999
Lrfn2	chr17	48942726	48943590	KO_unique	3.35439	Lrfn2	Intron_(ENSMUST00000046254.2/70530,_intron_1_of_2)	10348
Shc4	chr2	125716038	125717044	KO_unique	3.35369	Shc4	Intron_(ENSMUST00000042246.13/271849,_intron_1_of_11)	7104
A630001O12Rik	chr8	126776462	126777044	KO_unique	3.34622	A630001O12Rik	Distal_Intergenic	-62189
4930434J06Rik	chr14	72186856	72187951	KO_unique	3.33217	4930434J06Rik	Distal_Intergenic	330155
Gm34184	chr10	84066788	84068266	KO_unique	3.32825	Gm34184	Intron_(ENSMUST00000216477.1/102637349,_intron_2_of_4)	32431
4631405J19Rik	chr2	93028910	93029689	KO_unique	3.32439	4631405J19Rik	Exon_(ENSMUST00000111270.7/433456,_exon_1_of_5)	955
4930463O16Rik	chr10	84480430	84482414	KO_unique	3.32184	4930463O16Rik	Distal_Intergenic	-5879
Dok1	chr6	83005328	83006886	KO_unique	3.31848	Dok1	Exon_(ENSMUST00000113980.3/110958,_exon_6_of_10)	26585
Ppp2r2cos	chr5	36898983	36900192	KO_unique	3.31131	Ppp2r2cos	Intron_(ENSMUST00000031003.10/269643,_intron_1_of_8)	-22105
Casp12	chr9	5484985	5485890	KO_unique	3.30399	Casp12	Distal_Intergenic	139556
Gm12530	chr4	57202264	57203593	KO_unique	3.30349	Gm12530	Intron_(ENSMUST00000075637.10/545622,_intron_22_of_25)	30194
Bnip2	chr9	69948522	69950160	KO_unique	3.29682	Bnip2	Distal_Intergenic	-39306
Gm20744	chr7	82056749	82057437	KO_unique	3.29678	Gm20744	Distal_Intergenic	-12950
Keap1	chr9	21213401	21214195	KO_unique	3.29109	Keap1	Distal_Intergenic	25166
Mir23b	chr13	63257770	63259102	KO_unique	3.28701	Mir23b	Intron_(ENSMUST00000091560.10/72061,_intron_12_of_14)	-41382
Tut7	chr13	59834179	59835633	KO_unique	3.28168	Tut7	Distal_Intergenic	-11033
Shprh	chr10	11211944	11212619	KO_unique	3.27807	Shprh	Exon_(ENSMUST00000044053.12/268281,_exon_29_of_30)	62518
Gm5141	chr13	62785265	62786355	KO_unique	3.27807	Gm5141	Promoter	0
Cacng4	chr11	107817144	107817865	KO_unique	3.26737	Cacng4	Distal_Intergenic	-22588
Actr6	chr10	89731584	89732660	KO_unique	3.26694	Actr6	Promoter	0
Nrxn3	chr12	89105883	89107053	KO_unique	3.26668	Nrxn3	Intron_(ENSMUST00000167734.7/18191,_intron_4_of_7)	383008
Mir466q	chr3	28408951	28409663	KO_unique	3.26265	Mir466q	Exon_(ENSMUST00000161423.1/665113,_exon_1_of_13)	-10280
Wdr88	chr7	35251945	35252946	KO_unique	3.26265	Wdr88	Exon_(ENSMUST00000238407.1/384605,_exon_7_of_10)	22587
Abracl	chr10	18022043	18023521	KO_unique	3.26131	Abracl	Promoter	0
Emb	chr13	117289126	117290548	KO_unique	3.25968	Emb	Distal_Intergenic	80591
Nfil3	chr13	53008517	53009673	KO_unique	3.25362	Nfil3	Distal_Intergenic	-27445
Slc16a7	chr10	125113850	125114914	KO_unique	3.25103	Slc16a7	Distal_Intergenic	274551
Prkag2	chr5	25041250	25041797	KO_unique	3.24699	Prkag2	Intron_(ENSMUST00000030784.13/108099,_intron_1_of_15)	58845
Jhy	chr9	40937027	40938355	KO_unique	3.24641	Jhy	Intron_(ENSMUST00000034521.7/70989,_intron_3_of_8)	25763
Hnrnpu	chr1	178368467	178369550	KO_unique	3.24066	Hnrnpu	Distal_Intergenic	-30671
Moxd1	chr10	24209883	24210574	KO_unique	3.23994	Moxd1	Distal_Intergenic	-12943
Gas1	chr13	60110111	60111123	KO_unique	3.23982	Gas1	Exon_(ENSMUST00000225266.1/328263,_exon_2_of_3)	66242
Dok5	chr2	170672714	170673419	KO_unique	3.23982	Dok5	Distal_Intergenic	-58388
Atp13a2	chr4	140986252	140987319	KO_unique	3.23519	Atp13a2	Promoter	0
Gucy2e	chr11	69230252	69231067	KO_unique	3.23449	Gucy2e	Intron_(ENSMUST00000021259.8/14919,_intron_7_of_18)	5969
Trim42	chr9	97274905	97275905	KO_unique	3.22468	Trim42	Distal_Intergenic	94053
Spag16	chr1	70127596	70128833	KO_unique	3.22355	Spag16	Intron_(ENSMUST00000187159.6/66722,_intron_11_of_12)	300627
Lhx5	chr5	120318609	120319756	KO_unique	3.22028	Lhx5	Distal_Intergenic	-111943
Gm5099	chr1	38291202	38293451	KO_unique	3.21333	Gm5099	Intron_(ENSMUST00000095027.8/16764,_intron_8_of_21)	159120
Vipr2	chr12	116159277	116160585	KO_unique	3.20653	Vipr2	Distal_Intergenic	81552
Armh4	chr14	49723386	49724181	KO_unique	3.2056	Armh4	Intron_(ENSMUST00000226994.1/ENSMUST00000226994.1,_intron_2_of_3)	59202
Tnmd	chrX	133872470	133874002	merged_common	3.20092	Tnmd	Distal_Intergenic	21491
1500026H17Rik	chr10	89695849	89696684	KO_unique	3.1996	1500026H17Rik	Intron_(ENSMUST00000181598.1/69002,_intron_2_of_2)	9479
Gse1	chr8	120356672	120357995	KO_unique	3.19717	Gse1	Intron_(ENSMUST00000127664.1/108148,_intron_1_of_15)	128217
Lix1	chr17	17402236	17403322	KO_unique	3.19687	Lix1	Promoter	0
Dmrtc1a	chrX	102908170	102908749	KO_unique	3.19687	Dmrtc1a	Promoter	0
Thap1	chr8	26301662	26302734	KO_unique	3.19546	Thap1	Intron_(ENSMUST00000211122.1/ENSMUST00000211122.1,_intron_1_of_2)	143522
Fam174a	chr1	95313260	95313947	KO_unique	3.19264	Fam174a	Promoter	0
Gm10710	chr3	83299151	83300468	KO_unique	3.19092	Gm10710	Exon_(ENSMUST00000191829.1/100534287,_exon_11_of_20)	-169906
Pcsk2os2	chr2	143808714	143809649	KO_unique	3.18034	Pcsk2os2	Intron_(ENSMUST00000028905.9/18549,_intron_11_of_11)	-12750
Mir6378	chr3	34884666	34885528	KO_unique	3.17785	Mir6378	Distal_Intergenic	37123
Msantd4	chr9	4536578	4537214	KO_unique	3.16441	Msantd4	Intron_(ENSMUST00000063508.14/14802,_intron_5_of_16)	160017
Prkar2b	chr12	32044157	32045324	KO_unique	3.16261	Prkar2b	Intron_(ENSMUST00000003079.11/19088,_intron_1_of_11)	15972
C530005A16Rik	chr4	116597243	116597937	KO_unique	3.15992	C530005A16Rik	Promoter	0
0610038B21Rik	chr8	77490050	77491482	KO_unique	3.15778	0610038B21Rik	Intron_(ENSMUST00000076316.5/78514,_intron_1_of_22)	-25574
Gjb5	chr4	127402794	127403371	KO_unique	3.15399	Gjb5	Distal_Intergenic	-44614
Exo1	chr1	175867428	175868002	KO_unique	3.14959	Exo1	Distal_Intergenic	-12579
4930583I09Rik	chr17	64930972	64931660	KO_unique	3.14959	4930583I09Rik	Distal_Intergenic	-94902
Dbx1	chr7	49439042	49439734	KO_unique	3.1486	Dbx1	Intron_(ENSMUST00000183659.7/78286,_intron_7_of_39)	197115
Chst1	chr2	92692392	92693501	KO_unique	3.14857	Chst1	Distal_Intergenic	92686
Lrig3	chr10	126169378	126170536	KO_unique	3.14413	Lrig3	Distal_Intergenic	203160
Commd10	chr18	46958332	46959526	KO_unique	3.14413	Commd10	Promoter	0
Rasd2	chr8	75271908	75272757	KO_unique	3.14017	Rasd2	Distal_Intergenic	57965
9430021M05Rik	chr2	162718155	162719331	KO_unique	3.13416	9430021M05Rik	Distal_Intergenic	56993
Gm34184	chr10	83934259	83935438	KO_unique	3.1245	Gm34184	Distal_Intergenic	165259
Plcb4	chr2	135744748	135745786	KO_unique	3.11969	Plcb4	Intron_(ENSMUST00000146018.7/18798,_intron_2_of_2)	85738
Sntg1	chr1	8678521	8679187	KO_unique	3.11812	Sntg1	3'_UTR	620691
Notch3	chr17	32160719	32161534	KO_unique	3.11812	Notch3	Intron_(ENSMUST00000087723.4/18131,_intron_2_of_32)	5318
Sipa1l3	chr7	29424251	29425641	KO_unique	3.11747	Sipa1l3	Intron_(ENSMUST00000085809.10/74206,_intron_3_of_22)	93000
Hus1	chr11	8869860	8870902	KO_unique	3.11739	Hus1	Exon_(ENSMUST00000154153.7/ENSMUST00000154153.7,_exon_31_of_50)	140289
Tmem14c	chr13	41047212	41047736	KO_unique	3.11739	Tmem14c	Intron_(ENSMUST00000225084.1/17152,_intron_7_of_13)	30921
Spata31d1c	chr13	65005343	65005883	KO_unique	3.11739	Spata31d1c	Distal_Intergenic	-27175
Pln	chr10	53340840	53342074	KO_unique	3.11171	Pln	5'_UTR	3174
Dok5	chr2	170673435	170674560	KO_unique	3.10497	Dok5	Distal_Intergenic	-57247
Gm6121	chrX	27342345	27343303	KO_unique	3.10497	Gm6121	Intron_(ENSMUST00000179232.1/ENSMUST00000179232.1,_intron_3_of_7)	-406649
Fam107b	chr2	3748354	3749604	KO_unique	3.10013	Fam107b	Intron_(ENSMUST00000226435.1/66540,_intron_2_of_4)	177867
Kctd7	chr5	130128415	130129388	KO_unique	3.09672	Kctd7	Intron_(ENSMUST00000118993.7/22021,_intron_3_of_5)	-15473
Armc6	chr8	70240347	70241146	KO_unique	3.09672	Armc6	Intron_(ENSMUST00000164403.7/234373,_intron_2_of_9)	-5882
Ntf3	chr6	126045575	126046382	KO_unique	3.09481	Ntf3	Distal_Intergenic	120528
Nnt	chr13	119317956	119318951	KO_unique	3.09379	Nnt	Distal_Intergenic	90046
Mir148a	chr6	51076243	51077556	KO_unique	3.09379	Mir148a	Distal_Intergenic	192354
Aldh3a1	chr11	61207277	61209094	KO_unique	3.09154	Aldh3a1	Promoter	0
Reg3b	chr6	78331930	78332648	KO_unique	3.08752	Reg3b	Distal_Intergenic	-38009
Acp2	chr2	91213145	91214011	KO_unique	3.08589	Acp2	3'_UTR	10261
Clic4	chr4	135292360	135293215	KO_unique	3.0813	Clic4	Distal_Intergenic	-19547
Unc93a2	chr17	7427249	7428654	KO_unique	3.07971	Unc93a2	Distal_Intergenic	-41786
Zfp462	chr4	54923344	54923907	KO_unique	3.07572	Zfp462	Distal_Intergenic	-21141
Immp2l	chr12	40824141	40825084	KO_unique	3.07498	Immp2l	Intron_(ENSMUST00000037488.7/238130,_intron_42_of_52)	-199006
Tbx21	chr11	97101405	97102639	KO_unique	3.07452	Tbx21	Exon_(ENSMUST00000001484.2/57765,_exon_2_of_6)	12692
Sesn3	chr9	14085998	14086684	KO_unique	3.0684	Sesn3	Distal_Intergenic	-188383
Cabcoco1	chr10	68611558	68612575	KO_unique	3.06699	Cabcoco1	Distal_Intergenic	-69663
Siah3	chr14	75456515	75457460	KO_unique	3.06591	Siah3	Intron_(ENSMUST00000164848.2/380918,_intron_1_of_1)	534
Lurap1l	chr4	81110904	81112161	KO_unique	3.06291	Lurap1l	Distal_Intergenic	200259
Hnrnpu	chr1	178351755	178352585	KO_unique	3.06089	Hnrnpu	Distal_Intergenic	-13959
Nek2	chr1	191828769	191829638	KO_unique	3.06067	Nek2	Exon_(ENSMUST00000027931.7/18005,_exon_7_of_8)	7326
Immp1l	chr2	105908061	105908906	KO_unique	3.05873	Immp1l	5'_UTR	3424
Nek5	chr8	22123790	22124587	KO_unique	3.05687	Nek5	Promoter	466
BC055324	chr1	163994307	163995506	KO_unique	3.05256	BC055324	Promoter	0
Peli3	chr19	4937045	4938467	KO_unique	3.04517	Peli3	5'_UTR	4660
Spon2	chr5	33220123	33221566	KO_unique	3.04393	Spon2	Distal_Intergenic	-1669
Farp2	chr1	93537075	93538265	KO_unique	3.04126	Farp2	Intron_(ENSMUST00000120301.7/227377,_intron_2_of_26)	24997
Dnajc5b	chr3	19473421	19474466	KO_unique	3.04107	Dnajc5b	Distal_Intergenic	-34129
Nfia	chr4	97675812	97676602	KO_unique	3.0392	Nfia	Intron_(ENSMUST00000146447.7/319865,_intron_3_of_5)	-96132
Wasf2	chr4	133095150	133095916	KO_unique	3.0392	Wasf2	Distal_Intergenic	-34589
Agk	chr6	40123184	40124008	KO_unique	3.03453	Agk	Intron_(ENSMUST00000239008.1/434008,_intron_2_of_3)	-201164
Bmp5	chr9	75877203	75877924	KO_unique	3.02932	Bmp5	Exon_(ENSMUST00000215680.1/ENSMUST00000215680.1,_exon_1_of_1)	101840
Galnt4	chr10	99171617	99172990	KO_unique	3.02061	Galnt4	Intron_(ENSMUST00000020113.14/382406,_intron_10_of_11)	63459
Nkain2	chr10	32894986	32895532	KO_unique	3.01915	Nkain2	Distal_Intergenic	-4526
Gm6121	chrX	27779161	27779840	KO_unique	3.01915	Gm6121	Intron_(ENSMUST00000178020.1/ENSMUST00000178020.1,_intron_3_of_7)	-843465
Tshz3	chr7	37169663	37170289	KO_unique	3.01904	Tshz3	Distal_Intergenic	471546
Gm6121	chrX	27384210	27385266	KO_unique	3.01904	Gm6121	Distal_Intergenic	-448514
Olfr165	chr16	19387741	19388608	KO_unique	3.01056	Olfr165	Distal_Intergenic	19470
Gm5779	chr10	75364952	75365762	KO_unique	3.01052	Gm5779	3'_UTR	12898
Exoc3	chr13	74208227	74209388	KO_unique	3.00935	Exoc3	Promoter	0
4932438A13Rik	chr3	36853876	36854531	KO_unique	3.00935	4932438A13Rik	Distal_Intergenic	-8573
Dhdds	chr4	133990007	133990670	KO_unique	3.0032	Dhdds	Intron_(ENSMUST00000144668.7/67422,_intron_6_of_8)	10248
Slit3	chr11	34982881	34983686	KO_unique	3.00123	Slit3	Distal_Intergenic	-137538
Incenp	chr19	9849355	9850434	KO_unique	3.00123	Incenp	Intron_(ENSMUST00000179814.2/ENSMUST00000179814.2,_intron_1_of_2)	49117
Prelp	chr1	133977387	133979220	KO_unique	2.9988	Prelp	Distal_Intergenic	-55974
4930533B01Rik	chr2	113621315	113622503	KO_unique	2.99599	4930533B01Rik	Intron_(ENSMUST00000099576.8/14260,_intron_14_of_18)	86047
St3gal1	chr15	67110244	67111270	KO_unique	2.98678	St3gal1	Exon_(ENSMUST00000092640.5/20442,_exon_3_of_6)	65560
Prdm2	chr4	143220946	143221468	KO_unique	2.98135	Prdm2	Distal_Intergenic	-7952
Sgsm3	chr15	81008407	81009589	KO_unique	2.97986	Sgsm3	Exon_(ENSMUST00000139517.8/105835,_exon_9_of_22)	30643
Gm3055	chr10	81770899	81771789	KO_unique	2.97612	Gm3055	Promoter	0
4930432O09Rik	chr10	121156476	121157297	KO_unique	2.97218	4930432O09Rik	Distal_Intergenic	45352
Gm20716	chr2	168229915	168231100	KO_unique	2.97218	Gm20716	Promoter	0
Sv2a	chr3	96196823	96198088	KO_unique	2.97182	Sv2a	5'_UTR	15673
Inhbe	chr10	127350006	127351564	KO_unique	2.96879	Inhbe	5'_UTR	2847
Cops8	chr1	90497251	90498045	KO_unique	2.9685	Cops8	Distal_Intergenic	-104936
Acot12	chr13	91648166	91648954	KO_unique	2.9685	Acot12	Intron_(ENSMUST00000156547.7/66970,_intron_5_of_12)	-92558
Gpr20	chr15	73679204	73680647	KO_unique	2.96564	Gpr20	Distal_Intergenic	26858
AY702102	chr2	169848829	169850709	KO_unique	2.96092	AY702102	Intron_(ENSMUST00000109159.2/228911,_intron_1_of_2)	112478
Defb33	chr8	20859173	20860145	KO_unique	2.95843	Defb33	Distal_Intergenic	-32524
E330016L19Rik	chrX	28534286	28535208	KO_unique	2.95843	E330016L19Rik	Distal_Intergenic	-1502629
Gm30790	chr16	76768565	76769285	KO_unique	2.95662	Gm30790	Intron_(ENSMUST00000208256.1/102632814,_intron_1_of_3)	9807
Igf2r	chr17	12793326	12794815	KO_unique	2.95143	Igf2r	Intron_(ENSMUST00000160932.2/104103,_intron_1_of_2)	-23663
Mapkap1	chr2	34526536	34527246	KO_unique	2.94869	Mapkap1	Intron_(ENSMUST00000124443.7/227743,_intron_5_of_10)	119766
Gm10654	chr8	70963586	70965332	KO_unique	2.94832	Gm10654	Intron_(ENSMUST00000211950.1/69419,_intron_3_of_4)	32182
Tead1	chr7	112696942	112698126	KO_unique	2.94827	Tead1	Intron_(ENSMUST00000084705.11/21676,_intron_1_of_11)	17625
Insig2	chr1	121376969	121377969	KO_unique	2.94277	Insig2	Distal_Intergenic	-44381
Rab6a	chr7	100582453	100583528	KO_unique	2.93987	Rab6a	5'_UTR	-23882
Mrpl42	chr10	95489171	95490413	KO_unique	2.93701	Mrpl42	3'_UTR	11527
Tspan8	chr10	115713639	115714695	KO_unique	2.93499	Tspan8	Distal_Intergenic	-102137
Gm12911	chr4	68022671	68023474	KO_unique	2.93057	Gm12911	Exon_(ENSMUST00000126187.1/ENSMUST00000126187.1,_exon_1_of_5)	298487
Gm5169	chrX	25045911	25046719	KO_unique	2.92727	Gm5169	Distal_Intergenic	254736
Aldh8a1	chr10	21420720	21421756	KO_unique	2.92553	Aldh8a1	Intron_(ENSMUST00000188024.1/ENSMUST00000188024.1,_intron_2_of_3)	43430
Tmem33	chr5	67193813	67195074	KO_unique	2.92466	Tmem33	Distal_Intergenic	-65491
Gm906	chr13	50211598	50212497	KO_unique	2.9244	Gm906	Distal_Intergenic	37811
Mir3473e	chr5	31636844	31637456	KO_unique	2.91917	Mir3473e	Intron_(ENSMUST00000201999.3/ENSMUST00000201999.3,_intron_2_of_3)	29884
Cntd1	chr11	101277522	101279257	KO_unique	2.91182	Cntd1	Promoter	0
Asap1	chr15	64519962	64521512	KO_unique	2.90792	Asap1	Distal_Intergenic	-137044
Tmem243	chr5	9057196	9060114	KO_unique	2.90686	Tmem243	Intron_(ENSMUST00000224996.1/ENSMUST00000224996.1,_intron_2_of_2)	-40554
Esp31	chr17	38601793	38602659	KO_unique	2.90575	Esp31	Distal_Intergenic	-36788
Swap70	chr7	110272283	110272969	KO_unique	2.90331	Swap70	Intron_(ENSMUST00000033325.8/20947,_intron_7_of_11)	50573
Lgmn	chr12	102416073	102417144	KO_unique	2.90297	Lgmn	Intron_(ENSMUST00000110020.7/19141,_intron_1_of_12)	22669
Pid1	chr1	84506520	84507860	KO_unique	2.89658	Pid1	Intron_(ENSMUST00000049126.12/227325,_intron_5_of_12)	-142341
Csrp2	chr10	110926646	110928406	KO_unique	2.89546	Csrp2	Intron_(ENSMUST00000020403.6/13008,_intron_1_of_5)	6858
Stxbp5	chr10	9872059	9872612	KO_unique	2.88782	Stxbp5	Intron_(ENSMUST00000038213.13/78808,_intron_2_of_27)	28467
Mdh1	chr11	21658806	21659647	KO_unique	2.88702	Mdh1	Intron_(ENSMUST00000131135.2/216560,_intron_3_of_6)	-86440
1700112H15Rik	chr1	184378480	184379170	KO_unique	2.88591	1700112H15Rik	Exon_(ENSMUST00000195070.5/ENSMUST00000195070.5,_exon_3_of_5)	178521
Gm34184	chr10	83994815	83997404	KO_unique	2.8859	Gm34184	Exon_(ENSMUST00000215772.1/ENSMUST00000215772.1,_exon_2_of_2)	103293
B630019K06Rik	chrX	8921703	8922996	KO_unique	2.88292	B630019K06Rik	Exon_(ENSMUST00000119391.1/ENSMUST00000119391.1,_exon_1_of_1)	29322
Tusc1	chr4	93012825	93013705	KO_unique	2.87289	Tusc1	Distal_Intergenic	321806
Rab10os	chr12	3188544	3189467	KO_unique	2.87256	Rab10os	Intron_(ENSMUST00000210657.1/ENSMUST00000210657.1,_intron_7_of_12)	-46037
Rbbp9	chr2	144544461	144545533	KO_unique	2.87161	Rbbp9	Exon_(ENSMUST00000140340.1/26450,_exon_4_of_6)	5336
Lpp	chr16	24237938	24239280	KO_unique	2.86989	Lpp	Intron_(ENSMUST00000230383.1/ENSMUST00000230383.1,_intron_2_of_3)	-154227
Camp	chr9	109849320	109850369	KO_unique	2.8683	Camp	Promoter	0
Metap1d	chr2	71477739	71478393	KO_unique	2.86734	Metap1d	Intron_(ENSMUST00000037210.8/66559,_intron_1_of_9)	24464
4930568G15Rik	chr1	165075343	165076680	KO_unique	2.86681	4930568G15Rik	Intron_(ENSMUST00000195635.1/75857,_intron_1_of_4)	15248
Gpr6	chr10	41175983	41176839	KO_unique	2.86677	Gpr6	Distal_Intergenic	-103699
Pcsk6	chr7	65914253	65915614	KO_unique	2.86484	Pcsk6	Intron_(ENSMUST00000176199.7/18553,_intron_2_of_6)	52520
4930505G20Rik	chr14	115393121	115393773	KO_unique	2.85921	4930505G20Rik	Intron_(ENSMUST00000176912.7/103978,_intron_3_of_7)	15779
Mad2l1bp	chr17	46153271	46153979	KO_unique	2.85921	Mad2l1bp	Promoter	0
Nsmce3	chr7	64783329	64784059	KO_unique	2.85921	Nsmce3	Intron_(ENSMUST00000119118.7/70638,_intron_5_of_9)	88938
Gnb4	chr3	32600519	32601644	KO_unique	2.8559	Gnb4	Exon_(ENSMUST00000143588.1/14696,_exon_2_of_2)	14941
Gm6121	chrX	27873570	27874154	KO_unique	2.85224	Gm6121	Distal_Intergenic	-937874
Ranbp3l	chr15	8915910	8916601	KO_unique	2.85044	Ranbp3l	Distal_Intergenic	-51348
Nsun2	chr13	69485104	69486043	KO_unique	2.84758	Nsun2	Distal_Intergenic	-47703
Adamts16	chr13	70767216	70768136	KO_unique	2.84711	Adamts16	3'_UTR	73675
Kbtbd11	chr8	15012715	15013575	KO_unique	2.84181	Kbtbd11	Intron_(ENSMUST00000069399.6/74901,_intron_1_of_1)	1691
Sorbs2	chr8	45601702	45602694	KO_unique	2.83938	Sorbs2	Intron_(ENSMUST00000067065.13/234214,_intron_1_of_25)	93915
Stard8	chrX	99047844	99048881	KO_unique	2.83625	Stard8	Intron_(ENSMUST00000149999.7/236920,_intron_2_of_5)	44597
Sema3c	chr5	17689084	17689942	KO_unique	2.83577	Sema3c	Intron_(ENSMUST00000030568.13/20348,_intron_11_of_17)	114804
Tgfbi	chr13	56647673	56648958	KO_unique	2.83478	Tgfbi	Distal_Intergenic	38151
Mast4	chr13	103120620	103121330	KO_unique	2.83478	Mast4	Intron_(ENSMUST00000166726.7/328329,_intron_3_of_26)	213167
Rps7	chr12	28635624	28636307	KO_unique	2.82891	Rps7	Promoter	0
Galnt17	chr5	130961594	130962474	KO_unique	2.82702	Galnt17	Intron_(ENSMUST00000086023.11/212996,_intron_6_of_10)	346023
Mfsd10	chr5	34642483	34643823	KO_unique	2.82672	Mfsd10	Intron_(ENSMUST00000041364.12/75416,_intron_13_of_17)	-5272
C530005A16Rik	chr4	116607275	116607902	KO_unique	2.82648	C530005A16Rik	Intron_(ENSMUST00000030457.11/50927,_intron_5_of_13)	-9646
Mir218-1	chr5	48240706	48241449	KO_unique	2.82152	Mir218-1	Intron_(ENSMUST00000173107.7/20563,_intron_20_of_35)	16765
Six6	chr12	72936446	72937111	KO_unique	2.81685	Six6	Intron_(ENSMUST00000136075.7/75801,_intron_3_of_5)	-2781
Trabd2b	chr4	114379454	114380089	KO_unique	2.81685	Trabd2b	Distal_Intergenic	-26635
Irx1	chr13	71648876	71649808	KO_unique	2.80934	Irx1	Distal_Intergenic	313915
Stxbp5l	chr16	37440566	37441190	KO_unique	2.80324	Stxbp5l	Distal_Intergenic	-55605
Itih5l-ps	chrX	150845239	150846161	KO_unique	2.79765	Itih5l-ps	Intron_(ENSMUST00000145639.7/634882,_intron_5_of_12)	18268
Colgalt2	chr1	152520291	152521538	KO_unique	2.79746	Colgalt2	Exon_(ENSMUST00000111859.7/19731,_exon_18_of_19)	120462
Ksr1	chr11	79111597	79112606	KO_unique	2.79611	Ksr1	Intron_(ENSMUST00000018478.10/16706,_intron_1_of_18)	33801
C130083M11Rik	chr5	52261210	52261850	KO_unique	2.79611	C130083M11Rik	Intron_(ENSMUST00000199805.4/414108,_intron_3_of_3)	-44777
Cdh26	chr2	178454568	178455839	KO_unique	2.79307	Cdh26	Intron_(ENSMUST00000108912.8/381409,_intron_3_of_13)	24038
2022-09-07	chr9	25317636	25318488	KO_unique	2.78856	2022-09-07	Distal_Intergenic	65198
Gm7609	chr1	85232275	85233984	KO_unique	2.78793	Gm7609	Intron_(ENSMUST00000159114.1/ENSMUST00000159114.1,_intron_2_of_2)	32663
Mir466q	chr3	28485242	28486376	KO_unique	2.78467	Mir466q	Intron_(ENSMUST00000160934.7/665113,_intron_2_of_31)	65300
1700049E17Rik1	chr14	41943470	41944225	KO_unique	2.78238	1700049E17Rik1	5'_UTR	18522
Stxbp6	chr12	45009770	45010496	KO_unique	2.779	Stxbp6	Intron_(ENSMUST00000053768.13/217517,_intron_2_of_5)	64213
Rgs3	chr4	62654630	62655340	KO_unique	2.779	Rgs3	Intron_(ENSMUST00000065870.13/50780,_intron_19_of_19)	94784
Catspere2	chr1	177982829	177984527	KO_unique	2.77508	Catspere2	Promoter	0
Plb1	chr5	32314224	32315523	KO_unique	2.77348	Plb1	Intron_(ENSMUST00000202886.3/665270,_intron_25_of_38)	81517
Gm12724	chr4	105941507	105942655	KO_unique	2.76563	Gm12724	Distal_Intergenic	-298561
Serpina12	chr12	104041265	104042241	KO_unique	2.76439	Serpina12	Intron_(ENSMUST00000043915.3/68054,_intron_1_of_4)	2202
Csnk1g3	chr18	54022808	54023322	KO_unique	2.76439	Csnk1g3	Distal_Intergenic	160687
Ext1	chr15	53128428	53129194	KO_unique	2.75988	Ext1	Intron_(ENSMUST00000077273.8/14042,_intron_1_of_10)	216965
Mex3c	chr18	73182449	73183422	KO_unique	2.75707	Mex3c	Distal_Intergenic	-389622
Sdhc	chr1	171150169	171150861	KO_unique	2.75706	Sdhc	Promoter	0
Dock11	chrX	34885015	34885725	KO_unique	2.75495	Dock11	Intron_(ENSMUST00000118560.1/ENSMUST00000118560.1,_intron_3_of_7)	-1003107
Col6a3	chr1	90793058	90793816	KO_unique	2.75487	Col6a3	Exon_(ENSMUST00000056925.15/12835,_exon_21_of_44)	50155
5330413P13Rik	chr2	131721664	131722997	KO_unique	2.75277	5330413P13Rik	Exon_(ENSMUST00000138080.1/ENSMUST00000138080.1,_exon_1_of_3)	124686
Prkci	chr3	30999403	31000483	KO_unique	2.75155	Prkci	Intron_(ENSMUST00000108249.8/18759,_intron_1_of_17)	3657
Laptm4b	chr15	34254034	34255280	KO_unique	2.75015	Laptm4b	Intron_(ENSMUST00000022867.4/114128,_intron_1_of_6)	16007
Trim27	chr13	21215161	21215902	KO_unique	2.75006	Trim27	Distal_Intergenic	35717
Synpr	chr14	13459040	13460150	KO_unique	2.74853	Synpr	Intron_(ENSMUST00000070323.11/72003,_intron_2_of_5)	174261
Snap29	chr16	17402604	17403572	KO_unique	2.74853	Snap29	Intron_(ENSMUST00000036161.11/224020,_intron_1_of_54)	-2414
Rflnb	chr11	76059345	76060695	KO_unique	2.74655	Rflnb	Intron_(ENSMUST00000056601.10/68299,_intron_19_of_21)	-31564
Mup14	chr4	61342119	61342792	KO_unique	2.73805	Mup14	Distal_Intergenic	-38120
Scaf8	chr17	3180401	3180975	KO_unique	2.73483	Scaf8	Intron_(ENSMUST00000076734.7/106583,_intron_12_of_19)	65430
5730480H06Rik	chr5	48372039	48372803	KO_unique	2.73372	5730480H06Rik	5'_UTR	-22774
E330016L19Rik	chrX	28787384	28788051	KO_unique	2.73372	E330016L19Rik	Intron_(ENSMUST00000178014.1/ENSMUST00000178014.1,_intron_3_of_7)	-1249786
Catip	chr1	74352522	74353232	KO_unique	2.73191	Catip	3'_UTR	-8876
Zmiz1	chr14	25353984	25354590	KO_unique	2.73191	Zmiz1	Intron_(ENSMUST00000225188.1/ENSMUST00000225188.1,_intron_2_of_3)	-104595
Igf1	chr10	87702835	87703528	KO_unique	2.73068	Igf1	Distal_Intergenic	-154737
2410018L13Rik	chr12	23053413	23054149	KO_unique	2.72396	2410018L13Rik	Distal_Intergenic	-43130
Acvr2a	chr2	48813094	48814447	KO_unique	2.72393	Acvr2a	Promoter	0
Fmod	chr1	133990991	133992151	KO_unique	2.72119	Fmod	Distal_Intergenic	-45103
Adgra3	chr5	50002156	50002860	KO_unique	2.7209	Adgra3	Intron_(ENSMUST00000030971.6/70693,_intron_7_of_18)	56146
Tiprl	chr1	165246408	165247158	KO_unique	2.72081	Tiprl	Distal_Intergenic	-9413
Rap2c	chrX	51019584	51020532	KO_unique	2.7191	Rap2c	Distal_Intergenic	-1567
Hsph1	chr5	149647629	149648283	KO_unique	2.71859	Hsph1	Exon_(ENSMUST00000202583.1/ENSMUST00000202583.1,_exon_2_of_2)	-11254
Mrpl42	chr10	95501224	95502389	KO_unique	2.71632	Mrpl42	Promoter	0
Gm839	chr6	89239414	89240196	KO_unique	2.71632	Gm839	Distal_Intergenic	-23178
L3mbtl4	chr17	68263699	68265067	KO_unique	2.7146	L3mbtl4	Distal_Intergenic	-8730
2310008N11Rik	chr8	26823919	26825361	KO_unique	2.71232	2310008N11Rik	Exon_(ENSMUST00000189978.1/72316,_exon_1_of_3)	55221
Wdr35	chr12	8969648	8970577	KO_unique	2.71086	Wdr35	3'_UTR	-3315
Sgip1	chr4	102858656	102860758	merged_common	2.71081	Sgip1	Intron_(ENSMUST00000097948.8/73094,_intron_3_of_7)	117360
Timp3	chr10	86327439	86329552	KO_unique	2.70792	Timp3	Intron_(ENSMUST00000020234.13/21859,_intron_1_of_4)	27068
Adgb	chr10	10252997	10253711	KO_unique	2.70662	Adgb	Intron_(ENSMUST00000208997.1/ENSMUST00000208997.1,_intron_1_of_1)	218615
Chd6	chr2	161561157	161562294	KO_unique	2.70533	Chd6	Intron_(ENSMUST00000109443.7/19281,_intron_21_of_30)	-452083
Cyp4x1	chr4	115154626	115156077	KO_unique	2.70117	Cyp4x1	Intron_(ENSMUST00000121884.1/ENSMUST00000121884.1,_intron_1_of_11)	-20346
Mtrr	chr13	68569355	68570407	KO_unique	2.70084	Mtrr	3'_UTR	11742
Pola1	chrX	93557133	93557834	KO_unique	2.6984	Pola1	Intron_(ENSMUST00000006856.2/18968,_intron_26_of_36)	74321
Prkar2b	chr12	32059966	32061982	KO_unique	2.69768	Prkar2b	Promoter	0
Ska1	chr18	74207506	74208237	KO_unique	2.69758	Ska1	Promoter	0
Rab3b	chr4	108904936	108906390	KO_unique	2.69576	Rab3b	Intron_(ENSMUST00000106650.8/69908,_intron_2_of_4)	25874
Phf21b	chr15	84839444	84840313	KO_unique	2.69468	Phf21b	Intron_(ENSMUST00000016768.11/271305,_intron_2_of_12)	15736
Adcy2	chr13	69002076	69002967	KO_unique	2.69187	Adcy2	Exon_(ENSMUST00000221765.1/ENSMUST00000221765.1,_exon_3_of_4)	-2536
Zfp940	chr7	29853135	29854126	KO_unique	2.6899	Zfp940	Promoter	0
Plpp4	chr7	129306901	129307432	KO_unique	2.68756	Plpp4	Intron_(ENSMUST00000094018.5/381925,_intron_1_of_6)	49871
Cyp2j6	chr4	96553018	96553724	KO_unique	2.68734	Cyp2j6	Promoter	0
Zfp781	chr10	81929872	81931102	KO_unique	2.68358	Zfp781	Promoter	0
Ccnq	chr11	78736555	78737328	KO_unique	2.68354	Ccnq	Distal_Intergenic	14401
Smurf2	chr11	106865574	106866115	KO_unique	2.68348	Smurf2	Intron_(ENSMUST00000103067.9/66313,_intron_3_of_17)	54600
Sp110	chr1	85524391	85527227	KO_unique	2.68304	Sp110	Exon_(ENSMUST00000160674.2/ENSMUST00000160674.2,_exon_1_of_4)	71590
Dennd3	chr15	73517630	73518427	KO_unique	2.68304	Dennd3	Intron_(ENSMUST00000043414.11/105841,_intron_1_of_22)	5071
Tomm20	chr8	126912854	126914003	KO_unique	2.68136	Tomm20	Distal_Intergenic	31841
4930542M03Rik	chr17	45880466	45881618	KO_unique	2.68056	4930542M03Rik	Promoter	0
Itpkc	chr7	27218222	27219410	KO_unique	2.68041	Itpkc	Intron_(ENSMUST00000003850.7/233011,_intron_2_of_6)	9218
D830013O20Rik	chr12	73415501	73417329	KO_unique	2.67943	D830013O20Rik	Distal_Intergenic	-5945
1700066C05Rik	chr16	79590816	79591713	KO_unique	2.67937	1700066C05Rik	Distal_Intergenic	-407663
Gm12159	chr11	45274252	45275206	KO_unique	2.67801	Gm12159	Exon_(ENSMUST00000195753.1/ENSMUST00000195753.1,_exon_2_of_2)	-157325
Mid1ip1	chrX	10718886	10719645	KO_unique	2.67548	Mid1ip1	3'_UTR	3868
Ppm1f	chr16	16920407	16921839	KO_unique	2.67476	Ppm1f	Intron_(ENSMUST00000027373.11/68606,_intron_6_of_7)	23939
Pcolce2	chr9	95599237	95599990	KO_unique	2.67459	Pcolce2	Distal_Intergenic	-37611
L3mbtl4	chr17	68187149	68188160	KO_unique	2.67394	L3mbtl4	Exon_(ENSMUST00000233387.1/ENSMUST00000233387.1,_exon_1_of_5)	-85637
4930568G15Rik	chr1	165035249	165036440	KO_unique	2.67132	4930568G15Rik	Distal_Intergenic	55488
Cyp1b1	chr17	79780910	79781786	KO_unique	2.66843	Cyp1b1	Distal_Intergenic	-65850
Zkscan3	chr13	21402142	21402811	KO_unique	2.66771	Zkscan3	Promoter	0
Zcchc9	chr13	91808934	91810224	KO_unique	2.66607	Zcchc9	Distal_Intergenic	-1230
Slc28a3	chr13	58515904	58516934	KO_unique	2.6645	Slc28a3	Distal_Intergenic	93943
Gm5092	chr17	21124215	21125037	KO_unique	2.65998	Gm5092	Distal_Intergenic	33008
4933409K07Rik	chr4	42509581	42510214	KO_unique	2.65976	4933409K07Rik	Distal_Intergenic	52617
Ecrg4	chr1	43635333	43636469	KO_unique	2.65873	Ecrg4	Distal_Intergenic	-94133
Gm31592	chr10	91692379	91693248	KO_unique	2.65469	Gm31592	Distal_Intergenic	-195581
Mir8106	chr9	122199032	122199821	KO_unique	2.65469	Mir8106	Intron_(ENSMUST00000042546.3/102566,_intron_12_of_12)	74207
Lilra6	chr7	3949071	3949591	KO_unique	2.65293	Lilra6	Distal_Intergenic	-33569
Sohlh2	chr3	55172169	55172936	KO_unique	2.64958	Sohlh2	3'_UTR	-9092
Gas6	chr8	13503836	13504675	KO_unique	2.64408	Gas6	Distal_Intergenic	-9347
2310008N11Rik	chr8	26827420	26829166	KO_unique	2.64408	2310008N11Rik	Intron_(ENSMUST00000210732.1/72316,_intron_1_of_2)	51416
Pkd2l2	chr18	34409044	34409887	KO_unique	2.63885	Pkd2l2	5'_UTR	556
Med18	chr4	132446000	132446730	KO_unique	2.63669	Med18	Distal_Intergenic	17191
C9	chr15	6468720	6469339	KO_unique	2.6357	C9	Intron_(ENSMUST00000022749.15/12279,_intron_5_of_10)	23394
Ifnar2	chr16	91358327	91359906	KO_unique	2.63335	Ifnar2	Distal_Intergenic	-12877
Dnajb8	chr6	88321422	88322498	KO_unique	2.63152	Dnajb8	Intron_(ENSMUST00000165242.3/65967,_intron_4_of_6)	99155
Fam20b	chr1	156752032	156753121	KO_unique	2.62927	Fam20b	Distal_Intergenic	-32947
Myrfl	chr10	116837816	116838775	KO_unique	2.62927	Myrfl	Intron_(ENSMUST00000048229.8/237558,_intron_6_of_24)	58144
Ndufb4	chr16	37653661	37654499	KO_unique	2.62851	Ndufb4	Promoter	0
Gm46545	chr16	24182988	24183691	KO_unique	2.62826	Gm46545	Intron_(ENSMUST00000230383.1/ENSMUST00000230383.1,_intron_2_of_3)	-100299
Rnf130	chr11	50024505	50025294	KO_unique	2.62761	Rnf130	Promoter	-52
Fscn1	chr5	143008725	143009411	KO_unique	2.62648	Fscn1	Intron_(ENSMUST00000053498.12/108086,_intron_15_of_16)	48383
E330016L19Rik	chrX	29135674	29136385	KO_unique	2.62648	E330016L19Rik	Intron_(ENSMUST00000178205.1/ENSMUST00000178205.1,_intron_3_of_7)	-901452
Fbln5	chr12	101839477	101842203	merged_common	2.6258	Fbln5	Intron_(ENSMUST00000021605.13/109181,_intron_20_of_20)	-20423
Nlrc5	chr8	94433729	94434587	KO_unique	2.62362	Nlrc5	Promoter	0
Pcdh19	chrX	133752024	133753141	KO_unique	2.62354	Pcdh19	Distal_Intergenic	-63038
Fam219a	chr4	41551946	41553405	KO_unique	2.62215	Fam219a	Intron_(ENSMUST00000108049.8/71901,_intron_1_of_5)	16133
Sepsecs	chr5	52669029	52670226	KO_unique	2.6204	Sepsecs	Promoter	0
Ddx10	chr9	53267748	53269246	KO_unique	2.61963	Ddx10	Intron_(ENSMUST00000034550.3/ENSMUST00000034550.3,_intron_1_of_1)	-19696
Mir6402	chr4	91376045	91377131	KO_unique	2.6189	Mir6402	5'_UTR	-2683
Mkrn1	chr6	39478392	39479097	KO_unique	2.6181	Mkrn1	Intron_(ENSMUST00000036877.9/209773,_intron_13_of_18)	-57931
Chst11	chr10	83118279	83119326	KO_unique	2.61786	Chst11	Intron_(ENSMUST00000040110.7/58250,_intron_2_of_2)	132782
Pstpip1	chr9	56107369	56108245	KO_unique	2.61786	Pstpip1	Intron_(ENSMUST00000059206.7/19200,_intron_1_of_14)	17408
Gria1	chr11	57051033	57053087	merged_common	2.61595	Gria1	Intron_(ENSMUST00000036315.15/14799,_intron_2_of_15)	39647
Dock11	chrX	34997708	34998426	KO_unique	2.61542	Dock11	Intron_(ENSMUST00000146614.7/108168459,_intron_1_of_4)	-890406
Gm12830	chr4	114637042	114638005	KO_unique	2.6147	Gm12830	Distal_Intergenic	-183717
Lrrc10	chr10	117025444	117026865	KO_unique	2.61005	Lrrc10	Distal_Intergenic	-18476
Sipa1l1	chr12	82169508	82172419	KO_unique	2.6089	Sipa1l1	Promoter	189
Ism1	chr2	139777823	139779069	KO_unique	2.60869	Ism1	Distal_Intergenic	99646
Slc15a4	chr5	127708096	127708611	KO_unique	2.60712	Slc15a4	3'_UTR	-75200
A930012L18Rik	chr18	44711260	44712196	KO_unique	2.60584	A930012L18Rik	Exon_(ENSMUST00000201270.1/328949,_exon_2_of_2)	49596
Nt5dc3	chr10	86863112	86863995	KO_unique	2.60562	Nt5dc3	Exon_(ENSMUST00000035288.16/192188,_exon_55_of_69)	99141
Fndc1	chr17	7621102	7621938	KO_unique	2.605	Fndc1	Distal_Intergenic	205364
Wac	chr18	8026707	8027736	KO_unique	2.60478	Wac	Distal_Intergenic	157876
Ctsll3	chr13	60825637	60826951	KO_unique	2.60239	Ctsll3	Distal_Intergenic	-22789
Gm9833	chr3	10059277	10060367	KO_unique	2.60181	Gm9833	Distal_Intergenic	-27743
Mrps18a	chr17	46102280	46103487	KO_unique	2.60045	Mrps18a	Distal_Intergenic	-7499
Gnaz	chr10	74203152	74204235	KO_unique	2.59968	Gnaz	Intron_(ENSMUST00000123398.8/11994,_intron_8_of_13)	-762942
Rbpj	chr5	53371424	53372448	KO_unique	2.59934	Rbpj	Exon_(ENSMUST00000200904.1/ENSMUST00000200904.1,_exon_1_of_2)	-93704
Adora1	chr1	134243984	134245048	KO_unique	2.59914	Adora1	Distal_Intergenic	-8554
Acsbg1	chr9	54628599	54631462	KO_unique	2.59898	Acsbg1	Exon_(ENSMUST00000034822.11/94180,_exon_3_of_14)	30408
Cited2	chr10	17732378	17733916	KO_unique	2.59854	Cited2	Distal_Intergenic	9161
Spdl1	chr11	34868055	34869430	KO_unique	2.59808	Spdl1	Distal_Intergenic	-34415
Ankfy1	chr11	72725945	72726669	KO_unique	2.59808	Ankfy1	Intron_(ENSMUST00000127610.7/11736,_intron_4_of_24)	35940
Gm14625	chrX	55342724	55343599	KO_unique	2.59808	Gm14625	Distal_Intergenic	-88220
Mapk8	chr14	33351843	33352782	KO_unique	2.59691	Mapk8	Intron_(ENSMUST00000111956.8/239027,_intron_5_of_10)	94376
Gm906	chr13	50186425	50187426	KO_unique	2.59508	Gm906	Distal_Intergenic	62882
Prelp	chr1	133941462	133942295	KO_unique	2.59442	Prelp	Distal_Intergenic	-20049
Smok2a	chr17	13215455	13216171	KO_unique	2.59414	Smok2a	Distal_Intergenic	-5017
Zfp955b	chr17	33288970	33289987	KO_unique	2.59414	Zfp955b	Promoter	0
Cyp2c40	chr19	39785368	39786089	KO_unique	2.59354	Cyp2c40	Intron_(ENSMUST00000160476.8/13099,_intron_6_of_8)	26725
Gm15511	chr9	69091841	69092613	KO_unique	2.59354	Gm15511	Intron_(ENSMUST00000034766.13/19883,_intron_1_of_10)	271634
Thnsl1	chr2	21214092	21214977	KO_unique	2.59263	Thnsl1	3'_UTR	8369
Sncb	chr13	54757523	54759078	KO_unique	2.59214	Sncb	3'_UTR	7517
Cd82	chr2	93483397	93484438	KO_unique	2.58947	Cd82	Distal_Intergenic	-20258
Pou5f1-rs4	chr3	129399818	129400479	KO_unique	2.58703	Pou5f1-rs4	Distal_Intergenic	-33194
Mir1907	chr15	50888276	50889085	KO_unique	2.58538	Mir1907	Promoter	29
Rai14	chr15	10713873	10715701	KO_unique	2.58525	Rai14	Promoter	0
Polr2b	chr5	77346484	77347383	KO_unique	2.5775	Polr2b	Intron_(ENSMUST00000031167.5/231329,_intron_23_of_24)	36338
Coa6	chr8	126433364	126434562	KO_unique	2.57701	Coa6	Exon_(ENSMUST00000170518.2/212728,_exon_24_of_30)	10850
Rnf145	chr11	44541588	44542576	KO_unique	2.57686	Rnf145	Intron_(ENSMUST00000019333.9/74315,_intron_3_of_10)	22625
Mir6943	chr13	55449555	55451191	KO_unique	2.57531	Mir6943	Exon_(ENSMUST00000224653.1/26385,_exon_3_of_16)	-1915
1700027J07Rik	chr10	43705604	43706481	KO_unique	2.57437	1700027J07Rik	Exon_(ENSMUST00000215599.1/414125,_exon_4_of_5)	-39328
Apob	chr12	8088964	8090601	KO_unique	2.57289	Apob	Intron_(ENSMUST00000217927.1/ENSMUST00000217927.1,_intron_2_of_3)	111317
Sobp	chr10	43024866	43025582	KO_unique	2.57193	Sobp	Intron_(ENSMUST00000040275.8/109205,_intron_5_of_6)	148948
1700049E22Rik	chr6	100424495	100425185	KO_unique	2.5691	1700049E22Rik	Distal_Intergenic	-102215
2022-09-10	chr10	59165934	59167382	KO_unique	2.5687	2022-09-10	3'_UTR	54465
Rab28	chr5	41051469	41052621	KO_unique	2.5684	Rab28	Distal_Intergenic	655536
Mir100hg	chr9	41326847	41327544	KO_unique	2.56091	Mir100hg	Promoter	0
4930438E09Rik	chr14	67367448	67368444	KO_unique	2.56065	4930438E09Rik	Intron_(ENSMUST00000022637.13/13592,_intron_7_of_16)	29298
Med4	chr14	73495728	73496418	KO_unique	2.55982	Med4	Distal_Intergenic	-13607
Dock11	chrX	35140112	35140781	KO_unique	2.55697	Dock11	Intron_(ENSMUST00000149994.1/ENSMUST00000149994.1,_intron_1_of_3)	-748051
4930523C07Rik	chr1	159910717	159911790	KO_unique	2.55601	4930523C07Rik	Intron_(ENSMUST00000192069.5/21960,_intron_18_of_22)	-132594
Samt1	chrX	153974361	153975922	KO_unique	2.55433	Samt1	Distal_Intergenic	79117
Slc45a1	chr4	150663106	150664120	KO_unique	2.55102	Slc45a1	Distal_Intergenic	-10933
Cmbl	chr15	31568458	31570138	KO_unique	2.55005	Cmbl	5'_UTR	3070
Rhbdd1	chr1	82432758	82434235	KO_unique	2.54736	Rhbdd1	Intron_(ENSMUST00000027322.13/76867,_intron_6_of_6)	116307
Laptm5	chr4	130906134	130906913	KO_unique	2.54679	Laptm5	Distal_Intergenic	-6212
Cyp2j11	chr4	96273845	96274769	KO_unique	2.54568	Cyp2j11	Exon_(ENSMUST00000122267.1/ENSMUST00000122267.1,_exon_1_of_4)	73893
Gata5	chr2	180358949	180359723	KO_unique	2.54477	Gata5	Distal_Intergenic	-24251
AI593442	chr9	52528618	52530149	KO_unique	2.54307	AI593442	Distal_Intergenic	149631
Ccar1	chr10	62809634	62810870	KO_unique	2.5419	Ccar1	3'_UTR	-17349
Reps2	chrX	162510304	162511314	KO_unique	2.54102	Reps2	Intron_(ENSMUST00000154424.7/194590,_intron_11_of_15)	132335
Agmat	chr4	141766789	141767814	KO_unique	2.54081	Agmat	Exon_(ENSMUST00000038014.10/214063,_exon_11_of_15)	20118
Gtf3c3	chr1	54492177	54493150	KO_unique	2.53956	Gtf3c3	Intron_(ENSMUST00000097739.4/241062,_intron_22_of_26)	-53207
Otulinl	chr15	27681244	27682135	KO_unique	2.53741	Otulinl	Promoter	0
Mir6388	chr12	115452540	115453229	KO_unique	2.5368	Mir6388	Distal_Intergenic	242565
Mterf2	chr10	85153969	85155108	KO_unique	2.53497	Mterf2	Intron_(ENSMUST00000020227.10/12952,_intron_2_of_12)	-25943
Gabrg3	chr7	56946001	56947218	KO_unique	2.53033	Gabrg3	Intron_(ENSMUST00000068911.12/14407,_intron_5_of_9)	439970
Ccdc113	chr8	95539416	95540183	KO_unique	2.52988	Ccdc113	Intron_(ENSMUST00000041569.4/244608,_intron_3_of_8)	5332
Adamts2	chr11	50700048	50701357	KO_unique	2.52886	Adamts2	Intron_(ENSMUST00000142118.2/216725,_intron_3_of_20)	97965
Mtrf1	chr14	79397460	79398271	KO_unique	2.52814	Mtrf1	Promoter	0
1810053B23Rik	chr16	93186334	93187130	KO_unique	2.52631	1810053B23Rik	Distal_Intergenic	179538
Fgd2	chr17	29402678	29403688	KO_unique	2.52556	Fgd2	Distal_Intergenic	41765
Tmem230	chr2	132221322	132222402	KO_unique	2.52257	Tmem230	Distal_Intergenic	25405
Mrpl1	chr5	96266689	96267870	KO_unique	2.51758	Mrpl1	3'_UTR	57197
Ercc3	chr18	32239776	32240570	KO_unique	2.51758	Ercc3	Promoter	0
5031425F14Rik	chr2	166485226	166486455	KO_unique	2.51636	5031425F14Rik	Distal_Intergenic	37776
Mir6910	chr10	79865640	79866847	KO_unique	2.51611	Mir6910	Exon_(ENSMUST00000167250.7/216152,_exon_4_of_9)	3054
Gm1673	chr5	33983067	33984247	KO_unique	2.5102	Gm1673	Promoter	0
Pla2g4b	chr2	120043755	120045102	KO_unique	2.50938	Pla2g4b	Exon_(ENSMUST00000156159.3/640524,_exon_65_of_66)	10339
Mir5126	chr1	84596160	84596862	KO_unique	2.5088	Mir5126	Intron_(ENSMUST00000049126.12/227325,_intron_1_of_12)	-98977
Mfap5	chr6	122513091	122513953	KO_unique	2.5088	Mfap5	5'_UTR	7247
Cdon	chr9	35359617	35360487	KO_unique	2.5088	Cdon	Distal_Intergenic	-60641
Gm906	chr13	50321641	50323473	KO_unique	2.50582	Gm906	Distal_Intergenic	-71334
Robo1	chr16	72614697	72615597	KO_unique	2.50573	Robo1	Intron_(ENSMUST00000231580.1/19876,_intron_1_of_1)	306392
Gm14548	chr7	3903272	3904375	KO_unique	2.50413	Gm14548	Distal_Intergenic	-5153
Gm11733	chr11	117478942	117479952	KO_unique	2.50304	Gm11733	Exon_(ENSMUST00000212879.1/ENSMUST00000212879.1,_exon_2_of_2)	-4416
Cavin2	chr1	51125622	51126546	KO_unique	2.50247	Cavin2	Intron_(ENSMUST00000081851.3/56363,_intron_5_of_9)	-162580
Slc16a7	chr10	125667647	125668575	KO_unique	2.50245	Slc16a7	Distal_Intergenic	-278183
Spata31d1c	chr13	65034756	65035612	KO_unique	2.50225	Spata31d1c	Exon_(ENSMUST00000099427.2/238683,_exon_4_of_4)	1699
Tnfsf15	chr4	63783047	63783940	KO_unique	2.49996	Tnfsf15	Distal_Intergenic	-37935
Ctsk	chr3	95494095	95494891	KO_unique	2.49588	Ctsk	Exon_(ENSMUST00000102749.10/11863,_exon_21_of_22)	-4365
9430065F17Rik	chr13	67552594	67553585	KO_unique	2.49513	9430065F17Rik	Promoter	0
Srsf6	chr2	162851953	162852817	KO_unique	2.49513	Srsf6	Distal_Intergenic	-78711
Trpc6	chr9	8592192	8593207	KO_unique	2.49474	Trpc6	Intron_(ENSMUST00000050433.7/22068,_intron_1_of_12)	48051
Cmtm7	chr9	114785227	114786079	KO_unique	2.49338	Cmtm7	Distal_Intergenic	-3372
Hnrnpk	chr13	58466912	58467712	KO_unique	2.49271	Hnrnpk	Distal_Intergenic	-63570
Ing1	chr8	11591132	11592437	KO_unique	2.49023	Ing1	Distal_Intergenic	35562
Nectin1	chr9	43777020	43778166	KO_unique	2.48798	Nectin1	Intron_(ENSMUST00000034510.8/58235,_intron_1_of_5)	33037
Trim39	chr17	36276819	36277742	KO_unique	2.48527	Trim39	Distal_Intergenic	-4573
Gm29681	chr5	131427368	131431117	KO_unique	2.48356	Gm29681	Distal_Intergenic	-12651
Agmo	chr12	37450354	37450997	KO_unique	2.48295	Agmo	Intron_(ENSMUST00000049874.13/319660,_intron_12_of_12)	208714
Zswim5	chr4	116853344	116854380	KO_unique	2.48211	Zswim5	Distal_Intergenic	-22996
Hmbox1	chr14	64876119	64876954	KO_unique	2.48025	Hmbox1	Intron_(ENSMUST00000022544.13/219150,_intron_4_of_10)	72917
Ebf1	chr11	44666710	44667395	KO_unique	2.47956	Ebf1	Intron_(ENSMUST00000109268.1/13591,_intron_6_of_15)	49394
Zfp551	chr7	12422287	12422968	KO_unique	2.47819	Zfp551	Promoter	0
Zfp521	chr18	13599483	13600467	KO_unique	2.47812	Zfp521	Intron_(ENSMUST00000234018.1/ENSMUST00000234018.1,_intron_1_of_5)	372320
Adgra2	chr8	27089177	27090612	KO_unique	2.47738	Adgra2	Intron_(ENSMUST00000178514.7/78560,_intron_1_of_15)	3595
BC006965	chr11	112209117	112210184	KO_unique	2.47675	BC006965	Distal_Intergenic	571792
Scml4	chr10	42832493	42833565	KO_unique	2.47344	Scml4	3'_UTR	-26805
1700080O16Rik	chrX	51912885	51913739	KO_unique	2.47334	1700080O16Rik	Distal_Intergenic	59033
Rrs1	chr1	9448796	9449503	KO_unique	2.47309	Rrs1	Distal_Intergenic	-95905
Klhl41	chr2	69676692	69677554	KO_unique	2.47309	Klhl41	Intron_(ENSMUST00000100050.3/228003,_intron_3_of_5)	6573
Crygs	chr16	22820558	22821646	KO_unique	2.47143	Crygs	Intron_(ENSMUST00000004576.7/70573,_intron_6_of_7)	-8982
4930503L19Rik	chr18	70477406	70478624	KO_unique	2.47048	4930503L19Rik	Intron_(ENSMUST00000114959.8/170461,_intron_5_of_8)	-4898
Tmem17	chr11	22710289	22711100	KO_unique	2.47005	Tmem17	Distal_Intergenic	198202
Golph3	chr15	12490326	12491700	KO_unique	2.46996	Golph3	Intron_(ENSMUST00000075317.11/68070,_intron_1_of_23)	168877
Alkbh3	chr2	94010218	94011309	KO_unique	2.46882	Alkbh3	Promoter	0
Fut10	chr8	31186802	31187686	KO_unique	2.46314	Fut10	Promoter	0
E330016L19Rik	chrX	29794441	29795200	KO_unique	2.4614	E330016L19Rik	Intron_(ENSMUST00000178170.1/ENSMUST00000178170.1,_intron_3_of_7)	-242637
Perp	chr10	18893777	18894802	KO_unique	2.45628	Perp	Distal_Intergenic	48758
Sftpd	chr14	41336374	41336838	KO_unique	2.45628	Sftpd	Distal_Intergenic	-151226
Rpap1	chr2	119786984	119788238	KO_unique	2.45569	Rpap1	Promoter	0
Meox1	chr11	101855817	101856775	KO_unique	2.45458	Meox1	Distal_Intergenic	37599
Mamdc2	chr19	23511090	23511766	KO_unique	2.45402	Mamdc2	Distal_Intergenic	-62649
Ptn	chr6	36812584	36813727	KO_unique	2.45402	Ptn	Distal_Intergenic	-2365
C130074G19Rik	chr1	184891488	184892657	KO_unique	2.45325	C130074G19Rik	Distal_Intergenic	-8271
D830013O20Rik	chr12	73386401	73387846	KO_unique	2.45242	D830013O20Rik	Intron_(ENSMUST00000221180.1/380765,_intron_2_of_3)	21711
Alg2	chr4	47473665	47475138	KO_unique	2.44958	Alg2	Promoter	0
Sgip1	chr4	102510944	102512051	KO_unique	2.44608	Sgip1	Intron_(ENSMUST00000106911.7/18578,_intron_7_of_16)	-229246
Gpr26	chr7	131860938	131861639	KO_unique	2.44608	Gpr26	Intron_(ENSMUST00000208353.1/ENSMUST00000208353.1,_intron_2_of_3)	-104821
Efr3a	chr15	65636869	65638731	merged_common	2.44601	Efr3a	Distal_Intergenic	-148303
Asb13	chr13	3669167	3670682	KO_unique	2.44569	Asb13	Distal_Intergenic	35136
Gm21188	chr13	120040918	120041817	KO_unique	2.44553	Gm21188	Exon_(ENSMUST00000225638.1/100861753,_exon_5_of_5)	10377
Slc38a4	chr15	97003776	97005109	KO_unique	2.44267	Slc38a4	Intron_(ENSMUST00000231039.1/69354,_intron_12_of_14)	50847
Nudt15	chr14	73637383	73638134	KO_unique	2.44253	Nudt15	Distal_Intergenic	-89142
AA792892	chr5	94236021	94236541	KO_unique	2.44253	AA792892	Distal_Intergenic	-103208
Myo16	chr8	10469400	10470558	KO_unique	2.44253	Myo16	Intron_(ENSMUST00000207477.1/244281,_intron_21_of_34)	315490
Pdzd8	chr19	59379431	59380952	KO_unique	2.44186	Pdzd8	Distal_Intergenic	-33652
Gm20857	chrY	35977886	35978406	KO_unique	2.44076	Gm20857	Distal_Intergenic	-9712238
Mroh4	chr15	74606988	74608349	merged_common	2.4398	Mroh4	Exon_(ENSMUST00000137963.7/69439,_exon_21_of_24)	28004
Aebp2	chr6	140645833	140646490	KO_unique	2.43931	Aebp2	Intron_(ENSMUST00000032359.14/11569,_intron_5_of_7)	23171
Lyzl4	chr9	121636230	121637230	KO_unique	2.43777	Lyzl4	5'_UTR	4866
Srr	chr11	74988722	74989659	KO_unique	2.43549	Srr	Exon_(ENSMUST00000135522.1/103677,_exon_1_of_2)	-62775
Il6st	chr13	112447076	112447699	KO_unique	2.4348	Il6st	Distal_Intergenic	-16371
Rph3a	chr5	121061711	121062404	KO_unique	2.4348	Rph3a	Distal_Intergenic	-51620
Nsl1	chr1	191074868	191076405	KO_unique	2.43105	Nsl1	Exon_(ENSMUST00000076952.11/381318,_exon_5_of_5)	11857
Cyp19a1	chr9	54169181	54170376	KO_unique	2.42903	Cyp19a1	Intron_(ENSMUST00000034811.7/13075,_intron_7_of_8)	97734
Mir207	chr4	40726870	40727848	KO_unique	2.4289	Mir207	Exon_(ENSMUST00000129204.7/15502,_exon_4_of_8)	3954
Vma21	chrX	71790778	71791789	KO_unique	2.42713	Vma21	Distal_Intergenic	-24135
Adam19	chr11	46072463	46074135	KO_unique	2.42527	Adam19	Intron_(ENSMUST00000011400.7/11492,_intron_3_of_22)	16472
Rbbp5	chr1	132476616	132477719	KO_unique	2.42365	Rbbp5	Promoter	0
Rtn4ip1	chr10	44005749	44007570	KO_unique	2.42225	Rtn4ip1	Intron_(ENSMUST00000200401.1/11630,_intron_2_of_21)	103943
E530001F21Rik	chrX	105167029	105168024	KO_unique	2.42153	E530001F21Rik	Distal_Intergenic	-1669
Tpbpa	chr13	60963660	60964896	merged_common	2.42115	Tpbpa	Distal_Intergenic	-21677
Rgs3	chr4	62638779	62639696	KO_unique	2.42046	Rgs3	Intron_(ENSMUST00000065870.13/50780,_intron_16_of_19)	78933
Plxna4os1	chr6	32319846	32321106	KO_unique	2.4201	Plxna4os1	Intron_(ENSMUST00000115096.3/243743,_intron_3_of_31)	-189967
Ube3a	chr7	59079852	59080747	KO_unique	2.41818	Ube3a	Distal_Intergenic	-148003
Sap18	chr14	57791201	57792087	KO_unique	2.41769	Sap18	Distal_Intergenic	-6093
Ksr2	chr5	117614013	117615192	KO_unique	2.41615	Ksr2	Intron_(ENSMUST00000180430.1/333050,_intron_4_of_20)	200014
Mir5126	chr1	84581237	84582693	merged_common	2.41387	Mir5126	Intron_(ENSMUST00000049126.12/227325,_intron_3_of_12)	-113146
Angptl1	chr1	156780705	156781805	KO_unique	2.41348	Angptl1	Distal_Intergenic	-56757
Mppe1	chr18	67258344	67259045	KO_unique	2.41348	Mppe1	Distal_Intergenic	-12515
Usp15	chr10	123175694	123176370	KO_unique	2.41343	Usp15	Exon_(ENSMUST00000220377.1/14479,_exon_3_of_22)	20625
Gas2l3	chr10	89442761	89444451	KO_unique	2.41282	Gas2l3	Promoter	0
Fchsd2	chr7	101100958	101101741	KO_unique	2.4118	Fchsd2	Intron_(ENSMUST00000208439.1/207278,_intron_1_of_6)	8096
Eml1	chr12	108403713	108404472	KO_unique	2.41154	Eml1	Intron_(ENSMUST00000138456.7/68519,_intron_1_of_6)	32757
Veph1	chr3	66570237	66571022	KO_unique	2.41154	Veph1	Distal_Intergenic	-273401
Ccdc81	chr7	89828825	89829912	KO_unique	2.41154	Ccdc81	Exon_(ENSMUST00000032853.8/109264,_exon_1_of_9)	73717
Otulinl	chr15	27782501	27783793	KO_unique	2.4089	Otulinl	Intron_(ENSMUST00000090247.6/223435,_intron_34_of_56)	-100923
Sim1	chr10	50897805	50898929	KO_unique	2.40726	Sim1	Intron_(ENSMUST00000219436.1/ENSMUST00000219436.1,_intron_2_of_2)	2155
Spaca3	chr11	80917618	80918600	KO_unique	2.40704	Spaca3	Intron_(ENSMUST00000021045.12/11418,_intron_3_of_9)	59254
Tent4a	chr13	69544796	69545699	KO_unique	2.40671	Tent4a	Intron_(ENSMUST00000143716.7/28114,_intron_1_of_3)	-10180
Adamts15	chr9	30896307	30897383	KO_unique	2.40671	Adamts15	Downstream_(1-2kb)	25069
Cyp4a12b	chr4	115367970	115368545	KO_unique	2.40669	Cyp4a12b	Distal_Intergenic	-43079
Wdr19	chr5	65212930	65213831	KO_unique	2.40529	Wdr19	Intron_(ENSMUST00000203653.2/213081,_intron_5_of_35)	13235
Hhat	chr1	192797970	192799614	KO_unique	2.40504	Hhat	Distal_Intergenic	-26748
Maml3	chr3	52179522	52181690	KO_unique	2.40364	Maml3	Exon_(ENSMUST00000193192.1/ENSMUST00000193192.1,_exon_1_of_2)	-74447
Htr2a	chr14	74618795	74619348	KO_unique	2.40315	Htr2a	Distal_Intergenic	-21492
Pcdhgc5	chr18	37835114	37837122	KO_unique	2.40204	Pcdhgc5	Intron_(ENSMUST00000115661.4/100384868,_intron_3_of_3)	15602
Ccdc6	chr10	69781124	69782185	KO_unique	2.40011	Ccdc6	Intron_(ENSMUST00000218680.1/11735,_intron_2_of_42)	-314936
4921525O09Rik	chr13	52154345	52155693	KO_unique	2.40007	4921525O09Rik	Distal_Intergenic	57605
Gm10445	chr6	84272046	84273474	KO_unique	2.3999	Gm10445	Intron_(ENSMUST00000203565.1/ENSMUST00000203565.1,_intron_1_of_1)	150364
Coa6	chr8	126382191	126383698	KO_unique	2.3997	Coa6	Exon_(ENSMUST00000238518.1/210027,_exon_4_of_8)	-38817
Tctex1d1	chr4	102882351	102883787	KO_unique	2.39928	Tctex1d1	Exon_(ENSMUST00000142430.7/73094,_exon_9_of_9)	-94819
5430437J10Rik	chr15	5494983	5495666	KO_unique	2.39907	5430437J10Rik	Distal_Intergenic	-600
Ifi214	chr1	173455956	173457057	KO_unique	2.39767	Ifi214	Exon_(ENSMUST00000135370.1/ENSMUST00000135370.1,_exon_2_of_2)	78900
Sec23ip	chr7	128789619	128790485	KO_unique	2.39753	Sec23ip	Distal_Intergenic	44677
Thap1	chr8	26351701	26353259	KO_unique	2.3964	Thap1	Intron_(ENSMUST00000211122.1/ENSMUST00000211122.1,_intron_2_of_2)	193561
Rbfox2	chr15	77326078	77327368	KO_unique	2.39363	Rbfox2	Distal_Intergenic	-19075
Pik3c2g	chr6	139662237	139662879	KO_unique	2.39363	Pik3c2g	Distal_Intergenic	75017
Edn2	chr4	120083201	120084373	KO_unique	2.39292	Edn2	Intron_(ENSMUST00000106307.8/16656,_intron_3_of_8)	-76833
Gm9999	chr7	46985611	46986729	KO_unique	2.39292	Gm9999	Intron_(ENSMUST00000070660.10/629141,_intron_2_of_3)	2032
Atp1b3	chr9	96281196	96282316	KO_unique	2.39238	Atp1b3	Intron_(ENSMUST00000165120.8/211586,_intron_3_of_9)	82126
Zfp365	chr10	67755434	67757174	KO_unique	2.39124	Zfp365	Distal_Intergenic	155488
Gjb2	chr14	57108792	57110074	KO_unique	2.39083	Gjb2	Distal_Intergenic	-4091
Tmem185a	chrX	70487307	70487876	KO_unique	2.39005	Tmem185a	Distal_Intergenic	-10128
Etv5	chr16	22388486	22390037	KO_unique	2.38788	Etv5	Intron_(ENSMUST00000079601.12/104156,_intron_11_of_12)	49682
Arhgef9	chrX	95175403	95176553	KO_unique	2.38382	Arhgef9	Intron_(ENSMUST00000197364.4/236915,_intron_1_of_8)	20303
Gm30853	chr10	65575241	65576045	KO_unique	2.38372	Gm30853	Distal_Intergenic	332205
Zfp365	chr10	67923933	67924645	KO_unique	2.38372	Zfp365	Distal_Intergenic	-11272
Mir122	chr18	65154378	65155156	KO_unique	2.38372	Mir122	Intron_(ENSMUST00000235343.1/83814,_intron_6_of_30)	-93705
2022-03-01	chr1	184807512	184809246	KO_unique	2.38212	2022-03-01	5'_UTR	2067
Atp10d	chr5	72202679	72203800	merged_common	2.37998	Atp10d	Promoter	0
Pwwp3b	chrX	139251680	139252724	KO_unique	2.37618	Pwwp3b	Intron_(ENSMUST00000126339.8/78526,_intron_19_of_19)	41639
Osgin2	chr4	15985930	15986932	KO_unique	2.3759	Osgin2	Exon_(ENSMUST00000029879.14/27354,_exon_13_of_16)	26956
1700019E08Rik	chr2	45746812	45748464	KO_unique	2.37506	1700019E08Rik	Exon_(ENSMUST00000145568.1/ENSMUST00000145568.1,_exon_2_of_2)	50208
Gm1965	chr6	89047414	89048767	KO_unique	2.37305	Gm1965	Intron_(ENSMUST00000168837.6/232217,_intron_1_of_2)	-92227
Gm906	chr13	50328357	50329173	KO_unique	2.3721	Gm906	Distal_Intergenic	-78050
Zfp101	chr17	33393979	33394976	KO_unique	2.37171	Zfp101	Promoter	0
Gng13	chr17	25658192	25659631	KO_unique	2.37112	Gng13	Intron_(ENSMUST00000063344.14/76483,_intron_10_of_10)	-57540
Dglucy	chr12	100772077	100773251	KO_unique	2.36885	Dglucy	Distal_Intergenic	-5806
Pah	chr10	87675392	87676657	KO_unique	2.36381	Pah	Distal_Intergenic	153598
Gm4668	chr9	116847068	116848025	KO_unique	2.36381	Gm4668	Intron_(ENSMUST00000111773.9/207181,_intron_4_of_14)	657889
Nid2	chr14	19769576	19770390	KO_unique	2.36368	Nid2	Intron_(ENSMUST00000022340.4/18074,_intron_4_of_20)	18312
Insm1	chr2	146214191	146215482	KO_unique	2.36259	Insm1	3'_UTR	-6439
Jmy	chr13	93499473	93500464	KO_unique	2.36137	Jmy	Promoter	0
A830010M20Rik	chr5	107470783	107471462	KO_unique	2.36102	A830010M20Rik	3'_UTR	32787
Themis3	chr17	66558847	66559663	KO_unique	2.36023	Themis3	Exon_(ENSMUST00000024914.3/74556,_exon_3_of_4)	34958
Prkn	chr17	10840365	10841334	KO_unique	2.35802	Prkn	Promoter	0
Sash1	chr10	8885882	8886892	KO_unique	2.35779	Sash1	Promoter	0
2310008N11Rik	chr8	26596897	26597608	KO_unique	2.35504	2310008N11Rik	Distal_Intergenic	282974
Col22a1	chr15	71943995	71945152	KO_unique	2.35275	Col22a1	Exon_(ENSMUST00000229585.1/69700,_exon_6_of_53)	89075
Tcp11	chr17	28060915	28062117	KO_unique	2.35195	Tcp11	3'_UTR	18522
Rassf3	chr10	121443516	121444761	KO_unique	2.35166	Rassf3	Intron_(ENSMUST00000026902.8/192678,_intron_1_of_4)	31586
Tle5	chr10	81562717	81565348	KO_unique	2.35078	Tle5	3'_UTR	3230
Gm3942	chr10	112882837	112883724	KO_unique	2.35026	Gm3942	Distal_Intergenic	45086
Dock11	chrX	35076580	35077381	KO_unique	2.34918	Dock11	Intron_(ENSMUST00000101647.3/100039550,_intron_4_of_8)	-811451
Plekha7	chr7	116261695	116263010	KO_unique	2.34837	Plekha7	Intron_(ENSMUST00000181998.7/233765,_intron_3_of_26)	45366
Rab3gap2	chr1	185187099	185188218	KO_unique	2.34822	Rab3gap2	Distal_Intergenic	-15899
Usp38	chr8	81097171	81097981	KO_unique	2.34822	Usp38	Distal_Intergenic	-82244
1700030C14Rik	chr2	152652415	152653729	KO_unique	2.34758	1700030C14Rik	Exon_(ENSMUST00000139912.1/75662,_exon_2_of_2)	601
Papss1	chr3	131771712	131772772	KO_unique	2.34734	Papss1	Intron_(ENSMUST00000197726.1/ENSMUST00000197726.1,_intron_1_of_3)	206945
Saxo1	chr4	86480821	86481525	KO_unique	2.34734	Saxo1	Intron_(ENSMUST00000151481.7/75811,_intron_2_of_3)	76803
Zfp706	chr15	36960219	36961110	KO_unique	2.34685	Zfp706	Distal_Intergenic	46663
Mtcl1	chr17	66352128	66352766	KO_unique	2.34617	Mtcl1	Intron_(ENSMUST00000086693.11/68617,_intron_10_of_13)	96984
1700049E17Rik2	chr14	41648644	41650826	KO_unique	2.34303	1700049E17Rik2	Distal_Intergenic	75434
Mir3072	chr12	109798383	109800073	KO_unique	2.34133	Mir3072	Distal_Intergenic	50506
4930554I06Rik	chr19	21077907	21078921	KO_unique	2.34009	4930554I06Rik	Distal_Intergenic	-25581
Gmnc	chr16	26985622	26986490	KO_unique	2.3396	Gmnc	Intron_(ENSMUST00000089832.5/239789,_intron_1_of_4)	5162
Crh	chr3	19690953	19692127	KO_unique	2.33946	Crh	3'_UTR	3269
Slc26a5	chr5	21844830	21845526	KO_unique	2.33946	Slc26a5	Intron_(ENSMUST00000115176.7/80979,_intron_3_of_17)	20078
Grik2	chr10	49820438	49820996	KO_unique	2.3373	Grik2	Distal_Intergenic	-31673
Nrip1	chr16	76408937	76409940	KO_unique	2.3373	Nrip1	Distal_Intergenic	-35111
Fam102a	chr2	32549115	32550751	KO_unique	2.33722	Fam102a	Intron_(ENSMUST00000136816.7/98952,_intron_1_of_9)	13784
1700129C05Rik	chr14	59155245	59156111	KO_unique	2.33637	1700129C05Rik	Downstream_(2-3kb)	-12353
Apbb2	chr5	66532616	66533609	KO_unique	2.33637	Apbb2	Exon_(ENSMUST00000202051.1/ENSMUST00000202051.1,_exon_1_of_1)	85175
Mir124a-2	chr3	17848094	17848809	KO_unique	2.33427	Mir124a-2	Distal_Intergenic	52433
Tex29	chr8	11923247	11924805	KO_unique	2.3314	Tex29	Distal_Intergenic	82774
Mdm1	chr10	118109689	118110771	KO_unique	2.33125	Mdm1	Distal_Intergenic	-31040
Gm30214	chr14	52945109	52945786	KO_unique	2.33058	Gm30214	Distal_Intergenic	93680
Dmxl2	chr9	54437831	54439059	KO_unique	2.33034	Dmxl2	Intron_(ENSMUST00000118163.7/235380,_intron_13_of_43)	62567
Mmp16	chr4	17026398	17027194	KO_unique	2.32854	Mmp16	Distal_Intergenic	-825699
3425401B19Rik	chr14	32707443	32708332	KO_unique	2.32643	3425401B19Rik	Distal_Intergenic	-22151
Mir7224	chr2	67535094	67536007	KO_unique	2.32574	Mir7224	Distal_Intergenic	-139450
Ly86	chr13	37467432	37468537	KO_unique	2.32532	Ly86	Distal_Intergenic	122225
Map3k14	chr11	103291497	103293139	KO_unique	2.32153	Map3k14	Distal_Intergenic	-23753
Man1a	chr10	54558393	54559265	KO_unique	2.32101	Man1a	Distal_Intergenic	-481785
Cstf2t	chr19	31090012	31091344	KO_unique	2.32101	Cstf2t	Intron_(ENSMUST00000065067.13/19091,_intron_3_of_17)	7176
Naip2	chr13	100201820	100202405	KO_unique	2.31974	Naip2	Promoter	0
Fam43a	chr16	30797947	30798959	KO_unique	2.31974	Fam43a	Distal_Intergenic	198225
Castor1	chr11	4209220	4210179	KO_unique	2.31883	Castor1	Exon_(ENSMUST00000147485.7/103724,_exon_3_of_8)	-8046
Speer5-ps1	chr10	44159583	44160825	KO_unique	2.31879	Speer5-ps1	Distal_Intergenic	-9086
Satb1	chr17	51777773	51778509	KO_unique	2.31754	Satb1	Intron_(ENSMUST00000144331.7/20230,_intron_7_of_10)	54781
E330016L19Rik	chrX	28944713	28945544	KO_unique	2.31669	E330016L19Rik	Intron_(ENSMUST00000180207.7/100039467,_intron_4_of_8)	-1092293
4930568G15Rik	chr1	165084085	165084721	KO_unique	2.31515	4930568G15Rik	Intron_(ENSMUST00000195635.1/75857,_intron_1_of_4)	7207
Phf11d	chr14	59364678	59366106	KO_unique	2.31333	Phf11d	Promoter	0
Lrig3	chr10	126330203	126331882	KO_unique	2.31304	Lrig3	Distal_Intergenic	363985
Firre	chrX	50549871	50551245	KO_unique	2.31291	Firre	Distal_Intergenic	84076
Trpc7	chr13	56806206	56807464	KO_unique	2.31234	Trpc7	Intron_(ENSMUST00000022023.12/26946,_intron_6_of_11)	88529
Hk1os	chr10	62319444	62321647	merged_common	2.31171	Hk1os	Intron_(ENSMUST00000099691.10/15275,_intron_1_of_17)	-18609
Arhgap20os	chr9	51883096	51884322	KO_unique	2.3112	Arhgap20os	Distal_Intergenic	-7211
Mir598	chr14	63777563	63778251	KO_unique	2.30979	Mir598	Intron_(ENSMUST00000119973.2/219149,_intron_1_of_2)	50375
Hsd17b12	chr2	94138448	94139365	KO_unique	2.30958	Hsd17b12	Intron_(ENSMUST00000028619.4/56348,_intron_1_of_10)	18599
Fggy	chr4	95556944	95557776	KO_unique	2.30958	Fggy	Promoter	0
Mn1	chr5	111378280	111378928	KO_unique	2.30633	Mn1	Intron_(ENSMUST00000086635.8/56305,_intron_8_of_11)	-38434
Mad1l1	chr5	140291960	140292947	KO_unique	2.30632	Mad1l1	Intron_(ENSMUST00000110829.6/17120,_intron_9_of_16)	28605
Dock11	chrX	35413445	35414165	KO_unique	2.30389	Dock11	Intron_(ENSMUST00000101645.9/100042175,_intron_4_of_8)	-474667
Utp14b	chr1	78686692	78687652	KO_unique	2.30352	Utp14b	Intron_(ENSMUST00000035779.14/74205,_intron_3_of_15)	28655
Gli2	chr1	119125410	119126151	KO_unique	2.30347	Gli2	Distal_Intergenic	-71792
Bod1	chr11	31640805	31642139	KO_unique	2.30218	Bod1	Distal_Intergenic	29746
Bloc1s5	chr13	38633915	38635989	KO_unique	2.30198	Bloc1s5	Promoter	0
Gm26688	chr13	40650694	40651787	KO_unique	2.30089	Gm26688	Distal_Intergenic	-76021
Slc45a4	chr15	73604215	73605462	KO_unique	2.30064	Slc45a4	Exon_(ENSMUST00000151288.7/106068,_exon_2_of_8)	40300
Mir30d	chr15	68342576	68343538	KO_unique	2.30042	Mir30d	Intron_(ENSMUST00000175699.1/ENSMUST00000175699.1,_intron_1_of_2)	-1288
Sgcd	chr11	47387464	47388359	KO_unique	2.29954	Sgcd	Intron_(ENSMUST00000109220.7/24052,_intron_1_of_6)	249110
Gm6567	chr7	73036532	73037859	KO_unique	2.2975	Gm6567	Distal_Intergenic	64209
1700099I09Rik	chr13	102895458	102896422	KO_unique	2.29575	1700099I09Rik	Intron_(ENSMUST00000166726.7/328329,_intron_4_of_26)	135204
Ccdc43	chr11	102696890	102698655	KO_unique	2.29431	Ccdc43	Promoter	0
Gm19990	chr12	56055146	56056310	KO_unique	2.29386	Gm19990	Distal_Intergenic	-196933
Mir6951	chr15	38495879	38497035	KO_unique	2.29324	Mir6951	Intron_(ENSMUST00000065308.12/54375,_intron_6_of_11)	-5333
Dusp10	chr1	183905056	183905978	KO_unique	2.29263	Dusp10	Distal_Intergenic	-107324
Pid1	chr1	84359403	84360925	KO_unique	2.29046	Pid1	Intron_(ENSMUST00000175996.7/98496,_intron_1_of_2)	3255
4930557J02Rik	chr5	34139378	34140499	KO_unique	2.28921	4930557J02Rik	Intron_(ENSMUST00000042954.10/272158,_intron_2_of_24)	20639
Plekha5	chr6	140500637	140501102	KO_unique	2.28921	Plekha5	Intron_(ENSMUST00000087622.5/109135,_intron_3_of_30)	76584
C130036L24Rik	chr1	86380859	86382028	KO_unique	2.2889	C130036L24Rik	Distal_Intergenic	21286
Washc3	chr10	88200363	88201659	KO_unique	2.28872	Washc3	Promoter	0
Macroh2a1	chr13	55992604	55993317	KO_unique	2.28872	Macroh2a1	Intron_(ENSMUST00000237678.1/ENSMUST00000237678.1,_intron_4_of_5)	143044
4921511C10Rik	chr3	78357953	78359016	KO_unique	2.28802	4921511C10Rik	Distal_Intergenic	-853903
Sh3d19	chr3	85970453	85972322	KO_unique	2.28635	Sh3d19	Promoter	0
Tgfbrap1	chr1	43092471	43093114	KO_unique	2.28577	Tgfbrap1	5'_UTR	5523
Ccrl2	chr9	111056704	111057657	KO_unique	2.28327	Ccrl2	Promoter	0
Sesn1	chr10	41893570	41894630	KO_unique	2.28135	Sesn1	Exon_(ENSMUST00000099931.10/140742,_exon_2_of_10)	83636
4930483K19Rik	chr10	76550097	76551219	KO_unique	2.28047	4930483K19Rik	Exon_(ENSMUST00000048678.6/16987,_exon_20_of_22)	11007
Col19a1	chr1	24509905	24510543	KO_unique	2.27993	Col19a1	Intron_(ENSMUST00000115244.8/12823,_intron_10_of_50)	76929
Clstn1	chr4	149571417	149572342	KO_unique	2.27881	Clstn1	Distal_Intergenic	-14126
Luc7l	chr17	26276426	26277261	KO_unique	2.27874	Luc7l	Intron_(ENSMUST00000025023.14/66978,_intron_6_of_8)	23531
Slc35d3	chr10	19811645	19812502	KO_unique	2.27873	Slc35d3	Distal_Intergenic	38957
D130040H23Rik	chr8	69270417	69271760	KO_unique	2.27873	D130040H23Rik	Promoter	0
4930477N07Rik	chr10	119339693	119340835	KO_unique	2.27803	4930477N07Rik	Distal_Intergenic	19460
Tmem182	chr1	40864903	40865820	KO_unique	2.27681	Tmem182	Distal_Intergenic	59303
Jakmip1	chr5	37048170	37048897	KO_unique	2.27321	Jakmip1	Intron_(ENSMUST00000173836.7/76071,_intron_1_of_2)	19836
Fam53b	chr7	132734698	132735833	KO_unique	2.27206	Fam53b	Intron_(ENSMUST00000124096.7/14183,_intron_2_of_6)	78053
Ezh2	chr6	47561174	47561996	KO_unique	2.2706	Ezh2	3'_UTR	33345
Tns1	chr1	74098114	74099303	KO_unique	2.27003	Tns1	Intron_(ENSMUST00000169786.7/21961,_intron_1_of_34)	25146
Dock4	chr12	40498623	40500412	KO_unique	2.26848	Dock4	Intron_(ENSMUST00000037488.7/238130,_intron_1_of_52)	52672
Bach2	chr4	32179569	32180478	KO_unique	2.26842	Bach2	Distal_Intergenic	-58326
Gm12669	chr7	137783811	137784810	KO_unique	2.26832	Gm12669	Distal_Intergenic	346123
Szt2	chr4	118408875	118410020	KO_unique	2.26658	Szt2	Promoter	0
1700019E08Rik	chr2	45580912	45582316	KO_unique	2.26576	1700019E08Rik	Distal_Intergenic	-114289
Glis1	chr4	107537996	107539480	KO_unique	2.2653	Glis1	Intron_(ENSMUST00000135835.7/230587,_intron_2_of_2)	103406
D830013O20Rik	chr12	73367247	73368428	KO_unique	2.26518	D830013O20Rik	Intron_(ENSMUST00000070425.5/380765,_intron_1_of_2)	41129
Gm4425	chr12	22382667	22383689	KO_unique	2.26514	Gm4425	Distal_Intergenic	-226022
9530052E02Rik	chr8	10993523	10994217	KO_unique	2.265	9530052E02Rik	Intron_(ENSMUST00000040514.7/384783,_intron_1_of_1)	-13633
Taf7l	chrX	134528957	134529775	KO_unique	2.26444	Taf7l	Distal_Intergenic	-52468
Brf2	chr8	27120362	27121389	KO_unique	2.26433	Brf2	3'_UTR	7291
Klf9	chr19	23065533	23066161	KO_unique	2.26364	Klf9	Intron_(ENSMUST00000236056.1/ENSMUST00000236056.1,_intron_1_of_1)	-75065
Ntpcr	chr8	125719954	125720904	KO_unique	2.26364	Ntpcr	Distal_Intergenic	-9059
Washc5	chr15	59373386	59375571	KO_unique	2.26354	Washc5	Promoter	0
Ttll8	chr15	88933551	88934795	KO_unique	2.26297	Ttll8	3'_UTR	19623
4930567K12Rik	chr7	91601092	91602152	KO_unique	2.26297	4930567K12Rik	Intron_(ENSMUST00000231777.2/23859,_intron_7_of_27)	517359
Uchl5	chr1	143853639	143854801	KO_unique	2.26113	Uchl5	Distal_Intergenic	76368
Gm12866	chr4	119027780	119028875	KO_unique	2.26039	Gm12866	Distal_Intergenic	40236
Cubn	chr2	13385418	13386445	KO_unique	2.25858	Cubn	Intron_(ENSMUST00000091436.6/65969,_intron_29_of_66)	105368
Atp5g3	chr2	73998084	73999029	KO_unique	2.25837	Atp5g3	Distal_Intergenic	-86759
Map3k8	chr18	4337673	4338709	KO_unique	2.25777	Map3k8	Intron_(ENSMUST00000025078.9/26410,_intron_5_of_7)	14306
Rprm	chr2	54085279	54086192	KO_unique	2.25649	Rprm	Promoter	0
Sspn	chr6	145998309	145999362	KO_unique	2.25649	Sspn	Distal_Intergenic	66669
Rffl	chr11	82845182	82846558	KO_unique	2.25524	Rffl	5'_UTR	24652
1700016D06Rik	chr8	11705935	11706691	KO_unique	2.25384	1700016D06Rik	Distal_Intergenic	-4873
Slc47a2	chr11	61345847	61346948	KO_unique	2.25366	Slc47a2	Intron_(ENSMUST00000010267.9/67473,_intron_16_of_16)	-2988
Ldah	chr12	8095372	8096080	KO_unique	2.25365	Ldah	Intron_(ENSMUST00000217927.1/ENSMUST00000217927.1,_intron_2_of_3)	-112027
Ccdc186	chr19	56821637	56822951	KO_unique	2.25147	Ccdc186	Promoter	0
Fancc	chr13	63470868	63471715	KO_unique	2.2511	Fancc	Intron_(ENSMUST00000159024.1/14088,_intron_1_of_6)	25563
Srr	chr11	75046654	75047621	KO_unique	2.24958	Srr	Intron_(ENSMUST00000045281.12/103677,_intron_12_of_18)	-120707
Sirt5	chr13	43364707	43366127	merged_common	2.24933	Sirt5	Promoter	0
Mylk4	chr13	32603427	32604852	merged_common	2.2472	Mylk4	Distal_Intergenic	179102
Luzp4	chrX	148871922	148872949	KO_unique	2.2465	Luzp4	Intron_(ENSMUST00000101185.9/434865,_intron_1_of_6)	14283
Pkdcc	chr17	83275372	83277502	KO_unique	2.24525	Pkdcc	Distal_Intergenic	60081
Anxa2	chr9	69439423	69440359	KO_unique	2.2447	Anxa2	Distal_Intergenic	-13261
Prdm1	chr10	44755228	44755906	KO_unique	2.24396	Prdm1	Intron_(ENSMUST00000217315.1/ENSMUST00000217315.1,_intron_1_of_1)	-226728
Rbm19	chr5	120094062	120097652	KO_unique	2.24217	Rbm19	Distal_Intergenic	-18813
Tex45	chr8	3481355	3482259	KO_unique	2.24044	Tex45	Intron_(ENSMUST00000047265.12/76406,_intron_4_of_8)	10494
Sobp	chr10	43173090	43174017	KO_unique	2.24034	Sobp	Exon_(ENSMUST00000189221.1/ENSMUST00000189221.1,_exon_1_of_2)	513
Pax1	chr2	147320877	147321849	KO_unique	2.23976	Pax1	Intron_(ENSMUST00000136998.2/100313531,_intron_5_of_5)	-40076
Tmc8	chr11	117727824	117729380	KO_unique	2.23947	Tmc8	Intron_(ENSMUST00000026658.12/217351,_intron_5_of_21)	-52696
N6amt1	chr16	87284489	87285801	KO_unique	2.2391	N6amt1	Distal_Intergenic	-68384
Fn1	chr1	71763351	71764104	KO_unique	2.23832	Fn1	Distal_Intergenic	-110152
Tshz2	chr2	169685312	169685944	KO_unique	2.23832	Tshz2	Intron_(ENSMUST00000109159.2/228911,_intron_1_of_2)	52300
5730403I07Rik	chr9	77406640	77407391	KO_unique	2.23832	5730403I07Rik	Distal_Intergenic	-7223
Ice1	chr13	70715830	70716929	KO_unique	2.23812	Ice1	Intron_(ENSMUST00000222750.1/ENSMUST00000222750.1,_intron_4_of_4)	-78197
Stx17	chr4	48116111	48116707	KO_unique	2.23719	Stx17	Distal_Intergenic	-8208
Gadd45g	chr13	51886239	51887462	KO_unique	2.23647	Gadd45g	Distal_Intergenic	39562
Cenpj	chr14	56511660	56512580	KO_unique	2.23647	Cenpj	Exon_(ENSMUST00000095793.2/30054,_exon_32_of_37)	62802
Nrcam	chr12	44674431	44675580	KO_unique	2.23635	Nrcam	Distal_Intergenic	345547
Fmn1	chr2	113398641	113400471	KO_unique	2.23584	Fmn1	Exon_(ENSMUST00000154834.1/ENSMUST00000154834.1,_exon_1_of_3)	70906
Tafa2	chr10	123268189	123269273	KO_unique	2.23571	Tafa2	Intron_(ENSMUST00000218926.1/268354,_intron_1_of_5)	4194
Car4	chr11	84939462	84940060	KO_unique	2.23401	Car4	Distal_Intergenic	-17726
Snx24	chr18	53289755	53290283	KO_unique	2.23401	Snx24	Intron_(ENSMUST00000165032.8/69226,_intron_1_of_6)	44094
Cpq	chr15	33082753	33084020	merged_common	2.23339	Cpq	Promoter	0
Golga7	chr8	23271439	23272076	KO_unique	2.22706	Golga7	Distal_Intergenic	-14366
Sepsecs	chr5	52655744	52656517	KO_unique	2.22612	Sepsecs	3'_UTR	13191
Gm15217	chr14	46084207	46084928	KO_unique	2.22552	Gm15217	Exon_(ENSMUST00000227415.1/ENSMUST00000227415.1,_exon_1_of_2)	-294486
Mir378b	chr11	88512332	88513527	KO_unique	2.22494	Mir378b	Intron_(ENSMUST00000107909.7/76626,_intron_6_of_13)	159560
1700049E17Rik1	chr14	42008010	42009233	KO_unique	2.2242	1700049E17Rik1	Distal_Intergenic	83062
Gpr155	chr2	73403322	73404208	KO_unique	2.2242	Gpr155	Intron_(ENSMUST00000144735.1/ENSMUST00000144735.1,_intron_2_of_4)	-16751
Gm33677	chr10	119051922	119053262	KO_unique	2.22412	Gm33677	Distal_Intergenic	-1424
Gch1	chr14	47177708	47178767	KO_unique	2.22399	Gch1	Exon_(ENSMUST00000226918.1/ENSMUST00000226918.1,_exon_1_of_1)	10646
Fignl2	chr15	101006583	101007471	KO_unique	2.22399	Fignl2	Intron_(ENSMUST00000201518.3/20273,_intron_13_of_14)	46928
Gm10649	chr8	76901626	76902634	KO_unique	2.2237	Gm10649	5'_UTR	-1006
Grm3	chr5	9622129	9622881	KO_unique	2.22292	Grm3	Intron_(ENSMUST00000004076.4/108069,_intron_1_of_5)	102289
Zcchc2	chr1	106042878	106044215	KO_unique	2.22282	Zcchc2	Distal_Intergenic	52473
Gstm1	chr3	108025939	108026854	KO_unique	2.22049	Gstm1	Distal_Intergenic	-7967
Rfx8	chr1	39713752	39714895	KO_unique	2.21928	Rfx8	Intron_(ENSMUST00000151913.2/619289,_intron_2_of_14)	6102
Cops2	chr2	125922267	125922965	KO_unique	2.21908	Cops2	Intron_(ENSMUST00000028636.12/69976,_intron_5_of_9)	-63129
Gpr180	chr14	118151653	118153077	KO_unique	2.21859	Gpr180	Intron_(ENSMUST00000022728.3/58245,_intron_3_of_8)	14496
Cdh6	chr15	14051848	14052394	KO_unique	2.21784	Cdh6	Distal_Intergenic	-878174
Rag2	chr2	101158882	101159908	KO_unique	2.21601	Rag2	Distal_Intergenic	-464810
Hyi	chr4	118326324	118326926	KO_unique	2.21601	Hyi	Distal_Intergenic	-33064
Vps4a	chr8	106987217	106987994	KO_unique	2.21601	Vps4a	Intron_(ENSMUST00000212524.1/20650,_intron_2_of_6)	-43228
Dip2a	chr10	76326342	76327418	merged_common	2.21358	Dip2a	Intron_(ENSMUST00000160048.7/64451,_intron_2_of_36)	17873
Pld1	chr3	27983589	27984370	KO_unique	2.21288	Pld1	5'_UTR	44895
Mup8	chr4	60260460	60261450	KO_unique	2.21267	Mup8	Distal_Intergenic	-37862
Crppa	chr12	36380591	36382008	KO_unique	2.21164	Crppa	Promoter	0
Cda	chr4	138356699	138357377	KO_unique	2.20897	Cda	Intron_(ENSMUST00000030535.3/72269,_intron_1_of_3)	10615
Paqr8	chr1	20890504	20891620	KO_unique	2.2086	Paqr8	Promoter	0
Rbm12b2	chr4	12034560	12035809	KO_unique	2.20816	Rbm12b2	Exon_(ENSMUST00000130117.1/ENSMUST00000130117.1,_exon_2_of_3)	-53630
Phactr3	chr2	178117533	178118671	KO_unique	2.20812	Phactr3	Promoter	-304
Gm13363	chr1	30930608	30931474	KO_unique	2.2049	Gm13363	Distal_Intergenic	12830
Zfp365	chr10	67747267	67748163	KO_unique	2.20414	Zfp365	Distal_Intergenic	164499
Nudt5	chr2	5844048	5846052	merged_common	2.20343	Nudt5	Promoter	0
1700028I16Rik	chr10	82815720	82816819	KO_unique	2.20293	1700028I16Rik	Intron_(ENSMUST00000076984.7/70003,_intron_3_of_4)	3598
Coro2a	chr4	46616930	46617973	KO_unique	2.20293	Coro2a	Intron_(ENSMUST00000084621.11/381605,_intron_6_of_12)	-14729
Sec14l1	chr11	117154087	117154764	KO_unique	2.20226	Sec14l1	Intron_(ENSMUST00000021177.14/74136,_intron_13_of_16)	38920
Mir6950	chr14	69672829	69673698	KO_unique	2.20226	Mir6950	Exon_(ENSMUST00000022660.13/94352,_exon_7_of_14)	-18550
Mir6368	chr13	28757097	28758455	KO_unique	2.20179	Mir6368	Intron_(ENSMUST00000148885.7/72518,_intron_3_of_7)	-46225
Gm13710	chr2	84544091	84545074	KO_unique	2.20179	Gm13710	Distal_Intergenic	-12770
Cyp4a29	chr4	115242338	115243198	KO_unique	2.2017	Cyp4a29	Promoter	255
Tbc1d2	chr4	46814811	46815652	KO_unique	2.20146	Tbc1d2	Exon_(ENSMUST00000107749.3/242425,_exon_4_of_19)	-164603
Mir6387	chr12	15605587	15606564	KO_unique	2.20007	Mir6387	Exon_(ENSMUST00000222542.1/ENSMUST00000222542.1,_exon_1_of_5)	194537
Nova1	chr12	46634897	46635513	KO_unique	2.19947	Nova1	Distal_Intergenic	183416
Ets1	chr9	32720433	32721452	KO_unique	2.19849	Ets1	Intron_(ENSMUST00000183879.1/23871,_intron_3_of_3)	84213
Acad11	chr9	104063304	104064168	KO_unique	2.19698	Acad11	Promoter	0
Rbl2	chr8	91019225	91020261	KO_unique	2.19517	Rbl2	Intron_(ENSMUST00000048665.7/109151,_intron_25_of_39)	-49796
H6pd	chr4	150030265	150032007	KO_unique	2.1944	H6pd	Distal_Intergenic	-21243
A530013C23Rik	chr2	167760477	167762335	KO_unique	2.19399	A530013C23Rik	Distal_Intergenic	69301
Pak3	chrX	143501263	143502083	KO_unique	2.19393	Pak3	Distal_Intergenic	-16508
Nt5dc3	chr10	86771964	86773124	KO_unique	2.19347	Nt5dc3	Intron_(ENSMUST00000075632.13/103220,_intron_14_of_15)	7993
Itga8	chr2	12316147	12317029	KO_unique	2.19341	Itga8	Distal_Intergenic	-14226
Med23	chr10	24885889	24886759	KO_unique	2.19251	Med23	Intron_(ENSMUST00000092646.12/70208,_intron_11_of_29)	15904
C1qtnf7	chr5	43582424	43583341	KO_unique	2.19251	C1qtnf7	Intron_(ENSMUST00000076939.9/109323,_intron_1_of_2)	66887
Atp10a	chr7	58743377	58744546	KO_unique	2.19211	Atp10a	Intron_(ENSMUST00000168747.2/11982,_intron_2_of_20)	85132
Speer9-ps1	chr7	3058893	3059623	KO_unique	2.1915	Speer9-ps1	Distal_Intergenic	-68523
E2f2	chr4	136163322	136164252	KO_unique	2.19026	E2f2	Distal_Intergenic	-8142
Cetn3	chr13	81783109	81784106	KO_unique	2.19009	Cetn3	Promoter	33
Sulf2	chr2	166154092	166156305	KO_unique	2.18983	Sulf2	Promoter	0
Ubr2	chr17	47058915	47060586	KO_unique	2.18968	Ubr2	Distal_Intergenic	-48360
Usp7	chr16	8748205	8749523	KO_unique	2.1893	Usp7	Intron_(ENSMUST00000160405.7/252870,_intron_2_of_31)	42785
Maml3	chr3	52046713	52047764	KO_unique	2.18889	Maml3	Intron_(ENSMUST00000121440.3/433586,_intron_1_of_4)	57312
Stx17	chr4	48124200	48125161	KO_unique	2.18697	Stx17	Promoter	0
Ust	chr10	8390881	8392178	KO_unique	2.1862	Ust	Exon_(ENSMUST00000061601.8/338362,_exon_2_of_8)	126647
Gprasp2	chrX	135839427	135840947	KO_unique	2.18619	Gprasp2	Promoter	394
Gc	chr5	89455462	89456227	KO_unique	2.18597	Gc	Intron_(ENSMUST00000049209.12/14473,_intron_1_of_12)	1671
Tent5c	chr3	100554445	100555497	KO_unique	2.18536	Tent5c	Distal_Intergenic	-65122
Polr1b	chr2	129100575	129101654	KO_unique	2.18527	Polr1b	Promoter	0
Mir7226	chr4	118245671	118246761	KO_unique	2.18499	Mir7226	Intron_(ENSMUST00000049074.12/19268,_intron_7_of_32)	-35108
Hdac2	chr10	36973813	36975233	KO_unique	2.18407	Hdac2	Promoter	0
Agtr1a	chr13	30358672	30359194	KO_unique	2.18381	Agtr1a	Intron_(ENSMUST00000222503.1/11607,_intron_2_of_3)	22232
1700091H14Rik	chr14	42043982	42044701	KO_unique	2.18381	1700091H14Rik	Distal_Intergenic	50576
4930487D11Rik	chr5	38334322	38335397	KO_unique	2.18355	4930487D11Rik	Distal_Intergenic	-9038
Phactr1	chr13	42623295	42624144	KO_unique	2.18232	Phactr1	Distal_Intergenic	-56479
Acot11	chr4	106816913	106817824	KO_unique	2.18189	Acot11	Distal_Intergenic	-11916
Ucn2	chr9	108977522	108978769	KO_unique	2.18189	Ucn2	Exon_(ENSMUST00000112070.7/12836,_exon_96_of_119)	-7241
Pigm	chr1	172376025	172376721	KO_unique	2.18132	Pigm	Promoter	0
Gm34184	chr10	84019329	84021113	KO_unique	2.18118	Gm34184	Distal_Intergenic	79584
Utrn	chr10	12821084	12821971	KO_unique	2.1792	Utrn	Intron_(ENSMUST00000076817.4/22288,_intron_1_of_73)	47394
Plbd1	chr6	136612244	136612924	KO_unique	2.1792	Plbd1	Exon_(ENSMUST00000032336.6/66857,_exon_10_of_11)	49004
6030407O03Rik	chr1	73862669	73863462	KO_unique	2.17832	6030407O03Rik	Exon_(ENSMUST00000189514.1/109198,_exon_2_of_9)	1004
Gstm2	chr3	107985953	107987382	KO_unique	2.177	Gstm2	Promoter	0
Celf4	chr18	26014800	26015910	KO_unique	2.17664	Celf4	Intron_(ENSMUST00000234860.1/ENSMUST00000234860.1,_intron_1_of_3)	-260644
Chst1	chr2	92627144	92628207	KO_unique	2.17499	Chst1	Distal_Intergenic	27438
Eml5	chr12	98900996	98901964	KO_unique	2.17462	Eml5	Promoter	0
Hic1	chr11	75138959	75141257	KO_unique	2.17324	Hic1	3'_UTR	28262
Col4a2	chr8	11311796	11313287	KO_unique	2.17324	Col4a2	Promoter	0
Ano2	chr6	125832322	125833303	KO_unique	2.1723	Ano2	Intron_(ENSMUST00000159111.7/243634,_intron_10_of_15)	141904
Mmp2	chr8	92827071	92828084	KO_unique	2.17213	Mmp2	Promoter	0
Eif3d	chr15	78037144	78038108	KO_unique	2.17026	Eif3d	Intron_(ENSMUST00000019290.2/12300,_intron_1_of_3)	-66332
Adra2a	chr19	54257655	54258592	KO_unique	2.17026	Adra2a	Distal_Intergenic	213505
Arhgap15	chr2	43787050	43787739	KO_unique	2.17004	Arhgap15	Intron_(ENSMUST00000112824.7/76117,_intron_2_of_14)	38227
Lrig3	chr10	125764173	125765329	KO_unique	2.16931	Lrig3	Distal_Intergenic	-200890
Zfp438	chr18	5431625	5432397	KO_unique	2.16882	Zfp438	Distal_Intergenic	-96819
Prl5a1	chr13	28417389	28418573	KO_unique	2.16843	Prl5a1	Exon_(ENSMUST00000221933.1/ENSMUST00000221933.1,_exon_2_of_2)	274906
Zfp324	chr7	12965573	12966502	KO_unique	2.16685	Zfp324	Promoter	0
Hus1b	chr13	30888147	30889301	KO_unique	2.1663	Hus1b	Intron_(ENSMUST00000102946.7/66482,_intron_12_of_28)	58458
Zfp395	chr14	65374332	65375324	KO_unique	2.16566	Zfp395	Intron_(ENSMUST00000224623.1/380912,_intron_1_of_2)	15944
Atp10a	chr7	58584086	58585348	KO_unique	2.16539	Atp10a	Distal_Intergenic	-72898
Dlec1	chr9	119101792	119102836	KO_unique	2.16447	Dlec1	Promoter	0
Armc6	chr8	70257371	70258955	KO_unique	2.16444	Armc6	Exon_(ENSMUST00000164403.7/234373,_exon_7_of_10)	-22906
Fendrr	chr8	120947333	120948035	KO_unique	2.16442	Fendrr	Intron_(ENSMUST00000127664.1/108148,_intron_1_of_15)	135075
Ets1	chr9	32646610	32647902	KO_unique	2.16355	Ets1	Intron_(ENSMUST00000183879.1/23871,_intron_1_of_3)	10390
Pde4d	chr13	108812691	108813534	KO_unique	2.16224	Pde4d	Intron_(ENSMUST00000133929.7/238871,_intron_3_of_3)	362744
Gm6121	chrX	28283530	28284418	KO_unique	2.16187	Gm6121	Intron_(ENSMUST00000179874.1/100039467,_intron_4_of_8)	-1347834
Hmox1	chr8	75089035	75090040	KO_unique	2.16098	Hmox1	Distal_Intergenic	-3581
Serpina3h	chr12	104247355	104248291	KO_unique	2.16016	Serpina3h	Promoter	0
Lsm8	chr6	18818992	18820153	KO_unique	2.16016	Lsm8	Distal_Intergenic	-28426
Mir218-1	chr5	48125738	48126859	KO_unique	2.15952	Mir218-1	Intron_(ENSMUST00000173107.7/20563,_intron_4_of_35)	-97083
Cggbp1	chr16	64961208	64962169	KO_unique	2.15866	Cggbp1	Intron_(ENSMUST00000063076.5/15557,_intron_2_of_2)	109213
Spef2	chr15	9748208	9749269	KO_unique	2.15685	Spef2	Promoter	0
Gm15246	chrX	169438516	169439127	KO_unique	2.15637	Gm15246	Distal_Intergenic	117895
Il18r1	chr1	40471989	40473167	KO_unique	2.15535	Il18r1	Intron_(ENSMUST00000167723.7/16182,_intron_3_of_9)	6438
Gm45871	chr18	90579214	90579922	KO_unique	2.15461	Gm45871	Promoter	0
Gpld1	chr13	24977880	24978513	KO_unique	2.15323	Gpld1	Intron_(ENSMUST00000021773.12/14756,_intron_15_of_25)	34729
Map4k3	chr17	80683729	80684483	KO_unique	2.15319	Map4k3	Intron_(ENSMUST00000112389.8/225028,_intron_1_of_34)	44002
2610035D17Rik	chr11	113026492	113028002	KO_unique	2.15313	2610035D17Rik	Distal_Intergenic	173836
Asap1	chr15	64470170	64472405	KO_unique	2.15297	Asap1	Distal_Intergenic	-87252
Dlx6	chr6	6801039	6802697	KO_unique	2.15281	Dlx6	Distal_Intergenic	-60637
Gm15093	chrX	148290722	148291408	KO_unique	2.15207	Gm15093	Promoter	0
Bicc1	chr10	71146583	71147966	KO_unique	2.1474	Bicc1	5'_UTR	11734
Il1r2	chr1	40000509	40001783	KO_unique	2.14496	Il1r2	Exon_(ENSMUST00000163854.8/26921,_exon_15_of_31)	-72296
B020004J07Rik	chr4	101860810	101861714	KO_unique	2.14474	B020004J07Rik	Distal_Intergenic	-16788
Arid3a	chr10	79932248	79933808	KO_unique	2.1432	Arid3a	Intron_(ENSMUST00000019708.11/13496,_intron_3_of_8)	5206
Mme	chr3	63137337	63138756	KO_unique	2.14237	Mme	Distal_Intergenic	-102781
Zdhhc25	chr15	88468735	88469566	KO_unique	2.14223	Zdhhc25	Distal_Intergenic	-130736
Rgs6	chr12	82467117	82468645	KO_unique	2.14145	Rgs6	Distal_Intergenic	-119647
Mylip	chr13	45402402	45403166	KO_unique	2.14108	Mylip	Intron_(ENSMUST00000038275.10/218203,_intron_2_of_6)	12661
Tab3	chrX	85646008	85646871	KO_unique	2.14102	Tab3	Distal_Intergenic	71987
Skint5	chr4	114043600	114044285	KO_unique	2.13993	Skint5	Distal_Intergenic	-44098
Cpxm2	chr7	132212471	132214684	KO_unique	2.13867	Cpxm2	Intron_(ENSMUST00000124096.7/14183,_intron_2_of_6)	-57733
9530068E07Rik	chr11	52433193	52434930	KO_unique	2.13525	9530068E07Rik	Distal_Intergenic	36766
Pcdh19	chrX	133734472	133736115	merged_common	2.13504	Pcdh19	Distal_Intergenic	-45486
Tnfaip3	chr10	19043380	19044839	KO_unique	2.13479	Tnfaip3	Distal_Intergenic	-27724
Spag9	chr11	94035717	94036722	KO_unique	2.13479	Spag9	Exon_(ENSMUST00000132772.7/70834,_exon_2_of_3)	39627
Pptc7	chr5	122314651	122315822	KO_unique	2.13288	Pptc7	Intron_(ENSMUST00000053426.14/320717,_intron_3_of_5)	30287
Rrm2	chr12	24716474	24717508	KO_unique	2.13231	Rrm2	Distal_Intergenic	8234
Ccl21c	chr4	42336302	42336908	KO_unique	2.13158	Ccl21c	Distal_Intergenic	80610
Rrp1b	chr17	31994040	31994950	KO_unique	2.1315	Rrp1b	Intron_(ENSMUST00000002145.11/74377,_intron_6_of_7)	-41150
Gm14057	chr2	130767323	130768206	KO_unique	2.1315	Gm14057	Exon_(ENSMUST00000044766.14/228602,_exon_18_of_37)	35776
Parpbp	chr10	88119764	88120340	KO_unique	2.13027	Parpbp	Intron_(ENSMUST00000048518.15/75317,_intron_6_of_10)	26601
Gm14403	chr2	177497419	177498686	merged_common	2.13021	Gm14403	Promoter	0
Nhlrc3	chr3	53308566	53309120	KO_unique	2.12964	Nhlrc3	Distal_Intergenic	154212
Jaml	chr9	45090626	45091387	KO_unique	2.12964	Jaml	Intron_(ENSMUST00000050020.7/270152,_intron_5_of_10)	11444
1110006O24Rik	chr5	115614847	115615501	KO_unique	2.1296	1110006O24Rik	Exon_(ENSMUST00000064454.11/231659,_exon_50_of_58)	16315
Khdrbs3	chr15	68936817	68937885	KO_unique	2.12836	Khdrbs3	Intron_(ENSMUST00000022954.6/13992,_intron_1_of_8)	8398
Comp	chr8	70363439	70364830	KO_unique	2.12818	Comp	Distal_Intergenic	-8728
Stxbp6	chr12	45928908	45930852	KO_unique	2.12738	Stxbp6	Distal_Intergenic	-854200
Lrp5	chr19	3666498	3668016	KO_unique	2.12727	Lrp5	Intron_(ENSMUST00000025856.16/16973,_intron_1_of_22)	18548
F830045P16Rik	chr2	129502281	129503288	KO_unique	2.12697	F830045P16Rik	Intron_(ENSMUST00000050309.5/228592,_intron_1_of_6)	33314
Khdrbs3	chr15	68923730	68925013	KO_unique	2.12641	Khdrbs3	Distal_Intergenic	-3407
Irx3	chr8	91615412	91616825	KO_unique	2.12538	Irx3	Intron_(ENSMUST00000069718.14/26383,_intron_8_of_8)	185242
Ptk2	chr15	73338597	73339593	KO_unique	2.12395	Ptk2	Intron_(ENSMUST00000226988.2/14083,_intron_4_of_33)	83687
Ephx1	chr1	181014555	181015679	KO_unique	2.1225	Ephx1	Intron_(ENSMUST00000036928.11/13849,_intron_1_of_8)	5225
Ltbp1	chr17	74869170	74870813	KO_unique	2.1225	Ltbp1	Distal_Intergenic	-134755
Ccdc25	chr14	65845075	65845710	KO_unique	2.12242	Ccdc25	Intron_(ENSMUST00000022614.6/67179,_intron_2_of_8)	7774
Hkdc1	chr10	62410346	62412384	KO_unique	2.12204	Hkdc1	Exon_(ENSMUST00000020277.8/216019,_exon_3_of_18)	10107
Akna	chr4	63402739	63404055	merged_common	2.12113	Akna	Promoter	0
Azi2	chr9	117902332	117903920	KO_unique	2.12068	Azi2	Intron_(ENSMUST00000111769.10/ENSMUST00000111769.10,_intron_7_of_9)	-136579
Bnc2	chr4	84544441	84545870	KO_unique	2.12006	Bnc2	Intron_(ENSMUST00000102820.8/242509,_intron_3_of_7)	129405
4930452A19Rik	chr17	9944274	9944975	KO_unique	2.11976	4930452A19Rik	Distal_Intergenic	-168408
Pax9	chr12	56680874	56682145	KO_unique	2.11913	Pax9	Distal_Intergenic	-9622
Slc38a10	chr11	120169108	120170247	KO_unique	2.11822	Slc38a10	Distal_Intergenic	-17763
Platr14	chr2	104574084	104574978	KO_unique	2.11757	Platr14	Distal_Intergenic	14922
4930486F22Rik	chr10	86074815	86075473	KO_unique	2.11753	4930486F22Rik	Intron_(ENSMUST00000120638.7/27204,_intron_8_of_13)	-20386
Tlr4	chr4	66922668	66924332	KO_unique	2.11677	Tlr4	Intron_(ENSMUST00000107365.2/21898,_intron_2_of_3)	95085
Auh	chr13	52928958	52930059	KO_unique	2.11602	Auh	Promoter	0
Mast2	chr4	116403759	116404353	KO_unique	2.11526	Mast2	Intron_(ENSMUST00000106484.7/17776,_intron_3_of_29)	59830
Gm5169	chrX	25082901	25084024	merged_common	2.11526	Gm5169	Distal_Intergenic	217431
Disc1	chr8	125066579	125067839	KO_unique	2.11489	Disc1	Intron_(ENSMUST00000074562.10/244667,_intron_1_of_12)	12385
4930558G05Rik	chrX	128576094	128576650	KO_unique	2.11467	4930558G05Rik	Distal_Intergenic	-487647
1700091H14Rik	chr14	42044733	42045786	KO_unique	2.11467	1700091H14Rik	Distal_Intergenic	49491
Hlcs	chr16	94240161	94240785	KO_unique	2.11467	Hlcs	Intron_(ENSMUST00000228910.1/110948,_intron_1_of_6)	72778
Ppp1cb	chr5	32519979	32520877	KO_unique	2.11467	Ppp1cb	Intron_(ENSMUST00000155976.1/ENSMUST00000155976.1,_intron_2_of_3)	61137
Mast4	chr13	103211278	103212756	KO_unique	2.11426	Mast4	Intron_(ENSMUST00000166726.7/328329,_intron_1_of_26)	121741
Apaf1	chr10	90964360	90965339	KO_unique	2.11358	Apaf1	Intron_(ENSMUST00000183156.7/77531,_intron_24_of_25)	117431
Hspb3	chr13	113660347	113661518	KO_unique	2.11338	Hspb3	Downstream_(1-2kb)	2158
Tiam1	chr16	89952448	89953871	KO_unique	2.11196	Tiam1	Intron_(ENSMUST00000163370.7/21844,_intron_2_of_27)	189898
A730020E08Rik	chr6	61300466	61301651	KO_unique	2.11144	A730020E08Rik	Intron_(ENSMUST00000126214.7/232035,_intron_1_of_10)	-119657
Zfp825	chr13	74522204	74523405	merged_common	2.11058	Zfp825	Exon_(ENSMUST00000220784.1/ENSMUST00000220784.1,_exon_1_of_4)	-28213
Ank3	chr10	69534801	69536332	KO_unique	2.10983	Ank3	Intron_(ENSMUST00000218194.1/ENSMUST00000218194.1,_intron_2_of_2)	135806
Zfp445	chr9	122865374	122866705	KO_unique	2.10693	Zfp445	Promoter	0
Prss22	chr17	24009134	24010523	KO_unique	2.10664	Prss22	Exon_(ENSMUST00000185003.1/ENSMUST00000185003.1,_exon_1_of_1)	-11035
Tent5d	chrX	107767738	107768593	KO_unique	2.1059	Tent5d	Distal_Intergenic	-23997
Lrp1	chr10	127596855	127598429	KO_unique	2.10585	Lrp1	Exon_(ENSMUST00000124182.1/ENSMUST00000124182.1,_exon_2_of_2)	22719
Gm14403	chr2	177576577	177578954	KO_unique	2.10517	Gm14403	5'_UTR	78363
Metap2	chr10	93897012	93898192	KO_unique	2.10507	Metap2	Promoter	0
Cd99l2	chrX	71492434	71493874	KO_unique	2.10393	Cd99l2	Promoter	0
Mms22l	chr4	24574200	24574727	KO_unique	2.10341	Mms22l	3'_UTR	77750
4921504A21Rik	chr5	18916615	18917410	KO_unique	2.10341	4921504A21Rik	Distal_Intergenic	309145
D030045P18Rik	chr10	47455299	47456038	KO_unique	2.10303	D030045P18Rik	Distal_Intergenic	1647596
1700066B19Rik	chr18	35702624	35703739	KO_unique	2.10299	1700066B19Rik	Promoter	0
Cstf2t	chr19	30842308	30844162	KO_unique	2.10181	Cstf2t	Intron_(ENSMUST00000065067.13/19091,_intron_5_of_17)	-238675
Col6a5	chr9	106002655	106003546	KO_unique	2.1003	Col6a5	Exon_(ENSMUST00000218471.1/68553,_exon_2_of_7)	-42013
Gm4907	chrX	23823507	23824475	KO_unique	2.0996	Gm4907	Distal_Intergenic	-58078
Nptx1	chr11	119533184	119534408	KO_unique	2.09874	Nptx1	Distal_Intergenic	13345
1700008K24Rik	chr17	49182032	49183236	KO_unique	2.09647	1700008K24Rik	Distal_Intergenic	-68498
1700025G04Rik	chr1	152090056	152091101	KO_unique	2.09573	1700025G04Rik	Promoter	0
Adcy8	chr15	64686218	64687800	merged_common	2.09482	Adcy8	Distal_Intergenic	234496
Rtbdn	chr8	84952485	84953640	KO_unique	2.09083	Rtbdn	5'_UTR	5495
Apopt1	chr12	111722410	111723412	KO_unique	2.09045	Apopt1	3'_UTR	9150
Ncoa7	chr10	30718600	30719840	KO_unique	2.09039	Ncoa7	Intron_(ENSMUST00000215740.1/211329,_intron_2_of_14)	83486
Ppp1r12a	chr10	108161354	108162362	KO_unique	2.08943	Ppp1r12a	Promoter	0
Grem2	chr1	175118749	175119631	KO_unique	2.08934	Grem2	Intron_(ENSMUST00000194555.5/24012,_intron_9_of_17)	-196931
Ptprd	chr4	78513109	78514088	KO_unique	2.08874	Ptprd	Distal_Intergenic	-301149
Tle3	chr9	61377614	61379218	KO_unique	2.08874	Tle3	Intron_(ENSMUST00000178113.7/21887,_intron_4_of_19)	5249
Nckap1	chr2	80596733	80597509	KO_unique	2.08726	Nckap1	Distal_Intergenic	-15354
Rybp	chr6	100162725	100163750	KO_unique	2.08671	Rybp	Distal_Intergenic	123735
4930401O12Rik	chr13	31207317	31208473	KO_unique	2.08327	4930401O12Rik	Distal_Intergenic	32613
Fndc1	chr17	7754776	7755455	KO_unique	2.08293	Fndc1	Intron_(ENSMUST00000097425.9/68655,_intron_13_of_19)	71847
AW209491	chr13	14629602	14630747	KO_unique	2.08189	AW209491	Promoter	0
Stum	chr1	180421683	180423118	KO_unique	2.08115	Stum	3'_UTR	60386
Gnptab	chr10	88389956	88391022	KO_unique	2.08106	Gnptab	Intron_(ENSMUST00000127615.7/432486,_intron_2_of_5)	10825
Scp2d1	chr2	144895986	144897088	KO_unique	2.08106	Scp2d1	Distal_Intergenic	72331
Pcdh15	chr10	73564139	73564686	KO_unique	2.08094	Pcdh15	Intron_(ENSMUST00000123398.8/11994,_intron_2_of_13)	464798
Dhx9	chr1	153501616	153502734	merged_common	2.07894	Dhx9	Downstream_(<1kb)	-13957
Hrk	chr5	118165265	118166104	KO_unique	2.07778	Hrk	Intron_(ENSMUST00000184679.1/12123,_intron_1_of_1)	618
1700017L05Rik	chr5	77851315	77852247	KO_unique	2.07748	1700017L05Rik	Distal_Intergenic	385828
Snx11	chr11	96692714	96693478	KO_unique	2.07693	Snx11	Intron_(ENSMUST00000103154.10/78473,_intron_4_of_12)	84081
Mir6239	chr14	117882103	117882908	KO_unique	2.07623	Mir6239	Intron_(ENSMUST00000088483.9/23888,_intron_6_of_9)	70939
Mindy3	chr2	12492268	12493022	KO_unique	2.07623	Mindy3	Distal_Intergenic	-72799
1700108F19Rik	chr14	76657890	76658812	KO_unique	2.07525	1700108F19Rik	Distal_Intergenic	-18754
Ect2l	chr10	18204818	18205799	KO_unique	2.07473	Ect2l	Intron_(ENSMUST00000095817.4/100045792,_intron_1_of_20)	5091
Akap11	chr14	78627464	78628637	KO_unique	2.0745	Akap11	5'_UTR	-90657
Gnpda1	chr18	38320577	38321768	KO_unique	2.07408	Gnpda1	Distal_Intergenic	17235
Osbpl9	chr4	109116241	109117004	KO_unique	2.07239	Osbpl9	Intron_(ENSMUST00000084366.12/100273,_intron_1_of_20)	85268
2210416O15Rik	chr11	88086662	88087564	KO_unique	2.07177	2210416O15Rik	Distal_Intergenic	-10494
Scel	chr14	103537182	103538480	KO_unique	2.07166	Scel	Intron_(ENSMUST00000227322.1/64929,_intron_5_of_29)	23841
Ankrd42	chr7	92624290	92625141	KO_unique	2.07131	Ankrd42	Intron_(ENSMUST00000056106.13/73845,_intron_3_of_12)	12001
Prkar2a	chr9	108728723	108729631	KO_unique	2.07121	Prkar2a	Intron_(ENSMUST00000035220.11/19087,_intron_5_of_10)	39410
Oaz2	chr9	65695126	65696587	KO_unique	2.07045	Oaz2	3'_UTR	27126
Msrb3	chr10	120898650	120900085	KO_unique	2.06966	Msrb3	Promoter	0
Mir350	chr1	176698553	176699286	KO_unique	2.06966	Mir350	Distal_Intergenic	73137
Commd10	chr18	46997749	46998377	KO_unique	2.06887	Commd10	Intron_(ENSMUST00000049388.8/69456,_intron_5_of_6)	38934
Rbpj	chr5	53380883	53382841	merged_common	2.06814	Rbpj	Distal_Intergenic	-83311
9030204H09Rik	chr2	35696414	35697682	KO_unique	2.06813	9030204H09Rik	5'_UTR	-121508
Tbx4	chr11	85941751	85942814	KO_unique	2.06489	Tbx4	Distal_Intergenic	55330
Map3k7cl	chr16	87548058	87549049	KO_unique	2.06489	Map3k7cl	Distal_Intergenic	-4281
Vcan	chr13	89667482	89668793	KO_unique	2.06489	Vcan	Intron_(ENSMUST00000109546.8/13003,_intron_12_of_14)	73716
Ccno	chr13	112987038	112988389	KO_unique	2.06458	Ccno	Promoter	0
Slc22a29	chr19	8197394	8197984	KO_unique	2.06291	Slc22a29	Intron_(ENSMUST00000113298.8/236293,_intron_4_of_9)	20916
Wdr41	chr13	95067577	95068462	KO_unique	2.06207	Wdr41	Intron_(ENSMUST00000162412.7/218461,_intron_8_of_19)	91234
Cfap99	chr5	34293097	34293887	KO_unique	2.06141	Cfap99	Intron_(ENSMUST00000207754.1/100862066,_intron_1_of_15)	4498
Gm4668	chr9	116552667	116553912	KO_unique	2.0604	Gm4668	Distal_Intergenic	363488
Wincr1	chr4	89038220	89039285	KO_unique	2.0602	Wincr1	Exon_(ENSMUST00000232991.1/ENSMUST00000232991.1,_exon_1_of_2)	-11023
Sipa1l1	chr12	82025881	82026653	KO_unique	2.06016	Sipa1l1	Distal_Intergenic	-142667
Cyb5d2	chr11	72751395	72752823	KO_unique	2.05969	Cyb5d2	3'_UTR	43319
Fat1	chr8	44978146	44979352	KO_unique	2.0593	Fat1	Intron_(ENSMUST00000191428.6/14107,_intron_2_of_26)	42700
Tcte2	chr17	13830436	13831755	KO_unique	2.05883	Tcte2	Intron_(ENSMUST00000170827.8/17356,_intron_10_of_32)	-68612
Crygs	chr16	22806984	22808430	KO_unique	2.05842	Crygs	Intron_(ENSMUST00000040592.5/12970,_intron_1_of_2)	3147
Mir6353	chr1	84128195	84129176	KO_unique	2.05789	Mir6353	Intron_(ENSMUST00000168574.8/98496,_intron_2_of_2)	89785
Cdca2	chr14	67599236	67600377	KO_unique	2.05711	Cdca2	Distal_Intergenic	115464
Psen2	chr1	180249548	180250272	KO_unique	2.05517	Psen2	Intron_(ENSMUST00000111106.7/19165,_intron_1_of_10)	13166
Ntm	chr9	29585851	29586571	KO_unique	2.05517	Ntm	Intron_(ENSMUST00000075069.10/235106,_intron_1_of_7)	376570
Gm815	chr19	27032392	27033084	KO_unique	2.05475	Gm815	Distal_Intergenic	146512
Kit	chr5	75736261	75736914	KO_unique	2.05475	Kit	Distal_Intergenic	161346
Piezo2	chr18	63391618	63392815	KO_unique	2.05463	Piezo2	Distal_Intergenic	-4436
Pcmtd1	chr1	7218486	7219531	KO_unique	2.05394	Pcmtd1	Distal_Intergenic	129567
Ddx18	chr1	121549334	121549993	KO_unique	2.05245	Ddx18	Distal_Intergenic	17996
Atg10	chr13	91223549	91224751	KO_unique	2.05103	Atg10	Promoter	0
Ar	chrX	98379903	98381328	KO_unique	2.05074	Ar	Distal_Intergenic	231135
Shtn1	chr19	59084068	59084816	KO_unique	2.05063	Shtn1	Distal_Intergenic	-7969
Wdr90	chr17	25855871	25856698	KO_unique	2.05003	Wdr90	Exon_(ENSMUST00000177170.7/106618,_exon_12_of_40)	4803
Neurod2	chr11	98323701	98324910	KO_unique	2.04949	Neurod2	Downstream_(<1kb)	4738
Ank3	chr10	69611543	69612360	KO_unique	2.04808	Ank3	Intron_(ENSMUST00000218680.1/11735,_intron_2_of_42)	212548
Trappc11	chr8	47532731	47534328	KO_unique	2.04777	Trappc11	Promoter	0
Sema4c	chr1	36588369	36590075	KO_unique	2.04714	Sema4c	Exon_(ENSMUST00000193548.5/381337,_exon_1_of_6)	-30021
Rora	chr9	68943499	68944861	KO_unique	2.04702	Rora	Intron_(ENSMUST00000034766.13/19883,_intron_1_of_10)	289714
Elf4	chrX	48405082	48405936	KO_unique	2.04661	Elf4	Exon_(ENSMUST00000136348.7/320376,_exon_15_of_15)	57196
Ska3	chr14	57825780	57827264	KO_unique	2.04621	Ska3	Promoter	0
Rnf157	chr11	116412873	116414181	KO_unique	2.04578	Rnf157	Promoter	0
Zfp945	chr17	22739383	22739965	KO_unique	2.04578	Zfp945	Exon_(ENSMUST00000182063.2/ENSMUST00000182063.2,_exon_1_of_5)	127169
Stk32b	chr5	37717573	37718441	KO_unique	2.04459	Stk32b	Promoter	-403
Stk36	chr1	74609576	74610681	KO_unique	2.04436	Stk36	Intron_(ENSMUST00000087183.10/269209,_intron_6_of_26)	8132
1700060C16Rik	chr6	143915583	143917071	KO_unique	2.04294	1700060C16Rik	Intron_(ENSMUST00000038815.13/20678,_intron_8_of_14)	-264296
Carlr	chr2	18872134	18873586	KO_unique	2.04249	Carlr	Exon_(ENSMUST00000006912.11/18718,_exon_5_of_10)	-70317
1810014B01Rik	chr10	86684690	86686349	KO_unique	2.04203	1810014B01Rik	Promoter	0
Ugt3a2	chr15	9348656	9349366	KO_unique	2.04179	Ugt3a2	Intron_(ENSMUST00000072403.6/223337,_intron_2_of_6)	13107
1700108F19Rik	chr14	76687308	76688481	KO_unique	2.04158	1700108F19Rik	Distal_Intergenic	9743
Vldlr	chr19	27123948	27125037	KO_unique	2.04141	Vldlr	Distal_Intergenic	-91447
Usp44	chr10	93802969	93803966	KO_unique	2.04066	Usp44	Distal_Intergenic	-27589
Rcn1	chr2	105408405	105409417	KO_unique	2.04044	Rcn1	Distal_Intergenic	-9087
4930463O16Rik	chr10	84467169	84468597	KO_unique	2.04028	4930463O16Rik	Distal_Intergenic	-19696
Ate1	chr7	130288647	130289395	KO_unique	2.0393	Ate1	Intron_(ENSMUST00000124096.7/14183,_intron_2_of_6)	230974
Sybu	chr15	44804796	44805602	KO_unique	2.03883	Sybu	Exon_(ENSMUST00000181839.2/69659,_exon_3_of_3)	-16734
Tbx4	chr11	86032420	86033715	KO_unique	2.03787	Tbx4	Distal_Intergenic	145999
Mtfr2	chr10	20464516	20465289	KO_unique	2.03748	Mtfr2	Intron_(ENSMUST00000020165.13/29863,_intron_3_of_12)	116747
Gm32123	chr14	24806401	24807681	KO_unique	2.03748	Gm32123	Distal_Intergenic	-301703
Fez2	chr17	78370037	78371090	KO_unique	2.03748	Fez2	3'_UTR	47062
Tnfrsf1b	chr4	145238973	145240259	KO_unique	2.03616	Tnfrsf1b	Intron_(ENSMUST00000030336.10/21938,_intron_1_of_9)	6611
P3h2	chr16	25941792	25942922	KO_unique	2.03595	P3h2	Distal_Intergenic	162862
5430425K12Rik	chr13	80940557	80941530	KO_unique	2.03479	5430425K12Rik	Promoter	147
Gpatch4	chr3	88035546	88036480	KO_unique	2.03432	Gpatch4	Distal_Intergenic	-6628
Gm6121	chrX	27599641	27600841	KO_unique	2.03417	Gm6121	Distal_Intergenic	-663945
Prmt2	chr10	76237143	76238434	merged_common	2.0326	Prmt2	Promoter	0
Ajuba	chr14	54583602	54584377	KO_unique	2.03131	Ajuba	3'_UTR	-6045
Zfp365	chr10	67785017	67786285	KO_unique	2.03053	Zfp365	Exon_(ENSMUST00000219006.1/ENSMUST00000219006.1,_exon_1_of_1)	126377
Alg13	chrX	144326677	144327379	KO_unique	2.03053	Alg13	Intron_(ENSMUST00000238864.1/67574,_intron_3_of_26)	8874
Fyn	chr10	39443610	39444588	KO_unique	2.03046	Fyn	Intron_(ENSMUST00000148152.7/14360,_intron_2_of_4)	74756
Tbc1d16	chr11	119214599	119215897	KO_unique	2.03016	Tbc1d16	Intron_(ENSMUST00000036113.3/207592,_intron_1_of_11)	12602
Gmppa	chr1	75435418	75436675	merged_common	2.03015	Gmppa	Promoter	0
Mansc4	chr6	147075945	147077075	merged_common	2.03001	Mansc4	Intron_(ENSMUST00000100780.2/545893,_intron_2_of_2)	9957
Pdk4	chr6	5495809	5496989	KO_unique	2.02707	Pdk4	Promoter	0
Zswim9	chr7	13288047	13289332	KO_unique	2.02707	Zswim9	Exon_(ENSMUST00000148471.8/16881,_exon_6_of_28)	-9327
Tmprss12	chr15	100282249	100283202	KO_unique	2.02383	Tmprss12	Exon_(ENSMUST00000096200.5/75002,_exon_2_of_5)	1413
Ggps1	chr13	14177744	14178341	KO_unique	2.02147	Ggps1	Exon_(ENSMUST00000148941.1/94246,_exon_1_of_4)	-114257
C1qtnf12	chr4	155959067	155959974	KO_unique	2.02045	C1qtnf12	3'_UTR	-2344
Mmp17	chr5	129583311	129584391	merged_common	2.02011	Mmp17	Promoter	0
Krtap11-1	chr16	89765416	89766390	KO_unique	2.01949	Krtap11-1	Distal_Intergenic	-194234
Unc93a2	chr17	7418719	7421071	merged_common	2.01936	Unc93a2	Distal_Intergenic	-33256
Elmo1	chr13	20181125	20182011	KO_unique	2.0189	Elmo1	Intron_(ENSMUST00000181429.7/140580,_intron_1_of_6)	90530
Mir423	chr11	77078127	77079124	KO_unique	2.01831	Mir423	Promoter	0
Ipo5	chr14	120763670	120765167	KO_unique	2.0183	Ipo5	Distal_Intergenic	-146057
Slc1a7	chr4	107983628	107985226	KO_unique	2.01795	Slc1a7	Intron_(ENSMUST00000106713.4/242607,_intron_2_of_10)	15297
5730507C01Rik	chr12	18853813	18854781	KO_unique	2.01788	5730507C01Rik	Exon_(ENSMUST00000222888.1/ENSMUST00000222888.1,_exon_1_of_2)	339304
Trabd2b	chr4	114397330	114398483	KO_unique	2.01746	Trabd2b	Distal_Intergenic	-8241
Sult6b1	chr17	78894968	78896101	KO_unique	2.01736	Sult6b1	Exon_(ENSMUST00000146474.7/73671,_exon_1_of_5)	10891
Bmp2	chr2	133550025	133550770	KO_unique	2.01686	Bmp2	Distal_Intergenic	-1389
Zfp706	chr15	37020640	37021345	KO_unique	2.01564	Zfp706	Intron_(ENSMUST00000181411.1/ENSMUST00000181411.1,_intron_2_of_6)	-12868
Ncam1	chr9	49827317	49828334	KO_unique	2.01502	Ncam1	Distal_Intergenic	-28393
R3hdm2	chr10	127436895	127437561	KO_unique	2.01436	R3hdm2	Intron_(ENSMUST00000170164.7/71750,_intron_3_of_3)	56569
Ubl3	chr5	148489535	148490263	KO_unique	2.0141	Ubl3	Distal_Intergenic	62526
Cntnap5c	chr17	57770674	57771756	KO_unique	2.0134	Cntnap5c	Intron_(ENSMUST00000076038.6/620292,_intron_1_of_23)	1105
Itga8	chr2	12324956	12326525	KO_unique	2.0132	Itga8	Distal_Intergenic	-23035
Gm15104	chrX	150308257	150309282	KO_unique	2.0126	Gm15104	Distal_Intergenic	4082
Stmnd1	chr13	46182736	46183479	KO_unique	2.01232	Stmnd1	Intron_(ENSMUST00000072437.4/ENSMUST00000072437.4,_intron_1_of_1)	-90242
Zfp790	chr7	29815245	29816668	KO_unique	2.01223	Zfp790	Promoter	0
Snx30	chr4	59805179	59806092	KO_unique	2.01172	Snx30	Promoter	0
Man1c1	chr4	134725494	134726346	KO_unique	2.01129	Man1c1	Distal_Intergenic	-21205
Entpd4	chr14	69336844	69337507	KO_unique	2.01005	Entpd4	Promoter	0
Hkdc1	chr10	62401235	62402328	KO_unique	2.00908	Hkdc1	Exon_(ENSMUST00000020277.8/216019,_exon_9_of_18)	20163
Mir7657	chr3	122419488	122421291	merged_common	2.00732	Mir7657	5'_UTR	120390
Il3ra	chr14	14481713	14482455	KO_unique	2.00722	Il3ra	Distal_Intergenic	135439
1810014B01Rik	chr10	86636552	86637571	KO_unique	2.00687	1810014B01Rik	Exon_(ENSMUST00000219347.1/ENSMUST00000219347.1,_exon_1_of_1)	-47954
Ambra1	chr2	91778905	91779845	KO_unique	2.00657	Ambra1	Intron_(ENSMUST00000099712.9/228361,_intron_8_of_18)	48772
Fam122b	chrX	53254845	53255854	KO_unique	2.00554	Fam122b	Intron_(ENSMUST00000071023.11/78755,_intron_7_of_8)	13951
H2afj	chr6	136814755	136815455	KO_unique	2.00429	H2afj	Intron_(ENSMUST00000116514.3/60321,_intron_11_of_11)	6512
Stat5a	chr11	100858862	100861147	KO_unique	2.00372	Stat5a	Promoter	0
Crnde	chr8	92121042	92122006	KO_unique	2.00359	Crnde	Distal_Intergenic	234114
4930465M20Rik	chr12	107807150	107808234	KO_unique	2.00346	4930465M20Rik	Distal_Intergenic	-71655
Dok2	chr14	70798260	70798975	KO_unique	2.00345	Dok2	Distal_Intergenic	24989
Vmn2r73	chr7	85817678	85818575	KO_unique	2.00275	Vmn2r73	Distal_Intergenic	57691
Hsd17b3	chr13	64007163	64008327	KO_unique	2.00273	Hsd17b3	Distal_Intergenic	80903
Cops8	chr1	90506184	90507050	KO_unique	2.00268	Cops8	Distal_Intergenic	-95931
Zbtb7c	chr18	75837191	75838292	KO_unique	2.00164	Zbtb7c	Intron_(ENSMUST00000058997.14/207259,_intron_1_of_4)	17014
Naaladl2	chr3	25652905	25653595	KO_unique	2.00133	Naaladl2	Intron_(ENSMUST00000193603.5/192167,_intron_5_of_7)	-508645
Sgo1	chr17	53678598	53679325	KO_unique	2.00104	Sgo1	Exon_(ENSMUST00000024736.13/72415,_exon_7_of_9)	10008
Olfr466	chr13	65175919	65176653	KO_unique	2.00024	Olfr466	Downstream_(<1kb)	23694
Creg1	chr1	165762589	165764264	KO_unique	1.99894	Creg1	Promoter	0
Bcl2l14	chr6	134297628	134298591	KO_unique	1.99853	Bcl2l14	Distal_Intergenic	-97727
2900076A07Rik	chr7	81522839	81524040	merged_common	1.99782	2900076A07Rik	Promoter	0
Ube2e3	chr2	78931287	78931884	KO_unique	1.995	Ube2e3	Distal_Intergenic	63164
Nr2e1	chr10	42574750	42575657	KO_unique	1.99451	Nr2e1	Intron_(ENSMUST00000019938.10/21907,_intron_2_of_8)	7975
B230209E15Rik	chr7	61455561	61456310	KO_unique	1.99451	B230209E15Rik	Distal_Intergenic	159017
C130074G19Rik	chr1	184918413	184919109	KO_unique	1.99423	C130074G19Rik	Intron_(ENSMUST00000027929.9/226778,_intron_9_of_17)	-35196
Shmt1	chr11	60799897	60800646	KO_unique	1.99423	Shmt1	Intron_(ENSMUST00000018744.14/20425,_intron_5_of_11)	11072
Mir6926	chr11	74866388	74867953	KO_unique	1.99409	Mir6926	Promoter	241
Akr1c14	chr13	4059224	4060395	KO_unique	1.99343	Akr1c14	5'_UTR	10214
Tmem117	chr15	94689616	94690638	KO_unique	1.99343	Tmem117	Intron_(ENSMUST00000229677.1/320709,_intron_2_of_2)	60385
Adck1	chr12	88360249	88361143	KO_unique	1.9932	Adck1	Promoter	0
Spata13	chr14	60513237	60514401	KO_unique	1.9932	Spata13	Intron_(ENSMUST00000190392.1/ENSMUST00000190392.1,_intron_2_of_2)	-119600
Olfr1357	chr10	78631613	78632893	KO_unique	1.99215	Olfr1357	Exon_(ENSMUST00000219154.1/ENSMUST00000219154.1,_exon_2_of_2)	-13540
Gpr65	chr12	98342047	98342656	KO_unique	1.99187	Gpr65	Distal_Intergenic	73413
Zfp825	chr13	74493664	74494532	KO_unique	1.99187	Zfp825	Promoter	0
1700049E17Rik2	chr14	41703961	41705094	KO_unique	1.99187	1700049E17Rik2	Distal_Intergenic	130751
Dnajc5b	chr3	19508796	19509947	KO_unique	1.99175	Dnajc5b	Promoter	202
Micu3	chr8	40295978	40297293	KO_unique	1.9916	Micu3	Intron_(ENSMUST00000118639.1/80857,_intron_1_of_2)	-10165
Ipo11	chr13	106940727	106942452	KO_unique	1.991	Ipo11	Distal_Intergenic	-3770
Gm18409	chr10	99641381	99642562	KO_unique	1.99099	Gm18409	Promoter	0
Ints2	chr11	86256806	86258301	KO_unique	1.99099	Ints2	Promoter	0
Tut4	chr4	108458342	108461033	KO_unique	1.99034	Tut4	Promoter	0
Cry2	chr2	92422088	92423263	KO_unique	1.99033	Cry2	Exon_(ENSMUST00000126002.1/320507,_exon_3_of_4)	10780
Rps6ka6	chrX	111374076	111374656	KO_unique	1.99008	Rps6ka6	Distal_Intergenic	163303
Clic4	chr4	135312332	135313497	KO_unique	1.98863	Clic4	Distal_Intergenic	-39519
Ranbp3l	chr15	8849160	8850119	KO_unique	1.98861	Ranbp3l	Distal_Intergenic	-117830
2410018L13Rik	chr12	23541841	23542689	KO_unique	1.98859	2410018L13Rik	Exon_(ENSMUST00000220772.1/ENSMUST00000220772.1,_exon_2_of_4)	-531558
Map9	chr3	82364653	82365903	KO_unique	1.98841	Map9	Intron_(ENSMUST00000193559.5/213582,_intron_4_of_11)	6610
Osbpl1a	chr18	12882979	12883682	KO_unique	1.98721	Osbpl1a	Intron_(ENSMUST00000074352.10/64291,_intron_13_of_27)	58159
Fam50b	chr13	34715034	34716027	KO_unique	1.98619	Fam50b	Distal_Intergenic	-18823
Ascc1	chr10	59978714	59979843	KO_unique	1.98575	Ascc1	Distal_Intergenic	-22962
Pygb	chr2	150802573	150803679	KO_unique	1.98575	Pygb	Intron_(ENSMUST00000045441.7/110078,_intron_2_of_19)	15839
Crispld2	chr8	120045883	120047537	merged_common	1.98511	Crispld2	Intron_(ENSMUST00000127664.1/108148,_intron_1_of_15)	53446
Sirpa	chr2	129632722	129634278	KO_unique	1.98501	Sirpa	Distal_Intergenic	39888
Wdr59	chr8	111477346	111478469	KO_unique	1.98475	Wdr59	Intron_(ENSMUST00000038193.14/319481,_intron_17_of_25)	43623
Plekhm2	chr4	141670234	141671119	KO_unique	1.98393	Plekhm2	Distal_Intergenic	-5336
A930031H19Rik	chr4	131409717	131410318	KO_unique	1.98247	A930031H19Rik	Distal_Intergenic	-399244
Asap1	chr15	64376374	64378256	KO_unique	1.98201	Asap1	Intron_(ENSMUST00000177374.7/13196,_intron_1_of_30)	4663
Plvap	chr8	71508886	71510199	KO_unique	1.98142	Plvap	Intron_(ENSMUST00000048452.5/84094,_intron_1_of_5)	1553
Edn2	chr4	119961868	119962686	KO_unique	1.98084	Edn2	Intron_(ENSMUST00000143837.1/16656,_intron_1_of_1)	-198520
Itgb8	chr12	119238255	119239127	KO_unique	1.98063	Itgb8	Promoter	0
1810046K07Rik	chr9	51393484	51394858	KO_unique	1.9805	1810046K07Rik	Distal_Intergenic	-64561
Armc2	chr10	42131572	42132473	KO_unique	1.98035	Armc2	Distal_Intergenic	-113131
Gm4559	chr7	142255457	142256331	KO_unique	1.97991	Gm4559	Distal_Intergenic	18032
Spata18	chr5	73683868	73684710	KO_unique	1.97964	Spata18	Distal_Intergenic	32490
Gadd45g	chr13	51852790	51854172	KO_unique	1.97953	Gadd45g	Distal_Intergenic	6113
Med17	chr9	15279422	15280498	KO_unique	1.97953	Med17	Promoter	0
Mir6953	chr15	76254037	76255131	KO_unique	1.97951	Mir6953	Distal_Intergenic	5847
Kbtbd11	chr8	15026122	15027415	KO_unique	1.97886	Kbtbd11	5'_UTR	15098
Ctsc	chr7	88097596	88098236	KO_unique	1.97846	Ctsc	Intron_(ENSMUST00000125009.8/108071,_intron_9_of_9)	-179849
Zbtb18	chr1	177408455	177409403	KO_unique	1.97794	Zbtb18	Distal_Intergenic	-32948
1700019C18Rik	chr13	35395301	35395943	KO_unique	1.97794	1700019C18Rik	Exon_(ENSMUST00000226101.1/ENSMUST00000226101.1,_exon_1_of_2)	-183254
Gm13490	chr2	51793515	51794229	KO_unique	1.97794	Gm13490	Distal_Intergenic	-61507
Fam126a	chr5	24039235	24040359	KO_unique	1.9763	Fam126a	Distal_Intergenic	-8546
Gm5893	chr7	24804576	24805449	KO_unique	1.97588	Gm5893	Distal_Intergenic	-13346
Ptpn14	chr1	189715892	189716909	KO_unique	1.9754	Ptpn14	Distal_Intergenic	-11359
Slc6a19	chr13	73713935	73714895	KO_unique	1.97389	Slc6a19	Distal_Intergenic	-9071
Gm16159	chr8	25536409	25537911	KO_unique	1.97389	Gm16159	Intron_(ENSMUST00000155564.7/14182,_intron_3_of_3)	18172
Bhlhb9	chrX	135796758	135797925	KO_unique	1.97278	Bhlhb9	Promoter	0
Rexo2	chr9	48447288	48448746	KO_unique	1.97253	Rexo2	Distal_Intergenic	31877
Pitrm1	chr13	6529031	6530028	KO_unique	1.9721	Pitrm1	Distal_Intergenic	-18121
Gm8016	chr13	68357474	68357944	KO_unique	1.97208	Gm8016	Distal_Intergenic	-650
Arid5b	chr10	68146295	68147692	KO_unique	1.97205	Arid5b	Intron_(ENSMUST00000219238.1/71371,_intron_4_of_9)	131048
Calhm6	chr10	34151533	34152644	KO_unique	1.9717	Calhm6	3'_UTR	-23550
Mrps30	chr13	118403153	118404258	KO_unique	1.9717	Mrps30	Distal_Intergenic	-15902
Stx18	chr5	38062303	38063350	KO_unique	1.9717	Stx18	Intron_(ENSMUST00000114126.8/71116,_intron_1_of_10)	23562
Prickle2	chr6	92728056	92728802	KO_unique	1.97077	Prickle2	Distal_Intergenic	-21902
Btg4	chr9	51041663	51042665	KO_unique	1.97048	Btg4	Distal_Intergenic	-18236
E330016L19Rik	chrX	30086066	30087123	merged_common	1.97016	E330016L19Rik	Exon_(ENSMUST00000140614.1/414104,_exon_3_of_4)	48230
Lman2l	chr1	36449484	36450246	KO_unique	1.9701	Lman2l	Distal_Intergenic	-4214
Frk	chr10	35074948	35075669	merged_common	1.9701	Frk	Distal_Intergenic	591550
Epsti1	chr14	77926504	77927234	KO_unique	1.96992	Epsti1	Exon_(ENSMUST00000022591.15/108670,_exon_2_of_12)	22266
Rac1	chr5	143517459	143518733	merged_common	1.96967	Rac1	Exon_(ENSMUST00000145709.7/19353,_exon_1_of_6)	9303
Ntn1	chr11	68341411	68342184	KO_unique	1.96691	Ntn1	Intron_(ENSMUST00000021284.3/18208,_intron_2_of_6)	58639
Dnajc28	chr16	91608943	91610664	KO_unique	1.96647	Dnajc28	Distal_Intergenic	8362
Ptgfr	chr3	151879748	151880401	KO_unique	1.96463	Ptgfr	Distal_Intergenic	-42119
Prkn	chr17	11067709	11068421	KO_unique	1.96225	Prkn	Intron_(ENSMUST00000066658.12/50873,_intron_2_of_6)	227326
Mir701	chr5	110978285	110979428	KO_unique	1.96178	Mir701	Exon_(ENSMUST00000199644.1/ENSMUST00000199644.1,_exon_1_of_1)	-24716
Rsph3a	chr17	8022465	8023437	KO_unique	1.95924	Rsph3a	Intron_(ENSMUST00000231840.1/381059,_intron_3_of_3)	76852
Chic1	chrX	103384437	103385147	KO_unique	1.95924	Chic1	Intron_(ENSMUST00000116547.2/12212,_intron_3_of_5)	27962
Ndufb4	chr16	37675926	37677179	KO_unique	1.95918	Ndufb4	Distal_Intergenic	-21474
Gm13420	chr2	29731060	29732142	KO_unique	1.9588	Gm13420	Intron_(ENSMUST00000095087.10/107746,_intron_17_of_25)	19543
8430437L04Rik	chr2	72602252	72603019	KO_unique	1.95796	8430437L04Rik	Distal_Intergenic	-100491
Efhb	chr17	53402496	53403675	KO_unique	1.95776	Efhb	Intron_(ENSMUST00000024725.4/211482,_intron_10_of_12)	59646
Ankrd40	chr11	94345762	94347737	KO_unique	1.9575	Ankrd40	Exon_(ENSMUST00000178136.7/76408,_exon_30_of_31)	17762
Atl2	chr17	79824860	79826079	KO_unique	1.9575	Atl2	Exon_(ENSMUST00000234471.1/ENSMUST00000234471.1,_exon_1_of_2)	70044
Gm2447	chr3	52646792	52648077	KO_unique	1.95699	Gm2447	Distal_Intergenic	-91639
Zfp369	chr13	65278127	65279689	KO_unique	1.95673	Zfp369	Promoter	0
Rhbdl2	chr4	123818799	123819763	KO_unique	1.95626	Rhbdl2	Intron_(ENSMUST00000053202.11/230726,_intron_4_of_7)	30926
Foxd3	chr4	99491272	99492549	KO_unique	1.95615	Foxd3	Distal_Intergenic	-163750
1700016K19Rik	chr11	76001205	76001964	KO_unique	1.95593	1700016K19Rik	Intron_(ENSMUST00000066408.5/74230,_intron_1_of_1)	1294
Mctp2	chr7	72639467	72640468	KO_unique	1.95413	Mctp2	Distal_Intergenic	-332860
Gm20743	chr1	164898389	164899403	KO_unique	1.95391	Gm20743	Exon_(ENSMUST00000193955.1/ENSMUST00000193955.1,_exon_1_of_3)	35257
Cd86	chr16	36622224	36622938	KO_unique	1.95337	Cd86	Intron_(ENSMUST00000089620.10/12524,_intron_2_of_7)	43143
Jarid2	chr13	44832883	44834152	KO_unique	1.953	Jarid2	Intron_(ENSMUST00000174068.7/16468,_intron_3_of_3)	103349
Fam168a	chr7	100732396	100733633	KO_unique	1.95268	Fam168a	Intron_(ENSMUST00000107042.8/319604,_intron_1_of_8)	25762
Apbb1	chr7	105580973	105582048	KO_unique	1.95268	Apbb1	Promoter	0
Mir365-2	chr11	79831825	79832661	KO_unique	1.95268	Mir365-2	Intron_(ENSMUST00000131441.1/ENSMUST00000131441.1,_intron_2_of_4)	105426
Mir6361	chr18	32903693	32904358	KO_unique	1.95123	Mir6361	Distal_Intergenic	-23021
Elk1	chrX	20950326	20951267	KO_unique	1.95115	Elk1	Promoter	0
Unc93a	chr17	13123978	13125094	KO_unique	1.95114	Unc93a	Intron_(ENSMUST00000232960.1/381058,_intron_4_of_10)	6716
Wdr89	chr12	75656125	75657238	KO_unique	1.95095	Wdr89	Intron_(ENSMUST00000062370.8/72338,_intron_1_of_1)	12299
Msantd4	chr9	4375814	4376923	KO_unique	1.95095	Msantd4	Promoter	0
Itpkb	chr1	180364957	180366008	KO_unique	1.9505	Itpkb	Exon_(ENSMUST00000193199.1/ENSMUST00000193199.1,_exon_1_of_1)	34473
E330016L19Rik	chrX	30262657	30263417	KO_unique	1.94856	E330016L19Rik	Distal_Intergenic	224821
Ipo11	chr13	106715446	106716278	KO_unique	1.94853	Ipo11	Distal_Intergenic	220680
Gal3st3	chr19	5305745	5306927	KO_unique	1.94699	Gal3st3	Exon_(ENSMUST00000061169.6/545276,_exon_3_of_3)	7415
Coch	chr12	51605705	51606768	KO_unique	1.94565	Coch	3'_UTR	12365
Gm20556	chr15	84762778	84764030	KO_unique	1.9449	Gm20556	Intron_(ENSMUST00000006029.10/73167,_intron_8_of_12)	-42513
Lancl1	chr1	67013920	67014866	KO_unique	1.94433	Lancl1	Intron_(ENSMUST00000027149.11/14768,_intron_4_of_9)	24006
Mir7028	chr5	114731504	114732002	KO_unique	1.94369	Mir7028	Intron_(ENSMUST00000112185.8/26431,_intron_17_of_18)	11990
Ptgfrn	chr3	101069856	101070850	KO_unique	1.9434	Ptgfrn	Intron_(ENSMUST00000102694.3/19221,_intron_4_of_8)	39428
Wdr11	chr7	129591410	129592258	KO_unique	1.94198	Wdr11	Promoter	0
Jdp2	chr12	85569293	85571168	KO_unique	1.94107	Jdp2	Distal_Intergenic	-27859
Gm14288	chr2	175206574	175207611	merged_common	1.9407	Gm14288	5'_UTR	-75687
Pax3	chr1	77895962	77897208	KO_unique	1.94043	Pax3	Distal_Intergenic	299926
Mir6397	chr4	108071210	108071765	KO_unique	1.93997	Mir6397	5'_UTR	-15592
Oit3	chr10	59430819	59431707	KO_unique	1.93881	Oit3	Exon_(ENSMUST00000009798.4/18302,_exon_5_of_9)	10071
Abcc4	chr14	118709416	118710374	KO_unique	1.93881	Abcc4	Distal_Intergenic	-3198
Diaph3	chr14	87140969	87141555	KO_unique	1.93872	Diaph3	Promoter	0
Olfr159	chr4	43762730	43764212	merged_common	1.93777	Olfr159	Distal_Intergenic	6797
Ufl1	chr4	25281155	25282118	merged_common	1.93752	Ufl1	Promoter	0
Fam160b1	chr19	57352479	57353151	KO_unique	1.93728	Fam160b1	Intron_(ENSMUST00000235159.1/320879,_intron_1_of_2)	-7529
Rasl11b	chr5	74189819	74190686	KO_unique	1.9371	Rasl11b	Distal_Intergenic	-4600
Timp3	chr10	86339000	86340884	KO_unique	1.9368	Timp3	Intron_(ENSMUST00000020234.13/21859,_intron_2_of_4)	38629
Rftn1	chr17	50209747	50210420	KO_unique	1.93613	Rftn1	Exon_(ENSMUST00000194498.2/ENSMUST00000194498.2,_exon_1_of_5)	-19074
P2rx6	chr16	17565752	17566685	KO_unique	1.93556	P2rx6	Intron_(ENSMUST00000171002.9/18440,_intron_3_of_10)	3868
Gm29684	chr10	95087757	95088941	KO_unique	1.93498	Gm29684	Distal_Intergenic	56884
Frmd6	chr12	70720019	70721139	KO_unique	1.93498	Frmd6	Distal_Intergenic	-104375
Usp46	chr5	74051336	74052390	KO_unique	1.93323	Usp46	Exon_(ENSMUST00000201586.1/ENSMUST00000201586.1,_exon_1_of_1)	16041
Tceanc	chrX	166509461	166511024	KO_unique	1.93292	Tceanc	5'_UTR	7543
Kif3c	chr12	3364657	3365797	KO_unique	1.93193	Kif3c	Promoter	0
Snx10	chr6	51524808	51525649	KO_unique	1.93157	Snx10	Intron_(ENSMUST00000049152.14/71982,_intron_1_of_6)	908
Bmper	chr9	23027214	23028216	KO_unique	1.93043	Bmper	Distal_Intergenic	-194860
Olfr792	chr10	129549127	129549949	KO_unique	1.93033	Olfr792	Distal_Intergenic	8589
9430021M05Rik	chr2	162682232	162683637	merged_common	1.92886	9430021M05Rik	Distal_Intergenic	21070
Mdm1	chr10	118103011	118103913	KO_unique	1.92882	Mdm1	Distal_Intergenic	-37898
Gramd1b	chr9	40583109	40584537	merged_common	1.92729	Gramd1b	Distal_Intergenic	-51727
Mfsd4b4	chr10	39898567	39899488	KO_unique	1.92675	Mfsd4b4	Promoter	0
Prkacb	chr3	146792143	146793113	KO_unique	1.92567	Prkacb	Intron_(ENSMUST00000102515.9/18749,_intron_1_of_9)	19847
Slc13a2	chr11	78411607	78413647	KO_unique	1.92565	Slc13a2	Intron_(ENSMUST00000001122.5/20500,_intron_1_of_11)	8570
Sugp2	chr8	70222564	70224196	KO_unique	1.92514	Sugp2	Exon_(ENSMUST00000019679.11/76813,_exon_5_of_8)	-10030
Sh3bp2	chr5	34534420	34536345	KO_unique	1.92489	Sh3bp2	Intron_(ENSMUST00000125817.7/24055,_intron_2_of_2)	8583
Pdlim1	chr19	40328914	40329601	KO_unique	1.92487	Pdlim1	Intron_(ENSMUST00000226047.1/20411,_intron_15_of_23)	-57073
Cfap57	chr4	118620050	118621215	KO_unique	1.92383	Cfap57	Promoter	0
Clmp	chr9	40675118	40675958	KO_unique	1.92383	Clmp	Distal_Intergenic	-10004
Rimkla	chr4	119460060	119460914	KO_unique	1.92343	Rimkla	Intron_(ENSMUST00000129150.1/332934,_intron_2_of_2)	31714
Pcsk6	chr7	65935048	65935825	KO_unique	1.92341	Pcsk6	Intron_(ENSMUST00000176199.7/18553,_intron_6_of_6)	73315
Ror2	chr13	53304425	53306169	KO_unique	1.92248	Ror2	Distal_Intergenic	-18302
Cdk19	chr10	40416709	40417671	KO_unique	1.92201	Cdk19	Intron_(ENSMUST00000216736.1/78334,_intron_2_of_11)	77146
Slc26a7	chr4	14543458	14544403	KO_unique	1.92148	Slc26a7	Exon_(ENSMUST00000042221.13/208890,_exon_9_of_19)	77402
Hoxc6	chr15	103001466	103003362	KO_unique	1.92126	Hoxc6	Intron_(ENSMUST00000174869.1/15424,_intron_1_of_1)	3210
Slc30a7	chr3	116007063	116008369	KO_unique	1.92121	Slc30a7	Promoter	0
Edn2	chr4	120141439	120142549	KO_unique	1.91996	Edn2	Distal_Intergenic	-18657
Armh2	chr13	24686886	24688044	KO_unique	1.9193	Armh2	Exon_(ENSMUST00000175986.1/193385,_exon_1_of_2)	-53188
Ccdc138	chr10	58548634	58549455	KO_unique	1.91893	Ccdc138	Intron_(ENSMUST00000036576.9/76138,_intron_13_of_15)	50687
Rusc2	chr4	43341005	43341791	KO_unique	1.91866	Rusc2	Intron_(ENSMUST00000056010.12/320571,_intron_13_of_14)	-40188
Limk1	chr5	134694865	134695655	KO_unique	1.91866	Limk1	Distal_Intergenic	-6268
Sugt1	chr14	79617248	79617988	KO_unique	1.91855	Sugt1	Intron_(ENSMUST00000054908.9/67955,_intron_10_of_12)	29558
Gm20755	chr3	37874729	37876318	merged_common	1.91852	Gm20755	Distal_Intergenic	-22495
Ccn1	chr3	145627684	145628558	KO_unique	1.91568	Ccn1	Distal_Intergenic	21423
Phex	chrX	157028770	157029510	KO_unique	1.91502	Phex	Distal_Intergenic	385802
Trim37	chr11	87213957	87215037	merged_common	1.91352	Trim37	Intron_(ENSMUST00000041282.12/68729,_intron_22_of_23)	86881
Tcp11l1	chr2	104684663	104686410	merged_common	1.91294	Tcp11l1	Exon_(ENSMUST00000111118.7/320554,_exon_8_of_10)	25759
Naip1	chr13	100411405	100412572	KO_unique	1.9116	Naip1	Intron_(ENSMUST00000022142.6/17940,_intron_13_of_14)	40297
4930447K03Rik	chr13	34112107	34113201	KO_unique	1.91137	4930447K03Rik	Promoter	71
Bend3	chr10	43451799	43453266	merged_common	1.9102	Bend3	Intron_(ENSMUST00000159139.7/71365,_intron_7_of_7)	-25565
Pakap	chr4	57635727	57637614	KO_unique	1.90988	Pakap	Intron_(ENSMUST00000102905.7/242481,_intron_2_of_6)	67549
Pitx1	chr13	55962839	55964125	KO_unique	1.9091	Pitx1	Exon_(ENSMUST00000237678.1/ENSMUST00000237678.1,_exon_4_of_6)	-126648
Gsg1l	chr7	126083087	126084495	KO_unique	1.90872	Gsg1l	Distal_Intergenic	-677
Hace1	chr10	45676383	45677407	KO_unique	1.90803	Hace1	Exon_(ENSMUST00000037044.12/209462,_exon_18_of_24)	98555
Cdh6	chr15	13180946	13181631	KO_unique	1.90803	Cdh6	Distal_Intergenic	-7272
Mthfd1l	chr10	4088622	4089362	KO_unique	1.90796	Mthfd1l	Exon_(ENSMUST00000117291.7/270685,_exon_23_of_28)	115505
Rab11fip4os2	chr11	79671549	79672610	KO_unique	1.90766	Rab11fip4os2	Intron_(ENSMUST00000017783.12/268451,_intron_3_of_14)	2518
Pomk	chr8	25989861	25990868	KO_unique	1.90765	Pomk	Intron_(ENSMUST00000061850.4/74653,_intron_1_of_4)	3265
Perp	chr10	18910635	18911462	KO_unique	1.90749	Perp	Distal_Intergenic	65616
Tuba4a	chr1	75218912	75219594	KO_unique	1.90747	Tuba4a	Promoter	271
Ccdc171	chr4	83579837	83581014	KO_unique	1.90618	Ccdc171	Exon_(ENSMUST00000053414.12/320226,_exon_7_of_26)	54293
Gcc2	chr10	58254531	58255977	KO_unique	1.90538	Gcc2	Promoter	0
Rtn4ip1	chr10	43990855	43992281	KO_unique	1.90505	Rtn4ip1	Intron_(ENSMUST00000200401.1/11630,_intron_6_of_21)	89049
Usp46	chr5	73993095	73994200	KO_unique	1.90355	Usp46	Distal_Intergenic	74231
Cnih3	chr1	181417682	181418649	KO_unique	1.90303	Cnih3	Intron_(ENSMUST00000161880.7/72978,_intron_3_of_5)	65055
Gm11549	chr3	36540405	36541486	KO_unique	1.9022	Gm11549	Distal_Intergenic	-8022
4930452B06Rik	chr14	8608335	8609165	KO_unique	1.90045	4930452B06Rik	Intron_(ENSMUST00000102996.3/74430,_intron_4_of_15)	57075
Sorbs1	chr19	40462206	40463482	KO_unique	1.90021	Sorbs1	Intron_(ENSMUST00000226047.1/20411,_intron_1_of_23)	50297
Lrfn2	chr17	48825242	48825922	KO_unique	1.89925	Lrfn2	Distal_Intergenic	-106457
Reck	chr4	43875187	43876511	KO_unique	1.89925	Reck	Promoter	0
Prkx	chrX	77743975	77744899	KO_unique	1.89925	Prkx	Distal_Intergenic	51379
Nup214	chr2	31964871	31965762	KO_unique	1.89821	Nup214	Exon_(ENSMUST00000001920.12/108897,_exon_4_of_6)	-8674
Mpp2	chr11	102088870	102090209	KO_unique	1.897	Mpp2	Promoter	-356
Thrb	chr14	17660220	17661779	KO_unique	1.89626	Thrb	Promoter	0
Cnih3	chr1	181284045	181285025	KO_unique	1.8945	Cnih3	Distal_Intergenic	-67603
D030024E09Rik	chr15	61400472	61401201	KO_unique	1.8945	D030024E09Rik	Distal_Intergenic	373250
Clec16a	chr16	10627946	10628949	KO_unique	1.89431	Clec16a	Intron_(ENSMUST00000115824.9/74374,_intron_14_of_23)	82608
Fosl2	chr5	32089122	32089794	KO_unique	1.8935	Fosl2	Distal_Intergenic	-46007
Gadl1	chr9	115709629	115710887	KO_unique	1.8935	Gadl1	Distal_Intergenic	-198568
Mir759	chr14	79737251	79738168	KO_unique	1.89241	Mir759	Promoter	-263
Olfm1	chr2	28286943	28288185	KO_unique	1.89169	Olfm1	Distal_Intergenic	93952
Stim2	chr5	53923880	53924477	KO_unique	1.89095	Stim2	Distal_Intergenic	-74022
Mef2b	chr8	70152428	70153108	KO_unique	1.89095	Mef2b	Promoter	0
Stard8	chrX	99002499	99003878	KO_unique	1.89095	Stard8	Promoter	0
Tspyl4	chr10	34297045	34298077	KO_unique	1.89093	Tspyl4	Promoter	0
Rad51b	chr12	79510665	79513002	KO_unique	1.89057	Rad51b	Intron_(ENSMUST00000171210.2/19363,_intron_7_of_10)	213384
Hsph1	chr5	149612330	149613419	KO_unique	1.89042	Hsph1	Downstream_(<1kb)	22957
Crtc3	chr7	80740446	80741815	KO_unique	1.89041	Crtc3	Exon_(ENSMUST00000205383.1/ENSMUST00000205383.1,_exon_1_of_1)	-51570
2210418O10Rik	chr2	175868552	175869589	merged_common	1.89023	2210418O10Rik	5'_UTR	-356984
Arxes2	chrX	135992943	135994352	KO_unique	1.89013	Arxes2	Promoter	0
Sparcl1	chr5	104140849	104141711	KO_unique	1.88851	Sparcl1	Distal_Intergenic	-27117
Entpd1	chr19	40667232	40667937	KO_unique	1.88829	Entpd1	Intron_(ENSMUST00000134063.7/12495,_intron_1_of_9)	54867
Pef1	chr4	130112095	130113027	KO_unique	1.88786	Pef1	Intron_(ENSMUST00000118199.7/67898,_intron_2_of_5)	9538
Arxes1	chrX	136032673	136033659	KO_unique	1.8874	Arxes1	Promoter	0
Ttll8	chr15	88957664	88959008	KO_unique	1.88609	Ttll8	Exon_(ENSMUST00000042594.12/170790,_exon_11_of_12)	-3247
Mroh4	chr15	74596558	74598264	KO_unique	1.88416	Mroh4	Distal_Intergenic	38089
Tsen15	chr1	152368862	152369966	KO_unique	1.88403	Tsen15	Downstream_(<1kb)	16722
Hk3	chr13	55011814	55012722	KO_unique	1.88403	Hk3	3'_UTR	8663
Exosc9	chr3	36551935	36552989	KO_unique	1.88403	Exosc9	Promoter	0
Syn3	chr10	86444160	86446137	KO_unique	1.88351	Syn3	Intron_(ENSMUST00000120638.7/27204,_intron_3_of_13)	52759
Gm19276	chr15	10868307	10869658	KO_unique	1.88351	Gm19276	Distal_Intergenic	53516
Nim1k	chr13	119735137	119737733	merged_common	1.88346	Nim1k	Intron_(ENSMUST00000178142.1/245269,_intron_1_of_3)	18149
Retreg1	chr15	25842692	25843574	KO_unique	1.88344	Retreg1	Promoter	0
Mir721	chr5	136465332	136466100	KO_unique	1.88303	Mir721	Intron_(ENSMUST00000176216.8/13047,_intron_2_of_22)	-89530
Il20ra	chr10	19672676	19673837	KO_unique	1.88282	Il20ra	Distal_Intergenic	-38733
Dbh	chr2	27166764	27167879	KO_unique	1.88282	Dbh	Intron_(ENSMUST00000000910.6/13166,_intron_1_of_11)	1532
Mfsd2a	chr4	122954911	122955838	KO_unique	1.8826	Mfsd2a	Intron_(ENSMUST00000152308.7/76574,_intron_3_of_11)	5350
Agap2	chr10	127083059	127085192	KO_unique	1.88249	Agap2	Exon_(ENSMUST00000239120.1/216439,_exon_4_of_19)	7776
A930012L18Rik	chr18	44718232	44718934	KO_unique	1.88194	A930012L18Rik	Intron_(ENSMUST00000089874.8/328949,_intron_3_of_18)	56568
Dcun1d4	chr5	73539807	73540865	KO_unique	1.87996	Dcun1d4	Intron_(ENSMUST00000087181.11/100737,_intron_8_of_11)	58808
Cadm3	chr1	173377361	173378388	KO_unique	1.87875	Cadm3	Intron_(ENSMUST00000147604.7/383619,_intron_1_of_11)	-9667
Adamts10	chr17	33503350	33504692	KO_unique	1.87872	Adamts10	Distal_Intergenic	-19512
Gucy1b2	chr14	62491912	62493428	merged_common	1.87868	Gucy1b2	Intron_(ENSMUST00000209021.1/ENSMUST00000209021.1,_intron_2_of_3)	-35624
Blk	chr14	63381330	63382801	KO_unique	1.87834	Blk	Exon_(ENSMUST00000014597.4/12143,_exon_6_of_13)	34236
Ubiad1	chr4	148435457	148436479	KO_unique	1.87654	Ubiad1	3'_UTR	8292
Gabra5	chr7	57538437	57539328	KO_unique	1.87654	Gabra5	Intron_(ENSMUST00000085240.10/14402,_intron_1_of_9)	-28379
Rax	chr18	65934339	65935504	merged_common	1.87497	Rax	3'_UTR	4283
Defb19	chr2	152586678	152588066	KO_unique	1.87487	Defb19	Distal_Intergenic	-6367
Nedd1	chr10	92721724	92723084	KO_unique	1.87484	Nedd1	Promoter	0
Sema3f	chr9	107699277	107702572	KO_unique	1.87397	Sema3f	Intron_(ENSMUST00000080560.8/20350,_intron_2_of_17)	7903
Asxl1	chr2	153338425	153339431	KO_unique	1.87355	Asxl1	Downstream_(1-2kb)	-6398
Msh2	chr17	87699128	87699943	KO_unique	1.87234	Msh2	Intron_(ENSMUST00000024967.13/17685,_intron_8_of_15)	26799
Tmem185a	chrX	70452211	70452780	KO_unique	1.87219	Tmem185a	Distal_Intergenic	24400
Phka2	chrX	160598029	160599941	KO_unique	1.87171	Phka2	3'_UTR	95864
Slc24a3	chr2	145010590	145011493	KO_unique	1.87154	Slc24a3	Distal_Intergenic	-156261
4933424L21Rik	chr11	57706823	57708125	KO_unique	1.87143	4933424L21Rik	Intron_(ENSMUST00000066987.13/171212,_intron_1_of_11)	-57330
Utrn	chr10	12790691	12791628	KO_unique	1.86999	Utrn	Intron_(ENSMUST00000076817.4/22288,_intron_1_of_73)	77737
Pttg1ip	chr10	77590438	77591637	KO_unique	1.86955	Pttg1ip	Intron_(ENSMUST00000009435.11/108705,_intron_3_of_5)	8719
Cul3	chr1	80340499	80341613	KO_unique	1.86891	Cul3	Promoter	-20
Arhgap18	chr10	26772103	26773484	KO_unique	1.86803	Arhgap18	5'_UTR	18683
Kdm4c	chr4	74221859	74223267	KO_unique	1.86659	Kdm4c	Distal_Intergenic	-19230
Tmem241	chr18	12120860	12121814	KO_unique	1.86657	Tmem241	Promoter	0
BC061195	chrX	93068874	93070544	KO_unique	1.86657	BC061195	Distal_Intergenic	-85610
9130230L23Rik	chr5	65991061	65991746	KO_unique	1.86575	9130230L23Rik	Exon_(ENSMUST00000202278.1/ENSMUST00000202278.1,_exon_1_of_1)	12539
Ephb4	chr5	137343762	137344649	KO_unique	1.86575	Ephb4	Distal_Intergenic	-5460
Gm10745	chr3	11212681	11213793	KO_unique	1.86537	Gm10745	Distal_Intergenic	630566
Kif13b	chr14	64752454	64753675	KO_unique	1.86387	Kif13b	Intron_(ENSMUST00000100473.4/16554,_intron_21_of_39)	105190
Mtg1	chr7	140137383	140138338	KO_unique	1.86359	Mtg1	Promoter	0
4631405J19Rik	chr2	92986566	92987889	KO_unique	1.86313	4631405J19Rik	Exon_(ENSMUST00000111272.2/100042784,_exon_6_of_6)	-40067
Dennd3	chr15	73510666	73511896	KO_unique	1.86255	Dennd3	Distal_Intergenic	-664
Ccdc175	chr12	72201985	72202870	KO_unique	1.86243	Ccdc175	Distal_Intergenic	-16957
Ezh1	chr11	101230717	101232112	KO_unique	1.86239	Ezh1	Distal_Intergenic	-4255
Fbxw10	chr11	62850624	62852250	KO_unique	1.8622	Fbxw10	3'_UTR	3556
Gm6121	chrX	27494571	27495198	KO_unique	1.8616	Gm6121	5'_UTR	-558875
BB123696	chr13	52798680	52799499	KO_unique	1.86014	BB123696	Distal_Intergenic	-41476
Spaca3	chr11	80872441	80873922	KO_unique	1.85979	Spaca3	Distal_Intergenic	14077
Npc1	chr18	12269538	12270634	KO_unique	1.85938	Npc1	Intron_(ENSMUST00000118525.8/225187,_intron_6_of_9)	-33139
Insig1	chr5	28036783	28037750	KO_unique	1.85885	Insig1	Intron_(ENSMUST00000180740.1/ENSMUST00000180740.1,_intron_2_of_2)	-33613
Abca13	chr11	9793099	9793929	KO_unique	1.85874	Abca13	Distal_Intergenic	601158
Bcar3	chr3	122362498	122363437	KO_unique	1.85874	Bcar3	Intron_(ENSMUST00000196134.1/29815,_intron_6_of_6)	68363
Xylt1	chr7	117565786	117566853	KO_unique	1.85874	Xylt1	Intron_(ENSMUST00000160035.7/233781,_intron_3_of_6)	184808
Brinp1	chr4	68950256	68951031	KO_unique	1.85873	Brinp1	Intron_(ENSMUST00000030036.5/56710,_intron_1_of_7)	3366
Slc24a5	chr2	125057047	125058145	KO_unique	1.85779	Slc24a5	Distal_Intergenic	-9979
Gas2	chr7	51815387	51816951	merged_common	1.85755	Gas2	Distal_Intergenic	-45064
Gm12724	chr4	106167639	106168202	KO_unique	1.85725	Gm12724	Distal_Intergenic	-73014
Isx	chr8	74870436	74871352	KO_unique	1.85725	Isx	Distal_Intergenic	-1821
Gm17059	chr10	59781148	59782099	KO_unique	1.85618	Gm17059	Intron_(ENSMUST00000165563.7/216001,_intron_6_of_11)	18155
Folr2	chr7	101847535	101848894	KO_unique	1.8558	Folr2	Intron_(ENSMUST00000210598.1/14276,_intron_2_of_5)	8300
Slc25a4	chr8	46184958	46186004	KO_unique	1.8558	Slc25a4	Intron_(ENSMUST00000034048.12/66756,_intron_3_of_4)	25280
Wnt5a	chr14	28089323	28090207	KO_unique	1.85565	Wnt5a	Intron_(ENSMUST00000210135.1/238988,_intron_15_of_19)	-414543
Map4k4	chr1	39976586	39977682	KO_unique	1.85528	Map4k4	Exon_(ENSMUST00000163854.8/26921,_exon_5_of_31)	75674
Crisp4	chr1	18156674	18157480	KO_unique	1.85481	Crisp4	Distal_Intergenic	-10773
Cnmd	chr14	79660634	79661612	KO_unique	1.85338	Cnmd	Exon_(ENSMUST00000165835.7/16840,_exon_2_of_7)	558
Supt3	chr17	44776439	44778036	KO_unique	1.85202	Supt3	Promoter	0
Tm2d3	chr7	65733588	65735172	KO_unique	1.85166	Tm2d3	Distal_Intergenic	42420
Gpr146	chr5	139379742	139381013	KO_unique	1.85144	Gpr146	5'_UTR	2046
Vangl1	chr3	102168851	102170314	KO_unique	1.85049	Vangl1	Intron_(ENSMUST00000029453.12/229658,_intron_4_of_7)	34379
Gli2	chr1	119074421	119075509	KO_unique	1.85034	Gli2	Distal_Intergenic	-20803
Klf13	chr7	63964790	63965670	KO_unique	1.85034	Klf13	Intron_(ENSMUST00000206457.1/ENSMUST00000206457.1,_intron_1_of_2)	-25876
Trip13	chr13	73907472	73908925	KO_unique	1.85029	Trip13	Downstream_(2-3kb)	28859
Bpifc	chr10	86010535	86011430	KO_unique	1.84997	Bpifc	Promoter	465
2310043L19Rik	chr1	177659814	177660332	KO_unique	1.84993	2310043L19Rik	Distal_Intergenic	-16872
Cep164	chr9	45798307	45799273	KO_unique	1.84902	Cep164	Exon_(ENSMUST00000215216.1/ENSMUST00000215216.1,_exon_1_of_1)	29418
Sstr4	chr2	148371951	148373017	KO_unique	1.84869	Sstr4	Distal_Intergenic	-22327
Gstcd	chr3	133111463	133112441	KO_unique	1.84817	Gstcd	3'_UTR	-19431
Usp31	chr7	121706824	121707863	KO_unique	1.84734	Usp31	Promoter	0
Tanc2	chr11	105529858	105531440	KO_unique	1.84667	Tanc2	Distal_Intergenic	-58546
Pid1	chr1	84433017	84434646	KO_unique	1.84659	Pid1	Intron_(ENSMUST00000049126.12/227325,_intron_8_of_12)	-68838
4921511I17Rik	chr12	12412434	12413456	KO_unique	1.84659	4921511I17Rik	Distal_Intergenic	-19820
Dzip1	chr14	118910353	118911469	KO_unique	1.84659	Dzip1	Exon_(ENSMUST00000047208.11/66573,_exon_5_of_20)	13991
5730435O14Rik	chr10	41565010	41565698	KO_unique	1.84619	5730435O14Rik	Intron_(ENSMUST00000219054.1/75973,_intron_10_of_20)	-2318
Utp6	chr11	79877572	79878919	KO_unique	1.84582	Utp6	Distal_Intergenic	83471
Ocln	chr13	100581072	100581818	KO_unique	1.84573	Ocln	Distal_Intergenic	-28355
Gm14325	chr2	177839247	177841200	merged_common	1.84423	Gm14325	Promoter	0
2810468N07Rik	chr17	25555000	25556295	KO_unique	1.84299	2810468N07Rik	Intron_(ENSMUST00000235087.1/ENSMUST00000235087.1,_intron_1_of_1)	-14063
Pdlim2	chr14	70175411	70176776	KO_unique	1.84224	Pdlim2	5'_UTR	905
Melk	chr4	44281680	44282354	KO_unique	1.8419	Melk	Distal_Intergenic	-18522
9530068E07Rik	chr11	52463648	52464761	KO_unique	1.84147	9530068E07Rik	Distal_Intergenic	67221
Slc35b3	chr13	38992239	38993209	KO_unique	1.84076	Slc35b3	Distal_Intergenic	-31365
Slc9a9	chr9	94691656	94692696	KO_unique	1.84064	Slc9a9	Intron_(ENSMUST00000033463.9/331004,_intron_2_of_15)	21748
Svep1	chr4	58146400	58147076	KO_unique	1.84029	Svep1	Exon_(ENSMUST00000042850.8/64817,_exon_4_of_48)	59783
Nid2	chr14	19705215	19707735	merged_common	1.84024	Nid2	Distal_Intergenic	-43530
Uqcrfs1	chr13	30530194	30531472	KO_unique	1.84008	Uqcrfs1	Distal_Intergenic	13890
A730020E08Rik	chr6	61232999	61234164	KO_unique	1.83976	A730020E08Rik	Intron_(ENSMUST00000126214.7/232035,_intron_1_of_10)	-52190
Lilrb4a	chr10	51291845	51292433	KO_unique	1.83792	Lilrb4a	Distal_Intergenic	-188179
Bmp6	chr13	38290081	38290959	KO_unique	1.83774	Bmp6	Distal_Intergenic	-54148
Eif3d	chr15	77964923	77965701	KO_unique	1.83774	Eif3d	Exon_(ENSMUST00000181255.1/ENSMUST00000181255.1,_exon_2_of_2)	5112
Gm13090	chr4	151469979	151470898	KO_unique	1.83774	Gm13090	Exon_(ENSMUST00000155685.7/100072,_exon_8_of_8)	380410
Mknk1	chr4	115838654	115840320	KO_unique	1.83608	Mknk1	Promoter	0
Prrx2	chr2	30864289	30865817	KO_unique	1.83539	Prrx2	Intron_(ENSMUST00000113592.8/20204,_intron_1_of_3)	29318
Fblim1	chr4	141595432	141596637	KO_unique	1.83516	Fblim1	5'_UTR	9459
Nxt1	chr2	148671993	148673327	KO_unique	1.83505	Nxt1	Promoter	0
Zfp280d	chr9	72260223	72260975	KO_unique	1.83448	Zfp280d	Distal_Intergenic	-13885
Syce1l	chr8	113650726	113651240	KO_unique	1.83437	Syce1l	Intron_(ENSMUST00000095173.2/668110,_intron_2_of_10)	7514
Sphkap	chr1	83736189	83737215	KO_unique	1.8332	Sphkap	Intron_(ENSMUST00000189405.6/ENSMUST00000189405.6,_intron_3_of_4)	-327990
Ncs1	chr2	31263478	31265194	KO_unique	1.8325	Ncs1	Intron_(ENSMUST00000000199.7/14299,_intron_1_of_7)	17656
Ptchd3	chr11	121790224	121791590	KO_unique	1.83232	Ptchd3	Distal_Intergenic	-38657
Calcoco1	chr15	102807035	102808338	KO_unique	1.83114	Calcoco1	Intron_(ENSMUST00000229994.1/ENSMUST00000229994.1,_intron_1_of_1)	-84858
Cd200r3	chr16	44962087	44963137	KO_unique	1.83108	Cd200r3	Intron_(ENSMUST00000114612.7/74603,_intron_4_of_4)	18410
Phf8-ps	chr17	33058389	33059330	KO_unique	1.83006	Phf8-ps	Distal_Intergenic	8695
Rgs10	chr7	128365012	128365910	KO_unique	1.83006	Rgs10	Distal_Intergenic	52848
Dhx35	chr2	159163654	159164627	KO_unique	1.83004	Dhx35	Distal_Intergenic	368848
Prr5	chr15	84681478	84682659	KO_unique	1.82994	Prr5	Intron_(ENSMUST00000171460.7/109270,_intron_2_of_8)	11859
Frem1	chr4	83182639	83184037	merged_common	1.82935	Frem1	Distal_Intergenic	-130301
Dennd1b	chr1	138962545	138963563	KO_unique	1.82823	Dennd1b	Promoter	0
Enho	chr4	41645299	41646155	KO_unique	1.82756	Enho	Distal_Intergenic	-4976
Wnt5b	chr6	119521077	119522257	KO_unique	1.82662	Wnt5b	Intron_(ENSMUST00000178696.7/22419,_intron_1_of_4)	22090
Map2k6	chr11	110604762	110606087	KO_unique	1.82593	Map2k6	Distal_Intergenic	205641
Prdm9	chr17	15563741	15565167	KO_unique	1.82593	Prdm9	Promoter	0
Rab28	chr5	41044381	41044998	KO_unique	1.82545	Rab28	Distal_Intergenic	663159
Ube2u	chr4	100398256	100399382	KO_unique	1.82517	Ube2u	Intron_(ENSMUST00000039630.5/26563,_intron_4_of_8)	-79467
Gm10451	chr12	76463332	76464182	KO_unique	1.82469	Gm10451	Distal_Intergenic	18836
Cyp1b1	chr17	79746056	79746797	KO_unique	1.82436	Cyp1b1	Distal_Intergenic	-30996
Gm10058	chrX	30833464	30834251	KO_unique	1.82311	Gm10058	Intron_(ENSMUST00000180344.7/100039467,_intron_4_of_8)	7583
Raet1d	chr10	22345528	22346438	KO_unique	1.8223	Raet1d	Exon_(ENSMUST00000181698.1/ENSMUST00000181698.1,_exon_1_of_1)	-14114
Ppp2r2a	chr14	67120089	67120756	KO_unique	1.8223	Ppp2r2a	Distal_Intergenic	-47646
Timp3	chr10	86269985	86270962	KO_unique	1.82215	Timp3	Intron_(ENSMUST00000120638.7/27204,_intron_6_of_13)	-29410
Aopep	chr13	62925918	62927362	KO_unique	1.82139	Aopep	Distal_Intergenic	-37531
Stk24	chr14	121435616	121436284	KO_unique	1.82135	Stk24	Distal_Intergenic	-55606
Dock11	chrX	35337094	35337901	KO_unique	1.82025	Dock11	Intron_(ENSMUST00000126711.1/108168459,_intron_1_of_4)	-550931
Adam19	chr11	46025802	46027302	KO_unique	1.81998	Adam19	Distal_Intergenic	-28690
Adamts2	chr11	50601102	50603070	KO_unique	1.81997	Adamts2	Promoter	0
D030045P18Rik	chr10	46011362	46012526	KO_unique	1.81882	D030045P18Rik	Distal_Intergenic	203659
Mir6353	chr1	84286413	84287616	KO_unique	1.81812	Mir6353	Intron_(ENSMUST00000176559.7/98496,_intron_1_of_2)	-67453
Tex2	chr11	106679090	106680437	KO_unique	1.81737	Tex2	Exon_(ENSMUST00000103069.9/18613,_exon_13_of_14)	-65668
Gm6551	chr16	20895178	20896492	KO_unique	1.81664	Gm6551	Distal_Intergenic	-32477
Barx1	chr13	48715882	48716797	KO_unique	1.81594	Barx1	Distal_Intergenic	52885
6430710C18Rik	chr2	72777275	72778411	KO_unique	1.81594	6430710C18Rik	Intron_(ENSMUST00000136807.7/76218,_intron_4_of_5)	35306
Tmem26	chr10	68758857	68760213	KO_unique	1.81481	Tmem26	Intron_(ENSMUST00000080995.7/327766,_intron_4_of_5)	35212
Mprip	chr11	59670780	59671748	KO_unique	1.81447	Mprip	Intron_(ENSMUST00000138234.1/26936,_intron_1_of_3)	9476
Gm30214	chr14	53256118	53256824	KO_unique	1.81447	Gm30214	Distal_Intergenic	-216653
Bmper	chr9	23597729	23598589	KO_unique	1.81447	Bmper	Distal_Intergenic	374654
Adora1	chr1	134216037	134217431	KO_unique	1.8142	Adora1	Intron_(ENSMUST00000169927.1/11539,_intron_1_of_2)	18000
Ackr3	chr1	90369061	90369859	KO_unique	1.81368	Ackr3	Distal_Intergenic	165082
Zfp120	chr2	150136185	150137306	KO_unique	1.81303	Zfp120	Promoter	0
Gxylt1	chr15	93227106	93228774	KO_unique	1.81269	Gxylt1	Distal_Intergenic	46405
Myo18a	chr11	77805967	77807205	KO_unique	1.81235	Myo18a	Intron_(ENSMUST00000108375.8/360013,_intron_2_of_41)	42722
Sftpd	chr14	41243257	41245644	merged_common	1.8117	Sftpd	Distal_Intergenic	-58109
Cab39l	chr14	59467351	59468257	KO_unique	1.81155	Cab39l	Intron_(ENSMUST00000224281.1/69008,_intron_3_of_4)	26380
Lpp	chr16	24281642	24283448	merged_common	1.81014	Lpp	Intron_(ENSMUST00000230383.1/ENSMUST00000230383.1,_intron_2_of_3)	-110059
Atp8b2	chr3	89944696	89945422	KO_unique	1.8093	Atp8b2	Exon_(ENSMUST00000069805.13/54667,_exon_22_of_27)	18086
Rab28	chr5	41006480	41007160	KO_unique	1.80849	Rab28	Distal_Intergenic	700997
Slco6b1	chr1	97038116	97038793	KO_unique	1.80843	Slco6b1	Distal_Intergenic	-40540
Ankfy1	chr11	72723802	72724374	KO_unique	1.80843	Ankfy1	Exon_(ENSMUST00000150172.7/11736,_exon_4_of_4)	33797
Ccdc167	chr17	29773122	29774157	KO_unique	1.80843	Ccdc167	Distal_Intergenic	-56079
4930581F22Rik	chr9	35030355	35031546	KO_unique	1.80738	4930581F22Rik	3'_UTR	-85182
Elac2	chr11	64718176	64719505	KO_unique	1.80614	Elac2	Distal_Intergenic	-259533
Ccl11	chr11	82071872	82074330	KO_unique	1.80614	Ccl11	Distal_Intergenic	14050
Ctnna3	chr10	63542053	63542936	KO_unique	1.80613	Ctnna3	Intron_(ENSMUST00000105441.7/216033,_intron_3_of_17)	111956
Lmo7	chr14	101781059	101782698	KO_unique	1.80606	Lmo7	Intron_(ENSMUST00000100337.9/380928,_intron_1_of_30)	51103
Foxk1	chr5	142424454	142425547	KO_unique	1.80594	Foxk1	Intron_(ENSMUST00000072837.6/17425,_intron_1_of_8)	22958
Prkcq	chr2	11059259	11060355	KO_unique	1.80586	Prkcq	Exon_(ENSMUST00000138416.2/ENSMUST00000138416.2,_exon_4_of_4)	-111753
Uri1	chr7	37934517	37935645	KO_unique	1.80586	Uri1	Distal_Intergenic	87906
Tug1	chr11	3622411	3623289	KO_unique	1.80511	Tug1	Distal_Intergenic	25753
Uck2	chr1	167269242	167271128	KO_unique	1.80474	Uck2	Intron_(ENSMUST00000053686.8/80914,_intron_1_of_6)	14192
Fez1	chr9	36813938	36815094	KO_unique	1.8044	Fez1	Distal_Intergenic	-6770
Tacc2	chr7	130604537	130605702	KO_unique	1.80422	Tacc2	Intron_(ENSMUST00000207918.1/57752,_intron_2_of_6)	27100
Zbtb40	chr4	137075664	137076673	KO_unique	1.80416	Zbtb40	Distal_Intergenic	-26864
Tnfaip3	chr10	18999220	18999859	KO_unique	1.80371	Tnfaip3	Downstream_(1-2kb)	15798
Gm15246	chrX	169332209	169332922	KO_unique	1.80371	Gm15246	Intron_(ENSMUST00000156210.7/101055907,_intron_5_of_5)	11588
Ulk4	chr9	121276568	121278376	merged_common	1.80232	Ulk4	Promoter	0
Commd2	chr3	57651073	57652376	KO_unique	1.80188	Commd2	Promoter	0
Hhipl2	chr1	183552189	183553371	KO_unique	1.8018	Hhipl2	Distal_Intergenic	133728
Galnt10	chr11	57617341	57618433	KO_unique	1.8018	Galnt10	Distal_Intergenic	-27009
1700006H21Rik	chr13	107700411	107701126	KO_unique	1.8018	1700006H21Rik	Distal_Intergenic	13015
Cdkl4	chr17	80600960	80601917	KO_unique	1.8018	Cdkl4	Intron_(ENSMUST00000112389.8/225028,_intron_28_of_34)	-23148
Slc7a14	chr3	31459358	31460077	KO_unique	1.8018	Slc7a14	Distal_Intergenic	-148981
Ntng1	chr3	110129362	110130372	KO_unique	1.8018	Ntng1	Intron_(ENSMUST00000156177.8/80883,_intron_2_of_6)	13639
Evi5	chr5	107874732	107875549	KO_unique	1.8018	Evi5	Promoter	0
Adamts2	chr11	50669027	50670890	KO_unique	1.80137	Adamts2	Intron_(ENSMUST00000142118.2/216725,_intron_3_of_20)	66944
Fhl4	chr10	85046402	85047276	KO_unique	1.80111	Fhl4	Distal_Intergenic	55219
4930412B13Rik	chr2	117912680	117913575	KO_unique	1.80007	4930412B13Rik	Intron_(ENSMUST00000148587.7/329496,_intron_8_of_9)	90753
Ackr4	chr9	104143827	104145359	KO_unique	1.79992	Ackr4	Distal_Intergenic	-16895
Rgs3	chr4	62754570	62756270	KO_unique	1.7991	Rgs3	Distal_Intergenic	194724
Slc14a1	chr18	78237066	78238028	KO_unique	1.79846	Slc14a1	Intron_(ENSMUST00000237674.1/27411,_intron_3_of_21)	-94948
Serpina1d	chr12	103763904	103764835	KO_unique	1.79842	Serpina1d	Exon_(ENSMUST00000078869.5/20703,_exon_4_of_5)	8757
Igsf5	chr16	96341009	96341735	KO_unique	1.79815	Igsf5	Distal_Intergenic	-19933
Cacnb1	chr11	98020369	98023851	KO_unique	1.7977	Cacnb1	Promoter	0
Cyp1b1	chr17	79715049	79716201	KO_unique	1.79749	Cyp1b1	Promoter	0
Rrp1b	chr17	31982153	31983625	KO_unique	1.79747	Rrp1b	Intron_(ENSMUST00000002145.11/74377,_intron_7_of_7)	-52475
Spp2	chr1	88432234	88434702	KO_unique	1.79741	Spp2	Distal_Intergenic	25274
Knstrn	chr2	118806606	118807518	KO_unique	1.79664	Knstrn	Intron_(ENSMUST00000063975.9/214240,_intron_7_of_7)	-6485
Rad51b	chr12	79532144	79532855	KO_unique	1.79603	Rad51b	Intron_(ENSMUST00000171210.2/19363,_intron_7_of_10)	234863
Gm17830	chr17	49282252	49283029	KO_unique	1.79603	Gm17830	Distal_Intergenic	29931
Tgfa	chr6	86219091	86220055	KO_unique	1.79603	Tgfa	Intron_(ENSMUST00000032066.12/21802,_intron_1_of_5)	23869
Bmper	chr9	23367921	23368775	KO_unique	1.79603	Bmper	Intron_(ENSMUST00000071982.6/73230,_intron_7_of_14)	144846
Gm6121	chrX	28455126	28455990	KO_unique	1.79603	Gm6121	Intron_(ENSMUST00000178589.1/ENSMUST00000178589.1,_intron_3_of_7)	-1519430
Pcbp3	chr10	76873367	76874914	merged_common	1.79603	Pcbp3	Intron_(ENSMUST00000001148.10/59093,_intron_2_of_15)	86973
Pmepa1	chr2	173351747	173354486	KO_unique	1.79496	Pmepa1	Distal_Intergenic	-75215
Pttg1ip	chr10	77557198	77558865	KO_unique	1.79271	Pttg1ip	3'_UTR	-22855
D3Ertd751e	chr3	42110733	42111868	KO_unique	1.79119	D3Ertd751e	Distal_Intergenic	368123
Irf8	chr8	120901611	120903245	KO_unique	1.79119	Irf8	Intron_(ENSMUST00000127664.1/108148,_intron_1_of_15)	165254
Gm15511	chr9	69168473	69169179	KO_unique	1.79103	Gm15511	Intron_(ENSMUST00000034766.13/19883,_intron_1_of_10)	195068
Gm21859	chr16	10934070	10934931	KO_unique	1.79074	Gm21859	Exon_(ENSMUST00000233200.1/545180,_exon_2_of_46)	3433
Tanc1	chr2	59612354	59613962	KO_unique	1.79024	Tanc1	Promoter	313
Rps24	chr14	24763692	24764724	KO_unique	1.79006	Rps24	Intron_(ENSMUST00000225654.1/ENSMUST00000225654.1,_intron_3_of_5)	276568
Cd2ap	chr17	42892824	42893679	merged_common	1.79006	Cd2ap	Distal_Intergenic	-16160
Hnrnpu	chr1	178343908	178344795	KO_unique	1.78982	Hnrnpu	Distal_Intergenic	-6112
Rgs6	chr12	82397537	82398508	KO_unique	1.78891	Rgs6	Exon_(ENSMUST00000166429.8/217692,_exon_11_of_23)	-189784
Cers4	chr8	4515665	4516976	KO_unique	1.78886	Cers4	Exon_(ENSMUST00000177010.9/67260,_exon_3_of_5)	22640
Lrp5	chr19	3638390	3639537	KO_unique	1.78858	Lrp5	Intron_(ENSMUST00000025856.16/16973,_intron_5_of_22)	47027
En1	chr1	120697941	120698826	KO_unique	1.78843	En1	Distal_Intergenic	95524
Ccdc71	chr9	108459751	108460953	KO_unique	1.78841	Ccdc71	Promoter	0
Sh3bp2	chr5	34525518	34526984	KO_unique	1.78753	Sh3bp2	Promoter	0
Adamts17	chr7	66841532	66842749	KO_unique	1.78732	Adamts17	Exon_(ENSMUST00000147880.7/233332,_exon_1_of_15)	1798
Ctla4	chr1	60822853	60823630	KO_unique	1.78721	Ctla4	Distal_Intergenic	-63370
Gm11468	chr2	166357094	166358743	KO_unique	1.78696	Gm11468	Distal_Intergenic	83187
Hus1	chr11	9010085	9011626	KO_unique	1.78684	Hus1	Promoter	0
Crhr1	chr11	104117794	104119118	KO_unique	1.78673	Crhr1	Distal_Intergenic	-13737
Sbk3	chr7	4971892	4973446	KO_unique	1.78661	Sbk3	Distal_Intergenic	-725
Gm8016	chr13	68450162	68450707	KO_unique	1.78647	Gm8016	Distal_Intergenic	-93338
Cryaa	chr17	31703142	31704123	KO_unique	1.7861	Cryaa	Distal_Intergenic	25336
Maml3	chr3	52045698	52046641	KO_unique	1.7861	Maml3	Intron_(ENSMUST00000121440.3/433586,_intron_1_of_4)	58435
Comp	chr8	70371578	70372655	KO_unique	1.7861	Comp	Distal_Intergenic	-903
Foxo1	chr3	52267738	52270580	KO_unique	1.786	Foxo1	Promoter	0
Gm5420	chr10	21678530	21679221	KO_unique	1.78485	Gm5420	Distal_Intergenic	-7190
Slc38a9	chr13	112660028	112661107	KO_unique	1.78485	Slc38a9	Promoter	0
Ppm1e	chr11	87373260	87374142	KO_unique	1.78477	Ppm1e	Downstream_(2-3kb)	-14238
Gm10487	chrX	30843098	30844133	KO_unique	1.78426	Gm10487	Promoter	0
Ugt2b5	chr5	87142843	87143687	KO_unique	1.78388	Ugt2b5	Distal_Intergenic	-2526
Laptm4a	chr12	8848471	8849044	KO_unique	1.78366	Laptm4a	Distal_Intergenic	-72620
Mtmr1	chrX	71381516	71382352	KO_unique	1.78313	Mtmr1	Intron_(ENSMUST00000146213.7/53332,_intron_3_of_5)	16757
Gm4710	chr17	75930865	75931658	KO_unique	1.78297	Gm4710	Distal_Intergenic	69843
8430437L04Rik	chr2	72728352	72729754	merged_common	1.78179	8430437L04Rik	Exon_(ENSMUST00000124829.1/74541,_exon_7_of_7)	24843
Trib2	chr12	16001074	16001847	KO_unique	1.7817	Trib2	Exon_(ENSMUST00000223158.1/ENSMUST00000223158.1,_exon_6_of_10)	-184153
Pramel4	chr4	144027525	144028347	KO_unique	1.7817	Pramel4	Distal_Intergenic	-30779
Smarca5	chr8	80687679	80688812	KO_unique	1.78145	Smarca5	Intron_(ENSMUST00000039695.6/333315,_intron_6_of_7)	50685
Gm5766	chr16	4267492	4268743	KO_unique	1.77987	Gm5766	Distal_Intergenic	38263
Flt1	chr5	147589620	147590397	KO_unique	1.77848	Flt1	Exon_(ENSMUST00000031653.11/14254,_exon_19_of_30)	135614
Actl7b	chr4	56305505	56306273	KO_unique	1.77819	Actl7b	Distal_Intergenic	435170
Romo1	chr2	156135493	156136211	KO_unique	1.77773	Romo1	Intron_(ENSMUST00000029147.15/18041,_intron_4_of_12)	-7828
Snrpn	chr7	60487579	60488679	KO_unique	1.77758	Snrpn	Distal_Intergenic	-347361
Gpr180	chr14	118136154	118137576	KO_unique	1.77673	Gpr180	Promoter	0
1700028B04Rik	chr7	28490222	28491151	KO_unique	1.77673	1700028B04Rik	Intron_(ENSMUST00000040531.8/233033,_intron_1_of_12)	-5790
Chrdl1	chrX	143344264	143345505	KO_unique	1.77667	Chrdl1	Intron_(ENSMUST00000063029.12/83453,_intron_3_of_10)	48757
Sf3b5	chr10	12996507	12997775	KO_unique	1.77636	Sf3b5	Distal_Intergenic	-7568
Ptprn2	chr12	116460599	116461535	KO_unique	1.77614	Ptprn2	3'_UTR	-24185
Rpl39l	chr16	10088484	10089559	KO_unique	1.77614	Rpl39l	Distal_Intergenic	-80667
Wdr93	chr7	79755921	79757160	KO_unique	1.77593	Wdr93	Exon_(ENSMUST00000035622.7/626359,_exon_5_of_18)	12759
Zfp24	chr18	24020033	24021954	KO_unique	1.77472	Zfp24	Promoter	0
Rnf217	chr10	31632888	31633830	KO_unique	1.77446	Rnf217	Distal_Intergenic	-23705
Gm5166	chrX	102799733	102801272	KO_unique	1.77446	Gm5166	Exon_(ENSMUST00000157189.1/ENSMUST00000157189.1,_exon_1_of_1)	5436
Fgf12	chr16	28792648	28793602	KO_unique	1.77376	Fgf12	Distal_Intergenic	-39581
Ntrk2	chr13	59073056	59074222	KO_unique	1.77229	Ntrk2	Intron_(ENSMUST00000225488.1/18212,_intron_16_of_17)	266488
Bmpr1a	chr14	34506972	34509504	KO_unique	1.77023	Bmpr1a	Downstream_(2-3kb)	-3632
Camk1g	chr1	193363466	193364302	KO_unique	1.76954	Camk1g	Intron_(ENSMUST00000169907.7/215303,_intron_1_of_11)	5996
Slc36a3	chr11	55134361	55135223	KO_unique	1.76954	Slc36a3	Intron_(ENSMUST00000020502.8/215332,_intron_7_of_10)	16485
Dse	chr10	34205721	34209197	merged_common	1.76935	Dse	Promoter	0
Trabd2b	chr4	114386073	114386910	KO_unique	1.769	Trabd2b	Distal_Intergenic	-19814
Cldn1	chr16	26400374	26401475	KO_unique	1.76863	Cldn1	Distal_Intergenic	-28534
Rnf34	chr5	122907979	122908648	KO_unique	1.76684	Rnf34	Exon_(ENSMUST00000196235.1/ENSMUST00000196235.1,_exon_1_of_1)	57932
Med28	chr5	45519647	45521054	KO_unique	1.76668	Med28	Promoter	0
E330016L19Rik	chrX	28607531	28608416	KO_unique	1.7665	E330016L19Rik	5'_UTR	-1429421
1700044K03Rik	chr18	49500476	49501424	KO_unique	1.76573	1700044K03Rik	Distal_Intergenic	-21865
Cebpd	chr16	15958353	15959361	KO_unique	1.76547	Cebpd	Intron_(ENSMUST00000040248.8/224008,_intron_10_of_19)	71068
3110015C05Rik	chr13	111131019	111131732	KO_unique	1.76545	3110015C05Rik	Distal_Intergenic	97699
Sec61a1	chr6	88518649	88519684	KO_unique	1.76415	Sec61a1	Promoter	0
Sardh	chr2	27246495	27248415	KO_unique	1.76362	Sardh	Promoter	0
4930579J19Rik	chr13	38410217	38411316	KO_unique	1.76325	4930579J19Rik	Intron_(ENSMUST00000171970.2/12161,_intron_1_of_6)	50489
Dtwd1	chr2	126321954	126323204	KO_unique	1.76287	Dtwd1	3'_UTR	169814
Apip	chr2	103130653	103131670	KO_unique	1.76231	Apip	Distal_Intergenic	56979
Ube2q2	chr9	55139705	55140858	KO_unique	1.76212	Ube2q2	Distal_Intergenic	-7996
Triqk	chr4	12906504	12907592	KO_unique	1.76194	Triqk	Promoter	0
A530032D15Rik	chr1	85118913	85121773	merged_common	1.7615	A530032D15Rik	Intron_(ENSMUST00000159114.1/ENSMUST00000159114.1,_intron_2_of_2)	-9061
Phyhipl	chr10	70593915	70594679	KO_unique	1.76108	Phyhipl	Intron_(ENSMUST00000046513.9/70911,_intron_1_of_4)	61279
Cylc1	chrX	111189348	111190405	KO_unique	1.76081	Cylc1	Distal_Intergenic	78931
Dcbld2	chr16	58280808	58282338	KO_unique	1.75994	Dcbld2	Distal_Intergenic	-126105
Sult2a6	chr7	14316996	14318128	KO_unique	1.75994	Sult2a6	Distal_Intergenic	-62127
Gm4956	chr1	21270815	21272125	KO_unique	1.75962	Gm4956	Exon_(ENSMUST00000185842.1/ENSMUST00000185842.1,_exon_1_of_2)	26187
Akt2	chr7	27576812	27577410	KO_unique	1.75939	Akt2	Intron_(ENSMUST00000067386.13/66367,_intron_8_of_9)	-14142
Celf4	chr18	25670516	25671358	KO_unique	1.75769	Celf4	Intron_(ENSMUST00000115816.2/108013,_intron_2_of_12)	82799
Sp110	chr1	85449252	85453053	merged_common	1.75743	Sp110	Distal_Intergenic	145764
Brms1l	chr12	55846726	55847208	KO_unique	1.75696	Brms1l	Intron_(ENSMUST00000059250.7/52592,_intron_4_of_9)	10403
4930523C07Rik	chr1	159816617	159817884	KO_unique	1.75602	4930523C07Rik	Intron_(ENSMUST00000192069.5/21960,_intron_2_of_22)	-226500
Sumo3	chr10	77603591	77605065	KO_unique	1.75543	Sumo3	Distal_Intergenic	-1032
Slc47a2	chr11	61305282	61305968	KO_unique	1.75434	Slc47a2	Intron_(ENSMUST00000093029.8/380701,_intron_14_of_16)	36892
Kdm4c	chr4	74250931	74252920	merged_common	1.7542	Kdm4c	5'_UTR	8435
Vps54	chr11	21178154	21179164	KO_unique	1.75409	Vps54	Distal_Intergenic	-60117
Cdca7l	chr12	117842988	117844349	KO_unique	1.75409	Cdca7l	5'_UTR	38700
Glod4	chr11	76272071	76273436	KO_unique	1.75372	Glod4	Exon_(ENSMUST00000021204.3/18230,_exon_5_of_8)	-28347
Btf3	chr13	98316553	98317815	KO_unique	1.75292	Btf3	Promoter	0
Klf7	chr1	64305031	64306179	KO_unique	1.75169	Klf7	Distal_Intergenic	-182750
Cpsf2	chr12	101984582	101985853	KO_unique	1.75144	Cpsf2	Exon_(ENSMUST00000047357.9/51786,_exon_5_of_15)	8595
Bzw1	chr1	58359176	58360132	KO_unique	1.75102	Bzw1	Intron_(ENSMUST00000114366.2/213043,_intron_34_of_35)	-32766
Gm2721	chr12	105426590	105428263	merged_common	1.74978	Gm2721	Distal_Intergenic	-21973
Zfp970	chr2	177464025	177465413	merged_common	1.74965	Zfp970	Promoter	0
Krt80	chr15	101386471	101388956	KO_unique	1.74958	Krt80	Intron_(ENSMUST00000229584.1/ENSMUST00000229584.1,_intron_3_of_4)	-16310
Tprg	chr16	25406959	25408108	KO_unique	1.7493	Tprg	Intron_(ENSMUST00000056087.3/71338,_intron_4_of_5)	120143
Clec3a	chr8	114342218	114343011	KO_unique	1.74924	Clec3a	Intron_(ENSMUST00000049509.6/270097,_intron_7_of_8)	-75075
Dock11	chrX	35066646	35068068	KO_unique	1.7492	Dock11	5'_UTR	-820764
Ube2v2	chr16	15594149	15595185	KO_unique	1.74919	Ube2v2	5'_UTR	588
Mir211	chr7	64191815	64193213	KO_unique	1.74919	Mir211	Intron_(ENSMUST00000085222.11/17364,_intron_1_of_26)	-12593
Wars	chr12	108895817	108896580	KO_unique	1.74901	Wars	5'_UTR	-1644
Atg10	chr13	91101834	91102658	KO_unique	1.74871	Atg10	Intron_(ENSMUST00000022119.5/66795,_intron_3_of_7)	121310
Prr15	chr6	54262486	54263345	KO_unique	1.74871	Prr15	Intron_(ENSMUST00000046856.13/69993,_intron_6_of_12)	-63538
Gm28729	chr9	96553902	96554732	KO_unique	1.74871	Gm28729	Intron_(ENSMUST00000034984.7/114713,_intron_17_of_23)	-28639
Ptpdc1	chr13	48590490	48591346	KO_unique	1.74834	Ptpdc1	Exon_(ENSMUST00000035824.10/218232,_exon_4_of_10)	34318
Fbxw2	chr2	34825620	34826570	KO_unique	1.74834	Fbxw2	Promoter	0
Tns3	chr11	8692572	8693707	KO_unique	1.74735	Tns3	Distal_Intergenic	-27892
Snx19	chr9	30264244	30265273	KO_unique	1.74708	Snx19	Distal_Intergenic	-161835
Rtp1	chr16	23451740	23453384	KO_unique	1.74629	Rtp1	3'_UTR	22608
Ifi203	chr1	173960721	173961609	KO_unique	1.74608	Ifi203	Downstream_(<1kb)	-18050
Nlgn1	chr3	26064247	26064743	KO_unique	1.74608	Nlgn1	Intron_(ENSMUST00000193603.5/192167,_intron_3_of_7)	267717
C1qtnf3	chr15	10889904	10891154	KO_unique	1.74585	C1qtnf3	Distal_Intergenic	-61178
Zfp445	chr9	122867892	122868837	KO_unique	1.74585	Zfp445	Distal_Intergenic	-1887
Ccl9	chr11	83576601	83578804	KO_unique	1.74571	Ccl9	Promoter	0
Mansc1	chr6	134601070	134602096	KO_unique	1.74556	Mansc1	Distal_Intergenic	30392
Sox12	chr2	152392065	152393431	KO_unique	1.74547	Sox12	Downstream_(<1kb)	4632
Hydin	chr8	110273126	110274238	KO_unique	1.74484	Hydin	Intron_(ENSMUST00000043141.6/244653,_intron_2_of_86)	6150
Zranb1	chr7	133002577	133004406	merged_common	1.74465	Zranb1	Intron_(ENSMUST00000124096.7/14183,_intron_2_of_6)	71436
Tmem132cos	chr5	127352849	127353561	KO_unique	1.74379	Tmem132cos	Intron_(ENSMUST00000119026.7/208213,_intron_1_of_8)	-71216
Snapc4	chr2	26380078	26380929	KO_unique	1.74352	Snapc4	Promoter	0
Klf9	chr19	23054261	23055145	KO_unique	1.74344	Klf9	Intron_(ENSMUST00000236056.1/ENSMUST00000236056.1,_intron_1_of_1)	-86081
Srgap1	chr10	122038471	122039350	KO_unique	1.74286	Srgap1	Intron_(ENSMUST00000020322.11/117600,_intron_1_of_21)	7965
Mlh1	chr9	111247443	111248325	KO_unique	1.74139	Mlh1	3'_UTR	23466
Adam6a	chr12	113895902	113896999	KO_unique	1.74085	Adam6a	Exon_(ENSMUST00000103474.4/ENSMUST00000103474.4,_exon_1_of_2)	351995
Adgrv1	chr13	81610145	81611178	KO_unique	1.74085	Adgrv1	Intron_(ENSMUST00000095585.10/110789,_intron_1_of_89)	21976
Gm19434	chr6	135183762	135184767	KO_unique	1.74085	Gm19434	Intron_(ENSMUST00000204730.1/15199,_intron_1_of_1)	-3713
Dnajc13	chr9	104203604	104204534	KO_unique	1.74048	Dnajc13	Intron_(ENSMUST00000035170.12/235567,_intron_22_of_55)	58396
Trpv1	chr11	73223650	73224551	KO_unique	1.7402	Trpv1	3'_UTR	-9741
Mir5624	chr13	93792844	93793998	KO_unique	1.74001	Mir5624	Intron_(ENSMUST00000091403.5/11881,_intron_2_of_7)	2068
Pvt1	chr15	62038824	62039723	KO_unique	1.7396	Pvt1	Exon_(ENSMUST00000183297.7/19296,_exon_1_of_7)	839
Pim3	chr15	88843245	88844604	KO_unique	1.7396	Pim3	Distal_Intergenic	-17582
Gm11978	chr11	6669564	6670799	KO_unique	1.73951	Gm11978	Intron_(ENSMUST00000045374.7/56089,_intron_1_of_2)	-9332
Tigd5	chr15	75914422	75915556	KO_unique	1.73951	Tigd5	3'_UTR	4688
Impg1	chr9	80385908	80386684	KO_unique	1.73894	Impg1	Intron_(ENSMUST00000085289.11/63859,_intron_7_of_15)	78797
Plekhb2	chr1	34895610	34897757	KO_unique	1.73839	Plekhb2	Distal_Intergenic	45635
Mir7211	chr10	94571618	94572532	KO_unique	1.73816	Mir7211	Intron_(ENSMUST00000132743.2/319880,_intron_2_of_2)	13667
Upb1	chr10	75389739	75391017	KO_unique	1.73799	Upb1	Intron_(ENSMUST00000145890.7/68778,_intron_6_of_8)	-10098
Ccr7	chr11	99161315	99161793	KO_unique	1.73757	Ccr7	Distal_Intergenic	-6239
Ltbp1	chr17	75122396	75123549	KO_unique	1.73757	Ltbp1	Intron_(ENSMUST00000234490.1/268977,_intron_3_of_34)	116829
L3mbtl2	chr15	81663543	81665166	KO_unique	1.73727	L3mbtl2	Promoter	0
Musk	chr4	58271630	58272710	KO_unique	1.73653	Musk	Distal_Intergenic	-13250
Ancv1r	chr18	52940314	52942367	KO_unique	1.73635	Ancv1r	Distal_Intergenic	115005
Mir3095	chr4	58412970	58414645	KO_unique	1.73552	Mir3095	Distal_Intergenic	26453
Cyp4f17	chr17	32479517	32480197	KO_unique	1.73539	Cyp4f17	Intron_(ENSMUST00000237491.1/320997,_intron_4_of_13)	-25853
Nwd1	chr8	72642752	72643808	KO_unique	1.73414	Nwd1	Distal_Intergenic	-2903
Ubr4	chr4	139430010	139430898	KO_unique	1.73301	Ubr4	Exon_(ENSMUST00000165860.7/69116,_exon_48_of_106)	77402
Timm44	chr8	4292689	4293240	KO_unique	1.73226	Timm44	Intron_(ENSMUST00000098950.5/15568,_intron_5_of_5)	-16777
Tmem174	chr13	98551538	98552211	KO_unique	1.73198	Tmem174	Distal_Intergenic	85199
Nog	chr11	89215998	89216677	KO_unique	1.73166	Nog	Distal_Intergenic	85655
Mpp1	chrX	75130693	75131381	KO_unique	1.73144	Mpp1	Promoter	0
Melk	chr4	44325243	44326259	KO_unique	1.73109	Melk	Exon_(ENSMUST00000045607.11/17279,_exon_10_of_18)	24368
Gm35060	chr18	32472586	32473760	KO_unique	1.73044	Gm35060	Promoter	0
Nubpl	chr12	52284187	52284944	KO_unique	1.73044	Nubpl	Intron_(ENSMUST00000040090.15/76826,_intron_7_of_10)	186451
2610035D17Rik	chr11	113010882	113011698	KO_unique	1.73026	2610035D17Rik	Distal_Intergenic	190140
Atp13a3	chr16	30475739	30476415	KO_unique	1.73026	Atp13a3	Distal_Intergenic	-69765
Gclm	chr3	122259100	122259832	KO_unique	1.73026	Gclm	Exon_(ENSMUST00000029769.13/14630,_exon_3_of_7)	13544
Nenf	chr1	191274994	191276703	merged_common	1.72995	Nenf	Intron_(ENSMUST00000192965.1/ENSMUST00000192965.1,_intron_1_of_5)	41491
4930412B13Rik	chr2	117840486	117841205	KO_unique	1.72975	4930412B13Rik	Intron_(ENSMUST00000149239.1/73938,_intron_2_of_5)	18559
Mchr1	chr15	81246932	81248484	KO_unique	1.72938	Mchr1	Exon_(ENSMUST00000229383.1/78102,_exon_1_of_2)	11434
Olfr671	chr7	104971981	104973265	KO_unique	1.72938	Olfr671	3'_UTR	2718
Agmat	chr4	141751614	141752572	KO_unique	1.72937	Agmat	Intron_(ENSMUST00000038161.4/75986,_intron_2_of_6)	4943
Tyms-ps	chr10	87971117	87972579	KO_unique	1.72899	Tyms-ps	Distal_Intergenic	4271
Exog	chr9	119429971	119431037	KO_unique	1.72824	Exog	Exon_(ENSMUST00000165044.2/11481,_exon_5_of_10)	-13906
Tlr4	chr4	66827151	66828475	KO_unique	1.72801	Tlr4	Promoter	0
Gm10825	chr10	22427990	22429139	KO_unique	1.72797	Gm10825	Intron_(ENSMUST00000180658.1/ENSMUST00000180658.1,_intron_1_of_5)	25108
Rdh7	chr10	127878991	127880019	KO_unique	1.72797	Rdh7	Distal_Intergenic	8798
Has2	chr15	56855841	56856663	KO_unique	1.72666	Has2	Distal_Intergenic	-161303
Gm5084	chr13	60312369	60313084	KO_unique	1.7258	Gm5084	Distal_Intergenic	106899
C430042M11Rik	chr17	83870930	83874348	merged_common	1.72579	C430042M11Rik	Distal_Intergenic	-16513
Gm14634	chrX	12839093	12840523	KO_unique	1.72506	Gm14634	Distal_Intergenic	76816
Tcf4	chr18	69592996	69593864	KO_unique	1.72484	Tcf4	5'_UTR	249641
Gm32123	chr14	25030511	25033001	merged_common	1.72435	Gm32123	Exon_(ENSMUST00000224831.1/ENSMUST00000224831.1,_exon_1_of_1)	-76383
1700027F09Rik	chr5	64358838	64359921	KO_unique	1.72419	1700027F09Rik	Distal_Intergenic	108022
Sp9	chr2	73265954	73266893	KO_unique	1.72401	Sp9	Distal_Intergenic	-5032
Cyp4f16	chr17	32528143	32529340	KO_unique	1.72366	Cyp4f16	3'_UTR	-7218
Dcaf17	chr2	71039432	71040254	KO_unique	1.72318	Dcaf17	Intron_(ENSMUST00000100037.8/228019,_intron_2_of_9)	-15074
Inhbb	chr1	119443835	119444780	KO_unique	1.723	Inhbb	Distal_Intergenic	-21588
Prelid3b	chr2	174492447	174493447	KO_unique	1.723	Prelid3b	Distal_Intergenic	-19367
Gda	chr19	21438902	21439758	KO_unique	1.7209	Gda	Intron_(ENSMUST00000087600.9/14544,_intron_1_of_13)	33687
Gm13498	chr2	50824030	50825653	KO_unique	1.72066	Gm13498	Distal_Intergenic	-84031
Stxbp2	chr8	3627925	3628894	KO_unique	1.72009	Stxbp2	Distal_Intergenic	-2061
Pde7a	chr3	19406273	19407049	KO_unique	1.71995	Pde7a	Distal_Intergenic	-94952
P3h2	chr16	26022841	26024066	KO_unique	1.71913	P3h2	Intron_(ENSMUST00000039990.5/210530,_intron_1_of_14)	81718
Mir30c-2	chr1	23286449	23287579	KO_unique	1.71875	Mir30c-2	Distal_Intergenic	-3958
Thbs2	chr17	14610051	14611686	KO_unique	1.71863	Thbs2	Distal_Intergenic	82549
Tmem42	chr9	123020586	123022300	KO_unique	1.71863	Tmem42	Promoter	0
Gm5099	chr1	38307159	38309154	merged_common	1.71863	Gm5099	Exon_(ENSMUST00000129696.1/ENSMUST00000129696.1,_exon_1_of_3)	175077
Mif	chr10	75872431	75873989	KO_unique	1.71838	Mif	Distal_Intergenic	-12192
Tti1	chr2	157989585	157990821	KO_unique	1.71822	Tti1	Intron_(ENSMUST00000029179.10/75425,_intron_7_of_7)	37612
Kcnab1	chr3	64987225	64988544	KO_unique	1.71822	Kcnab1	Intron_(ENSMUST00000238901.1/16497,_intron_1_of_13)	38030
Skap1	chr11	96480535	96481797	KO_unique	1.71736	Skap1	Intron_(ENSMUST00000103154.10/78473,_intron_1_of_12)	15943
Ubr3	chr2	69941312	69941887	KO_unique	1.71649	Ubr3	Intron_(ENSMUST00000055758.15/68795,_intron_8_of_38)	44067
Gm10058	chrX	30737949	30738958	KO_unique	1.71649	Gm10058	Distal_Intergenic	102876
Phka2	chrX	160583109	160584983	KO_unique	1.71644	Phka2	Exon_(ENSMUST00000112377.7/110094,_exon_30_of_34)	80944
Bdnf	chr2	109539009	109540128	KO_unique	1.71615	Bdnf	Distal_Intergenic	-134572
Cdh26	chr2	178574427	178575459	KO_unique	1.71601	Cdh26	Distal_Intergenic	143897
Adcyap1	chr17	92210710	92211221	KO_unique	1.7156	Adcyap1	Distal_Intergenic	-987796
Vps26b	chr9	27029699	27031055	KO_unique	1.71496	Vps26b	Promoter	0
Ccl1	chr11	82255325	82256104	KO_unique	1.71492	Ccl1	Intron_(ENSMUST00000138333.1/20290,_intron_7_of_10)	49586
2022-03-10	chr11	105466911	105468037	KO_unique	1.71486	2022-03-10	Distal_Intergenic	-10177
Runx1	chr16	93006341	93007135	KO_unique	1.71458	Runx1	Distal_Intergenic	-180193
E130006D01Rik	chr5	111804104	111806731	KO_unique	1.7139	E130006D01Rik	Exon_(ENSMUST00000198395.4/ENSMUST00000198395.4,_exon_3_of_3)	-42380
Gm15850	chr1	136126556	136127543	KO_unique	1.71385	Gm15850	Exon_(ENSMUST00000134998.7/329253,_exon_4_of_4)	3640
Ctnnal1	chr4	56864159	56865713	KO_unique	1.71355	Ctnnal1	Promoter	0
Lamp3	chr16	19665917	19666901	KO_unique	1.71333	Lamp3	Intron_(ENSMUST00000081880.6/239739,_intron_5_of_5)	39474
Ifit3	chr19	34585752	34586625	KO_unique	1.71323	Ifit3	Intron_(ENSMUST00000102825.3/15959,_intron_1_of_1)	2222
Tbl1xr1	chr3	21937755	21938578	KO_unique	1.71253	Tbl1xr1	Distal_Intergenic	-138074
1500009L16Rik	chr10	83783861	83786174	KO_unique	1.7121	1500009L16Rik	Distal_Intergenic	60997
Dbh	chr2	27182602	27184092	KO_unique	1.71159	Dbh	3'_UTR	17370
Efcab1	chr16	15194694	15196407	KO_unique	1.71058	Efcab1	Distal_Intergenic	288089
Gast	chr11	100335607	100336717	KO_unique	1.71038	Gast	5'_UTR	1201
Lgalsl	chr11	20872343	20874118	KO_unique	1.70969	Lgalsl	Distal_Intergenic	-41288
Nmnat2	chr1	153010457	153011215	KO_unique	1.70938	Nmnat2	Intron_(ENSMUST00000186368.6/226518,_intron_1_of_11)	55465
Abcg2	chr6	58640313	58641055	KO_unique	1.70938	Abcg2	5'_UTR	55791
Myod1	chr7	46337096	46338158	KO_unique	1.70938	Myod1	Distal_Intergenic	-38316
Tbcel	chr9	42687955	42688939	KO_unique	1.70938	Tbcel	Exon_(ENSMUST00000114865.7/110637,_exon_4_of_21)	-180147
Ldah	chr12	8207353	8208888	merged_common	1.70837	Ldah	Promoter	0
Phlda2	chr7	143500780	143501720	KO_unique	1.70781	Phlda2	3'_UTR	821
Cnksr2	chrX	157951342	157952562	KO_unique	1.7078	Cnksr2	Intron_(ENSMUST00000026750.14/245684,_intron_5_of_21)	90732
E330016L19Rik	chrX	30338921	30339708	KO_unique	1.70721	E330016L19Rik	Intron_(ENSMUST00000101654.9/100042175,_intron_4_of_8)	301085
Ncapg2	chr12	116425099	116426205	KO_unique	1.707	Ncapg2	Exon_(ENSMUST00000084828.4/76044,_exon_12_of_29)	19698
A630001O12Rik	chr8	126832779	126834305	KO_unique	1.707	A630001O12Rik	Intron_(ENSMUST00000212406.1/ENSMUST00000212406.1,_intron_4_of_8)	-4928
Tfpi2	chr6	3911004	3911756	KO_unique	1.70669	Tfpi2	Distal_Intergenic	77163
Sema4d	chr13	51729545	51730891	merged_common	1.70601	Sema4d	Intron_(ENSMUST00000110040.8/20354,_intron_3_of_16)	62856
Crlf2	chr5	109562392	109563540	KO_unique	1.70593	Crlf2	Distal_Intergenic	-3400
Ccnl1	chr3	65844066	65845095	KO_unique	1.70487	Ccnl1	Intron_(ENSMUST00000195243.1/ENSMUST00000195243.1,_intron_2_of_3)	113154
Gm15328	chr18	16821596	16822644	merged_common	1.7046	Gm15328	Exon_(ENSMUST00000144006.1/328906,_exon_3_of_3)	5876
Btn1a1	chr13	23465044	23466507	KO_unique	1.70445	Btn1a1	Promoter	0
Kap	chr6	133903974	133905310	KO_unique	1.70428	Kap	Distal_Intergenic	-50213
Zfp938	chr10	82319842	82320918	KO_unique	1.70303	Zfp938	Distal_Intergenic	-78563
Nudt16	chr9	105123162	105123844	KO_unique	1.70282	Nudt16	Distal_Intergenic	7980
Mir708	chr7	96210218	96211390	KO_unique	1.70267	Mir708	5'_UTR	-38034
1700017J07Rik	chr2	169035248	169035755	KO_unique	1.70236	1700017J07Rik	Distal_Intergenic	56981
Klf10	chr15	38274893	38275615	KO_unique	1.70194	Klf10	Exon_(ENSMUST00000228508.1/ENSMUST00000228508.1,_exon_1_of_1)	25091
Mir129-2	chr2	94242586	94244265	KO_unique	1.70098	Mir129-2	Exon_(ENSMUST00000210721.1/ENSMUST00000210721.1,_exon_1_of_2)	-1134
Zfp612	chr8	110081206	110082028	KO_unique	1.70078	Zfp612	Intron_(ENSMUST00000212754.1/234725,_intron_1_of_4)	1445
Col28a1	chr6	8065522	8067014	merged_common	1.7007	Col28a1	Intron_(ENSMUST00000115537.1/213945,_intron_25_of_34)	125603
Thsd7b	chr1	129843134	129844021	KO_unique	1.70054	Thsd7b	Intron_(ENSMUST00000073527.12/210417,_intron_12_of_27)	569833
Sf3b1	chr1	55012097	55013152	KO_unique	1.70054	Sf3b1	3'_UTR	14329
Ppfia4	chr1	134322189	134323426	KO_unique	1.70054	Ppfia4	Exon_(ENSMUST00000168515.7/68507,_exon_11_of_29)	9502
4930558C23Rik	chr3	95393868	95395000	merged_common	1.7	4930558C23Rik	Intron_(ENSMUST00000196239.1/67654,_intron_1_of_1)	7841
A530032D15Rik	chr1	85035935	85037431	KO_unique	1.69922	A530032D15Rik	Intron_(ENSMUST00000159114.1/ENSMUST00000159114.1,_intron_2_of_2)	72422
Mir1907	chr15	50697773	50698551	KO_unique	1.69909	Mir1907	Intron_(ENSMUST00000165201.8/83925,_intron_4_of_5)	190563
Mb21d2	chr16	28928199	28930023	KO_unique	1.69879	Mb21d2	Promoter	0
Itgb7	chr15	102223779	102225692	KO_unique	1.69872	Itgb7	5'_UTR	6252
Jarid2	chr13	44786181	44787121	KO_unique	1.69872	Jarid2	Intron_(ENSMUST00000174068.7/16468,_intron_2_of_3)	56647
Isl1	chr13	116311692	116312719	KO_unique	1.6987	Isl1	Distal_Intergenic	-2004
Coro2b	chr9	62490639	62491842	KO_unique	1.69722	Coro2b	Intron_(ENSMUST00000048043.11/235431,_intron_1_of_11)	45202
Ust	chr10	8431901	8432547	KO_unique	1.69719	Ust	Intron_(ENSMUST00000061601.8/338362,_intron_1_of_7)	86278
Atpaf1	chr4	115784685	115785788	KO_unique	1.69694	Atpaf1	Promoter	0
Insig2	chr1	121215279	121216444	KO_unique	1.69689	Insig2	Distal_Intergenic	116145
Gmpr	chr13	45507743	45509036	KO_unique	1.69689	Gmpr	Promoter	300
5830428M24Rik	chr12	69450837	69451819	KO_unique	1.69641	5830428M24Rik	Distal_Intergenic	23731
4930517M08Rik	chr17	4785183	4785996	KO_unique	1.69641	4930517M08Rik	Distal_Intergenic	150206
Rbms2	chr10	128140107	128141538	KO_unique	1.69623	Rbms2	Intron_(ENSMUST00000099139.8/56516,_intron_6_of_13)	38759
Mmrn2	chr14	34375620	34376608	KO_unique	1.69562	Mmrn2	Promoter	156
Dock11	chrX	35403449	35404647	KO_unique	1.69515	Dock11	5'_UTR	-484185
Slc16a7	chr10	125418421	125419302	KO_unique	1.69477	Slc16a7	Distal_Intergenic	-28957
Trim32	chr4	65476906	65477843	KO_unique	1.69421	Trim32	Intron_(ENSMUST00000084496.2/56079,_intron_18_of_21)	-127143
Atp6v0d2	chr4	19951173	19952662	KO_unique	1.69411	Atp6v0d2	Distal_Intergenic	-28569
Hebp2	chr10	18601608	18602685	KO_unique	1.69335	Hebp2	Intron_(ENSMUST00000215836.1/215821,_intron_27_of_33)	-55533
Bbs9	chr9	22556765	22558394	KO_unique	1.69256	Bbs9	Intron_(ENSMUST00000039798.15/319845,_intron_5_of_21)	81051
Cstad	chr2	30613392	30614236	KO_unique	1.69183	Cstad	Distal_Intergenic	18353
Rerg	chr6	137143490	137144118	KO_unique	1.69183	Rerg	Intron_(ENSMUST00000032347.10/232441,_intron_2_of_4)	26379
Pcdh18	chr3	50001716	50002321	KO_unique	1.69177	Pcdh18	Exon_(ENSMUST00000192149.1/ENSMUST00000192149.1,_exon_1_of_2)	-244392
Psmb7	chr2	38615691	38616964	KO_unique	1.69164	Psmb7	Intron_(ENSMUST00000028083.5/19177,_intron_5_of_7)	27123
4930519F16Rik	chrX	103273726	103274930	KO_unique	1.6914	4930519F16Rik	Intron_(ENSMUST00000127012.8/75106,_intron_1_of_3)	36852
Lif	chr11	4291367	4292398	KO_unique	1.69139	Lif	Distal_Intergenic	33811
Ninj2	chr6	120135615	120136588	KO_unique	1.68985	Ninj2	Intron_(ENSMUST00000112711.8/29862,_intron_1_of_3)	42266
Nr1d2	chr14	17966684	17968015	merged_common	1.68933	Nr1d2	Intron_(ENSMUST00000091471.11/21834,_intron_4_of_9)	271112
Cryba1	chr11	77743272	77744634	KO_unique	1.68929	Cryba1	Distal_Intergenic	-17990
Pipox	chr11	77893442	77894714	merged_common	1.68928	Pipox	Promoter	0
Ccdc68	chr18	69735039	69735796	KO_unique	1.68921	Ccdc68	Distal_Intergenic	-189630
Ahsa2	chr11	23429792	23430476	KO_unique	1.68916	Ahsa2	Intron_(ENSMUST00000180046.7/17847,_intron_44_of_79)	67554
Cdadc1	chr14	59597261	59598282	KO_unique	1.68916	Cdadc1	Promoter	0
Gm2115	chr7	84522012	84522635	KO_unique	1.68821	Gm2115	Distal_Intergenic	-6319
Mir3103	chr7	128288924	128289847	KO_unique	1.68821	Mir3103	Promoter	-490
Mep1b	chr18	21116074	21116595	KO_unique	1.68798	Mep1b	Distal_Intergenic	54152
Cdc123	chr2	5851359	5852373	KO_unique	1.68798	Cdc123	Intron_(ENSMUST00000026927.9/53893,_intron_1_of_9)	-6196
Wincr1	chr4	89012337	89013467	KO_unique	1.68782	Wincr1	Intron_(ENSMUST00000232991.1/ENSMUST00000232991.1,_intron_1_of_1)	-36841
Zfp383	chr7	29921341	29922254	KO_unique	1.68782	Zfp383	Distal_Intergenic	13119
Tmem243	chr5	9099780	9102054	KO_unique	1.68772	Tmem243	Promoter	0
Mir222	chrX	19237310	19238006	KO_unique	1.68725	Mir222	Exon_(ENSMUST00000180592.1/ENSMUST00000180592.1,_exon_1_of_3)	-90340
Serinc5	chr13	92610553	92611537	KO_unique	1.68589	Serinc5	Promoter	0
Tln2	chr9	67565245	67566775	KO_unique	1.68584	Tln2	Distal_Intergenic	-5543
Atp10a	chr7	58749416	58750686	KO_unique	1.68581	Atp10a	Intron_(ENSMUST00000168747.2/11982,_intron_2_of_20)	91171
Ttc3	chr16	94369716	94372240	merged_common	1.68564	Ttc3	Promoter	0
Glis1	chr4	107502370	107503399	KO_unique	1.68512	Glis1	Intron_(ENSMUST00000135835.7/230587,_intron_2_of_2)	67780
Npffr2	chr5	89499714	89500685	KO_unique	1.68455	Npffr2	Exon_(ENSMUST00000198766.1/ENSMUST00000198766.1,_exon_1_of_1)	-26744
Ccdc59	chr10	105774243	105774975	KO_unique	1.68448	Ccdc59	Intron_(ENSMUST00000046638.9/216292,_intron_9_of_11)	-66092
Rbm4b	chr19	4762881	4763516	KO_unique	1.68439	Rbm4b	3'_UTR	6385
Grm3	chr5	9873580	9874468	KO_unique	1.68439	Grm3	Distal_Intergenic	-148411
4933440J02Rik	chr10	111600244	111601512	KO_unique	1.68426	4933440J02Rik	Intron_(ENSMUST00000219137.1/ENSMUST00000219137.1,_intron_1_of_3)	-5972
Fut10	chr8	31269832	31270449	KO_unique	1.68353	Fut10	Distal_Intergenic	82502
Otop2	chr11	115313880	115315009	KO_unique	1.68318	Otop2	Intron_(ENSMUST00000055490.8/237987,_intron_1_of_7)	6718
Spon2	chr5	33245135	33246363	KO_unique	1.68314	Spon2	Downstream_(1-2kb)	-26681
Fbxo32	chr15	58214416	58216336	merged_common	1.68279	Fbxo32	Promoter	0
Pdzrn3	chr6	101533764	101535152	KO_unique	1.68245	Pdzrn3	Intron_(ENSMUST00000205133.1/ENSMUST00000205133.1,_intron_2_of_2)	-155868
Cd47	chr16	49766080	49766934	KO_unique	1.68244	Cd47	Intron_(ENSMUST00000127115.1/ENSMUST00000127115.1,_intron_1_of_2)	-33599
Phactr3	chr2	178128044	178129579	merged_common	1.68212	Phactr3	Intron_(ENSMUST00000108917.7/74189,_intron_1_of_12)	9070
Ccdc24	chr4	117858148	117859817	merged_common	1.68067	Ccdc24	Intron_(ENSMUST00000063857.10/14664,_intron_6_of_14)	12740
Mir5104	chr10	7870217	7871935	merged_common	1.68038	Mir5104	3'_UTR	33837
Ern2	chr7	122188958	122190254	KO_unique	1.6802	Ern2	Distal_Intergenic	-2752
Ints10	chr8	68766453	68767426	KO_unique	1.68014	Ints10	Distal_Intergenic	-26503
Gm6121	chrX	27267466	27268235	KO_unique	1.67957	Gm6121	Distal_Intergenic	-331770
Gm1043	chr5	37108711	37110707	merged_common	1.67948	Gm1043	Intron_(ENSMUST00000043794.10/76071,_intron_8_of_12)	23342
A730082K24Rik	chr7	115366518	115367694	KO_unique	1.67919	A730082K24Rik	Distal_Intergenic	417869
Kdm4c	chr4	74230541	74232214	merged_common	1.67912	Kdm4c	Distal_Intergenic	-10283
Olfm4	chr14	80215670	80216714	KO_unique	1.67863	Olfm4	Exon_(ENSMUST00000226677.1/ENSMUST00000226677.1,_exon_1_of_1)	324625
Gm4668	chr9	116592439	116593205	KO_unique	1.67851	Gm4668	Intron_(ENSMUST00000111773.9/207181,_intron_12_of_14)	403260
Nckap5	chr1	126407559	126408534	KO_unique	1.67778	Nckap5	Intron_(ENSMUST00000161954.7/210356,_intron_2_of_14)	422265
Agps	chr2	75879347	75880425	KO_unique	1.67771	Agps	Intron_(ENSMUST00000047232.13/228061,_intron_11_of_19)	47171
[truncated: 32,754 more rows]
